# Supplementary material for: A generalized regression model of arsenic variations in the shallow groundwater of Bangladesh
Source: Water Resour Res. 2015 Jan 28;51(1):685–703. doi: 10.1002/2013WR014572 (PMC4964952; doi:10.1002/2013WR014572)
Supplement: Supplementary file 7 — Arsenic_calibration_n1643_dataset_19Nov14 [file WRCR-51-685-s007.csv]

SampleID	SiteID	DecimYear	Long	Lat	YearConst	WellAge	WellDepth	GeolAbb	Arsenic	Censor	Indicator	MeanGWF	WetGWT	GWLtrend	RechPGI	Rchange	IrrigTrends	USCunit	HydCond	Darcy	SyPerc	Elevation	LongLeg1	LongLeg2	LongLeg3	LatLeg1	LatLeg2	LatLeg3	DCos	DSin	Cluster	ClusterID
S98_00701	701	1998.425	90.784	22.873	1992	8	11	dt	13	1	FALSE	2.54	0.91	2.91	63.5	-4	1.003	8.4	14.8	1.08	3.1	3.7	0.227	-0.4227	-0.3113	-0.2742	-0.3872	0.3598	0.9987	0.0516	C1	1
S98_00718	718	1998.592	90.879	23.019	1971	27	12	chn	256	1	FALSE	2.21	0.87	1.39	62.9	3	2.33	10.1	17.1	0.57	3.3	4.04	0.2702	-0.3905	-0.356	-0.2239	-0.4248	0.3078	0.9987	0.0516	C2	2
S98_00724	724	1998.758	90.96	22.965	1995	5	12	chn	38	1	FALSE	2.22	0.41	2.25	59.1	-16	2.428	11.9	17.7	0.59	2.7	4.15	0.307	-0.3586	-0.3881	-0.2425	-0.4118	0.3281	0.9987	0.0516	C2	2
S98_00736	736	1998.842	90.864	22.857	1991	9	8	dt	15	1	FALSE	2.42	0.62	2.74	54.2	-8	1.116	9.1	15.8	0.61	3	3.97	0.2633	-0.396	-0.3494	-0.2798	-0.3826	0.3649	0.9987	0.0516	S2	67
S98_00749	749	1998.205	90.777	22.932	1994	6	8	dt	65	1	FALSE	2.55	1.09	3.19	69.1	2	1.145	8.3	14.8	1.7	3.3	4.03	0.2238	-0.4249	-0.3077	-0.2539	-0.4033	0.3399	0.9711	0.2387	C1	1
S98_00756	756	1998.208	90.864	22.941	1991	9	14	chn	142	1	FALSE	2.44	0.99	1.76	50.5	8	1.656	9.4	16.6	1.43	3.2	3.5	0.2633	-0.396	-0.3494	-0.2508	-0.4057	0.3367	0.9668	0.2554	S3	68
S98_00781	781	1998.592	89.868	23.535	1995	5	32	dsl	162	1	FALSE	4.26	0.93	-0.06	255.2	-49	5.144	13.3	26.1	4.99	7	5.61	-0.1893	-0.4463	0.267	-0.0459	-0.4968	0.0686	0.9987	0.0516	C3	3
S98_00854	854	1998.224	88.277	24.602	1990	10	34	asl	35	1	FALSE	7.47	3.56	-7.5	342.4	261	9.156	11.5	37.8	8.92	7.4	21.97	-0.9123	0.7484	-0.5298	0.3222	-0.3443	-0.3997	0.9354	0.3537	C4	4
S98_00871	871	1998.23	88.238	24.637	1990	10	29	asc	6	0	TRUE	7.16	3.22	-5.71	315.2	296	8.804	10.4	42.2	10	7.5	20	-0.93	0.7974	-0.616	0.3343	-0.3324	-0.408	0.9226	0.3857	C4	4
S98_00877	877	1998.232	88.263	24.688	1987	11	29	asl	6	0	TRUE	7.13	4.33	-9.22	299.6	300	8.475	10.4	40.2	14.76	7.2	21.54	-0.9187	0.7659	-0.5602	0.3518	-0.3143	-0.4189	0.9159	0.4015	C4	4
S98_00881	881	1998.232	88.314	24.653	1993	7	38	rb	6	0	TRUE	7.47	5.68	-13.14	318.5	246	8.943	12	34	15.05	6.8	35.3	-0.8955	0.7028	-0.452	0.3398	-0.3268	-0.4116	0.9159	0.4015	C4	4
S98_00883	883	1998.235	88.207	24.574	1988	10	34	asd	8	1	FALSE	7.12	2.2	-2.5	334	300	8.812	11.4	45.5	2.52	8.5	20.92	-0.9441	0.837	-0.6876	0.3125	-0.3535	-0.3925	0.9088	0.4172	C4	4
S98_00890	890	1998.235	88.268	24.523	1998	2	20	asd	6	0	TRUE	7.68	2.2	-3.67	375.9	267	8.949	15.7	39.8	5.5	8	19.88	-0.9164	0.7596	-0.5493	0.2949	-0.3695	-0.3783	0.9088	0.4172	C4	4
S98_00891	891	1998.238	88.182	24.502	1994	6	21	asd	14	1	FALSE	6.98	1.87	-1.1	336.2	325	8.481	14.6	46.1	4.59	8.9	19.19	-0.9555	0.8694	-0.7474	0.2877	-0.3759	-0.372	0.9015	0.4328	C4	4
S98_00894	894	1998.238	88.245	24.484	1988	10	21	asd	6	0	TRUE	7.54	1.86	-2.19	360.2	310	8.462	18.9	41.2	4.96	8.3	19.12	-0.9268	0.7885	-0.6002	0.2815	-0.3812	-0.3665	0.9015	0.4328	C4	4
S98_02451	2451	1998.258	90.609	23.642	1986	12	41	asd	324	1	FALSE	3.46	1.28	-6.89	98.4	35	3.695	14.5	16.3	2.74	3.3	3.36	0.1475	-0.4674	-0.2132	-0.009	-0.4999	0.0135	0.9987	0.0516	C63	63
S98_02453	2453	1998.842	90.634	23.84	1992	8	36	asl	6	0	TRUE	3.99	0.88	-2.82	100.9	19	4.139	24.1	17.4	1.59	3	3.67	0.1588	-0.4622	-0.2282	0.0593	-0.4947	-0.0885	0.9987	0.0516	C63	63
S98_02455	2455	1998.925	90.48	23.667	1997	3	31	asl	6	0	TRUE	2.93	7.87	-47.42	100.9	-13	1.192	19.9	19.3	11.38	3.5	3.58	0.0888	-0.4882	-0.1315	-3.00E-04	-0.5	5.00E-04	0.9987	0.0516	C63	63
S98_02459	2459	1998.208	89.986	23.902	1998	2	15	asc	6	0	TRUE	5.71	1.52	-5.75	366.6	165	5.963	12.5	30.5	1.61	7.3	9.57	-0.1357	-0.4724	0.1972	0.0807	-0.4902	-0.1198	0.9668	0.2554	C6	6
S98_02462	2462	1998.21	89.915	23.771	1980	18	31	asl	60	1	FALSE	5.42	0.83	0.47	350.4	134	4.233	14.5	30.4	1.72	7.4	7.51	-0.1679	-0.4577	0.24	0.0355	-0.4981	-0.0532	0.9623	0.272	C6	6
S98_02463	2463	1998.216	89.939	23.856	1980	18	44	asc	89	1	FALSE	5.57	1.29	-3.89	379.3	166	4.591	13.3	33.6	1.92	7.5	7.27	-0.157	-0.463	0.2258	0.0648	-0.4937	-0.0966	0.9524	0.3049	C6	6
S98_02464	2464	1998.307	90.044	23.99	1978	20	24	asl	20	1	FALSE	5.49	1.74	-4.42	332.4	98	7.431	14	28.1	1.3	7.1	7.63	-0.1093	-0.4821	0.1607	0.1111	-0.4815	-0.1632	0.9354	0.3537	C6	6
S98_02467	2467	1998.31	90.347	23.696	1992	8	43	asc	6	0	TRUE	2.93	9.08	-52.99	124.3	-31	2.083	14.2	19.7	10.52	4.2	3	0.0284	-0.4988	-0.0425	0.0097	-0.4999	-0.0145	0.9291	0.3697	S7	72
S98_02469	2469	1998.313	90.132	23.651	1994	6	20	asl	133	1	FALSE	4.94	0.77	-1.34	189.5	103	4.99	11	26.1	1.1	5.8	5.73	-0.0693	-0.4928	0.1031	-0.0059	-0.4999	0.0088	0.9226	0.3857	S8	73
S98_02472	2472	1998.235	89.325	22.576	1991	9	49	dt	130	1	FALSE	1.59	0.86	-0.3	36.8	1	1.803	17.3	20.8	0.62	2.1	1.48	-0.436	-0.2148	0.4468	-0.3767	-0.2872	0.4314	0.9088	0.4172	S146	211
S98_02473	2473	1998.241	89.038	22.811	1985	13	34	dsl	109	1	FALSE	3.52	1.05	-3.01	96.7	13	7.88	13.8	23.6	0.62	3.2	3.11	-0.5665	-0.0187	0.3953	-0.2956	-0.3689	0.3788	0.8939	0.4482	S9	74
S98_02474	2474	1998.23	89.668	22.932	1994	6	26	ppc	114	1	FALSE	2.58	0.99	-2.45	156.3	-30	2.478	18.7	19.9	0.25	4.2	1.45	-0.2802	-0.3823	0.3653	-0.2539	-0.4033	0.3399	0.9226	0.3857	S10	75
S98_02475	2475	1998.232	89.499	22.576	1990	1	41	dt	12	1	FALSE	1.2	0.89	2.04	18.5	21	0.895	23.3	19.5	0.71	2	1.67	-0.357	-0.3089	0.4217	-0.3767	-0.2872	0.4314	0.9159	0.4015	S11	76
S98_02481	2481	1998.235	89.706	22.778	1994	6	39	dt	121	1	FALSE	1.84	0.83	-0.3	111.8	-32	1.88	23.5	19.4	0.51	3.8	2.71	-0.2629	-0.3963	0.3489	-0.307	-0.3586	0.3882	0.9088	0.4172	C7	7
S98_02482	2482	1998.241	89.021	22.52	1975	23	20	dt	100	1	FALSE	2.76	1.23	0.43	70	-24	3.927	19	20.4	0.36	2	1.64	-0.5742	-0.0055	0.388	-0.396	-0.2648	0.4388	0.8939	0.4482	S144	209
S98_02485	2485	1998.011	89.652	22.546	1990	10	26	ppc	505	1	FALSE	1.22	0.77	2.28	32.1	3	0.379	31.7	17.5	0.59	2.1	1.54	-0.2874	-0.3761	0.3718	-0.387	-0.2753	0.4356	0.9976	0.0688	C7	7
S98_02487	2487	1998.243	89.04	22.86	1984	14	39	dsl	147	1	FALSE	3.63	1.09	-2.96	103.1	26	9.065	13.6	25	0.83	3.6	4.52	-0.5656	-0.0202	0.3961	-0.2787	-0.3835	0.3639	0.8861	0.4636	S9	74
S98_02488	2488	1998.246	89.112	22.343	1997	3	13	dt	6	0	TRUE	1.91	0.54	1.86	48.1	-17	2.552	24.8	19.9	0.77	1.7	2.25	-0.5328	-0.0741	0.4211	-0.4571	-0.1867	0.4469	0.878	0.4787	S144	209
S98_02489	2489	1998.243	89.259	22.75	1980	18	22	dt	106	1	FALSE	2.51	0.55	-6.74	75.2	0	7.227	19.8	22.6	1.33	2.4	3.03	-0.466	-0.1742	0.446	-0.3167	-0.3496	0.3956	0.8861	0.4636	S146	211
S98_02492	2492	1998.249	89.845	22.565	1985	13	20	dt	92	1	FALSE	1.16	0.72	1.07	42.2	-12	0.172	30.5	16	0.37	2.8	1.51	-0.1997	-0.4402	0.2797	-0.3805	-0.2829	0.433	0.8696	0.4938	C7	7
S98_02493	2493	1998.249	89.846	22.311	1992	8	10	dt	6	0	TRUE	1.03	0.85	0.86	25.6	-5	0.06	27.5	15.2	0.42	1.6	2.13	-0.1993	-0.4404	0.2791	-0.4681	-0.1713	0.4457	0.8696	0.4938	S13	78
S98_02494	2494	1998.252	89.814	22.642	1996	4	20	dt	301	1	FALSE	1.36	0.71	1.19	56.8	-19	0.386	29.7	16.8	0.58	3.1	1.65	-0.2138	-0.4314	0.2963	-0.3539	-0.3121	0.42	0.861	0.5087	C7	7
S98_02496	2496	1998.928	89.042	23.17	1973	25	45	dsl	111	1	FALSE	3.49	1.46	-2.16	125.8	156	12.107	13.4	26.4	1.56	5.3	6.85	-0.5646	-0.0218	0.3969	-0.1718	-0.4557	0.245	0.9976	0.0688	S14	79
S98_02497	2497	1998.286	89.391	23.042	1979	19	50	dsl	136	1	FALSE	3.41	1.51	-3.09	156	55	9.238	28	20.9	1.5	5.2	3.29	-0.406	-0.2527	0.4417	-0.2159	-0.4301	0.2987	0.9751	0.2219	S145	210
S98_02500	2500	1998.297	88.977	23.399	1986	12	44	dsl	45	1	FALSE	3.58	1.31	-7.48	159.8	162	10.117	14.7	30.4	1.36	5.7	7.73	-0.5942	0.0296	0.3668	-0.0928	-0.4871	0.1372	0.9575	0.2885	C64	64
S98_02501	2501	1998.302	89.208	23.734	1996	4	47	dsl	6	0	TRUE	4.94	2.41	-4.34	122.4	191	7.978	22.7	33.6	1.96	6.8	10.19	-0.4892	-0.141	0.4411	0.0228	-0.4992	-0.0341	0.947	0.3213	C8	8
S98_02505	2505	1998.011	89.59	22.55	1996	4	18	ppc	6	0	TRUE	1.21	0.82	2.32	26.4	10	0.563	29.7	18.3	0.62	2.1	1.42	-0.3156	-0.3506	0.3948	-0.3857	-0.2769	0.4351	0.9976	0.0688	C7	7
S98_02506	2506	1998.344	89.649	23.121	1974	24	50	dsl	152	1	FALSE	3.79	0.94	-2.45	193.6	4	5.04	17.1	20.7	1.46	5.2	4.27	-0.2888	-0.3749	0.373	-0.1887	-0.4466	0.2662	0.9976	0.0688	S16	81
S98_02507	2507	1998.261	89.397	23.589	1978	20	50	dsl	6	0	TRUE	5.05	1.87	-5.2	83.4	293	5.331	13	28.3	3.67	6.4	7.62	-0.4033	-0.256	0.441	-0.0273	-0.4989	0.0408	0.9976	0.0688	C9	9
S98_02510	2510	1998.31	89.007	24.018	1989	9	39	dsl	6	0	TRUE	5.38	1.86	-6.39	212.5	68	5.989	20.9	38.7	2.51	6.3	13.77	-0.5805	0.0056	0.3817	0.1207	-0.4781	-0.1767	0.9291	0.3697	C10	10
S98_02512	2512	1998.928	88.974	23.12	1963	35	22	dsl	54	1	FALSE	3.46	1.66	-2.52	113.7	108	11.738	12	27.3	4.81	4.9	6.57	-0.5955	0.032	0.3653	-0.189	-0.4464	0.2667	0.9976	0.0688	S17	82
S98_02514	2514	1998.294	88.774	23.603	1996	4	40	dsl	50	1	FALSE	3.45	1.66	-4.4	146.5	54	8.183	9.5	39.9	3.3	5.8	12.14	-0.6864	0.2068	0.221	-0.0224	-0.4992	0.0336	0.9623	0.272	C11	11
S98_02515	2515	1998.297	88.869	23.678	1983	15	39	dsl	41	1	FALSE	3.65	1.19	-5.14	131.1	62	8.379	10.4	39.7	2.76	6.1	11.62	-0.6433	0.1207	0.2995	0.0034	-0.5	-0.0052	0.9575	0.2885	C11	11
S98_02516	2516	1998.299	88.734	23.781	1994	6	39	dsl	33	1	FALSE	3.46	2.36	-5.22	99.6	92	6.065	10.7	38.6	2.28	6.4	11.85	-0.7046	0.2447	0.1824	0.039	-0.4977	-0.0583	0.9524	0.3049	C11	11
S98_02517	2517	1998.302	89.221	23.404	1997	3	49	dsl	55	1	FALSE	4.31	1.64	-7.69	158.6	249	11.068	20.8	28.9	1.85	5.9	6.19	-0.4833	-0.1496	0.4427	-0.0911	-0.4876	0.1347	0.947	0.3213	S18	83
S98_02521	2521	1998.288	89.408	23.222	1984	14	50	dsl	152	1	FALSE	3.82	1.55	-5.28	164.7	193	10.964	28.3	23.5	1.66	5.8	3.13	-0.3983	-0.262	0.4395	-0.1538	-0.4645	0.2217	0.9711	0.2387	S19	84
S98_02524	2524	1998.299	88.62	23.659	1979	19	39	dsl	72	1	FALSE	3.02	2.36	-3.54	141.3	16	6.239	7.7	40.3	1.09	6	13.98	-0.7564	0.3583	0.0526	-0.0031	-0.5	0.0047	0.9524	0.3049	C11	11
S98_02525	2525	1998.305	89.146	23.476	1996	4	47	dsl	6	0	TRUE	4.1	1.53	-7.47	130.7	213	10.541	17.8	31.5	1.8	6.5	7.62	-0.5174	-0.0985	0.4298	-0.0662	-0.4934	0.0986	0.9413	0.3375	S20	85
S98_02526	2526	1998.307	89.083	23.93	1994	6	37	dsl	6	0	TRUE	4.87	1.6	-7.61	147.9	130	6.579	24.5	40.6	6.19	6.6	11.18	-0.546	-0.0528	0.4121	0.0904	-0.4877	-0.1337	0.9354	0.3537	C8	8
S98_02530	2530	1998.014	90.342	22.358	1998	2	17	dt	6	0	TRUE	1.24	0.41	0.83	31.8	-6	0.611	23.6	13.9	0.25	2	1.77	0.0261	-0.499	-0.0392	-0.4519	-0.1937	0.4471	0.9963	0.086	S21	86
S98_02531	2531	1998.18	89.972	22.041	1997	3	12	dt	11	1	FALSE	1.06	0.9	0.24	23.8	-7	0.022	27.5	14.3	1.3	1.6	2.29	-0.142	-0.4697	0.2059	-0.5612	-0.0275	0.3999	0.9963	0.086	S22	87
S98_02537	2537	1998.93	90.436	23.076	1978	20	35	dsd	248	1	FALSE	2.56	0.76	0.97	80.3	3	1.507	8.2	16.2	3.97	3.9	3.43	0.0688	-0.4929	-0.1025	-0.2042	-0.4374	0.285	0.9963	0.086	C12	12
S98_02541	2541	1998.347	90.067	22.488	1996	4	22	dt	6	0	TRUE	0.99	0.59	0.61	26.2	-6	0.17	23.2	14.7	0.79	2.3	1.8	-0.0988	-0.4853	0.1458	-0.407	-0.2515	0.442	0.9963	0.086	C62	62
S98_02542	2542	1998.43	89.996	22.516	1994	6	15	dt	6	0	TRUE	0.96	0.69	-0.19	30.8	-10	0.073	24.2	15	0.48	2.5	1.76	-0.1311	-0.4742	0.191	-0.3974	-0.2631	0.4392	0.9963	0.086	C62	62
S98_02543	2543	1998.514	90.148	22.568	1979	19	12	dt	17	1	FALSE	1.15	0.49	0.33	34.6	-8	0.096	21.2	14.6	0.85	2.1	1.61	-0.062	-0.4942	0.0925	-0.3794	-0.284	0.4326	0.9963	0.086	C62	62
S98_02544	2544	1998.68	90.231	22.647	1996	4	15	dt	16	1	FALSE	1.34	0.62	0.15	44.9	-12	0.059	19.8	14.1	0.39	2.5	1.45	-0.0243	-0.4991	0.0364	-0.3522	-0.3139	0.4191	0.9963	0.086	C13	13
S98_02546	2546	1998.68	90.127	22.402	1995	5	13	dt	6	0	TRUE	1.02	0.68	0.31	25.1	-5	0.348	23.3	14.6	0.2	1.9	1.75	-0.0716	-0.4923	0.1064	-0.4367	-0.2139	0.4468	0.9963	0.086	C62	62
S98_02548	2548	1998.93	90.533	23.229	1995	5	27	dsd	30	1	FALSE	2.88	0.72	-0.49	94.8	29	1.627	10.1	15.5	1.29	3.6	3.06	0.1129	-0.4809	-0.1658	-0.1514	-0.4656	0.2185	0.9963	0.086	C12	12
S98_02550	2550	1998.93	90.409	23.301	1989	9	39	chn	275	1	FALSE	3.25	0.52	-1.84	70.5	70	3.364	10.3	18.3	0.78	3.8	4.44	0.0566	-0.4952	-0.0844	-0.1266	-0.476	0.1848	0.9963	0.086	C12	12
S98_02551	2551	1998.372	89.899	22.906	1995	5	14	ppc	22	1	FALSE	2.19	1.17	-0.91	137.9	-29	1.07	10.2	19.4	1.66	4.1	1.3	-0.1752	-0.454	0.2493	-0.2628	-0.3964	0.3489	0.9711	0.2387	C14	14
S98_02552	2552	1998.377	89.763	23.144	1990	10	39	dsl	76	1	FALSE	3.62	0.96	0.32	211.2	-23	4.924	12.1	23.2	0.98	5.5	2.69	-0.237	-0.4158	0.3222	-0.1808	-0.451	0.2564	0.9623	0.272	C15	15
S98_02554	2554	1998.372	90.006	22.987	1990	10	29	ppc	193	1	FALSE	2.31	1.22	-0.03	129.2	-41	1	10.8	20.2	2.26	4.6	1.52	-0.1266	-0.476	0.1848	-0.2349	-0.4172	0.32	0.9711	0.2387	C16	16
S98_02557	2557	1998.38	89.71	23.327	1997	3	20	dsl	74	1	FALSE	4.77	0.64	-1.08	179.7	115	6.693	13.4	24.1	0.75	6	4.57	-0.2611	-0.3978	0.3471	-0.1176	-0.4792	0.1724	0.9575	0.2885	C15	15
S98_02561	2561	1998.372	89.816	22.994	1980	18	22	dsl	188	1	FALSE	2.66	1.23	-1.47	174.8	-33	2.986	8.8	21.5	0.79	4.5	2.41	-0.2129	-0.432	0.2952	-0.2325	-0.4189	0.3173	0.9711	0.2387	C14	14
S98_02562	2562	1998.383	90.029	23.472	1978	20	38	dsl	272	1	FALSE	4.07	0.69	-0.29	189.1	7	3.056	12.6	27.9	1.51	5.6	5.96	-0.1161	-0.4798	0.1703	-0.0676	-0.4931	0.1006	0.9524	0.3049	C3	3
S98_02565	2565	1998.383	89.897	23.419	1978	20	34	dsl	188	1	FALSE	3.93	0.96	-1.18	231.6	-31	6.782	16.2	26.8	0.61	6	3.29	-0.1761	-0.4535	0.2505	-0.0859	-0.4889	0.1273	0.9524	0.3049	C3	3
S98_02566	2566	1998.385	89.934	23.554	1996	4	26	dsl	220	1	FALSE	4.18	0.38	-0.12	212.6	-14	2.949	12.3	26.8	5.84	6.5	5.73	-0.1593	-0.4619	0.2288	-0.0393	-0.4977	0.0588	0.947	0.3213	C3	3
S98_02568	2568	1998.252	88.225	24.82	1988	10	39	asl	6	0	TRUE	5.87	2.57	-4.66	266.9	321	8.15	10.2	49.3	8.28	7.5	20.34	-0.9359	0.8139	-0.6457	0.3974	-0.2631	-0.4392	0.861	0.5087	C4	4
S98_02569	2569	1998.252	88.144	24.821	1994	6	33	asl	6	0	TRUE	5.36	2.45	1.1	261.5	300	8.535	9.8	60.5	13.31	8.4	24.54	-0.9727	0.9193	-0.8419	0.3977	-0.2627	-0.4393	0.861	0.5087	C4	4
S98_02571	2571	1998.011	88.304	24.755	1990	10	31	ppc	6	0	TRUE	7.22	5.28	-16.02	281.6	326	8.612	11.9	37.2	18.76	7.2	21	-0.9	0.7151	-0.4726	0.375	-0.2891	-0.4306	0.9976	0.0688	C4	4
S98_02573	2573	1998.094	88.583	24.553	1982	16	30	ppc	6	0	TRUE	5.48	4.73	-18.83	184.9	-11	12.579	22.8	26.2	1.6	5.9	15.8	-0.7732	0.3968	0.0041	0.3053	-0.3602	-0.3868	0.9976	0.0688	C17	17
S98_02574	2574	1998.094	88.706	24.361	1993	7	32	asl	21	1	FALSE	6.15	1.57	-4.46	132.5	160	7.479	23.8	32	18.85	5.4	16.15	-0.7173	0.2719	0.1532	0.239	-0.4143	-0.3244	0.9976	0.0688	C18	18
S98_02575	2575	1998.178	88.625	24.511	1992	8	38	asl	6	0	TRUE	5.99	3.04	-14.8	160	64	12.028	24.1	27.5	2.69	5.8	15.96	-0.7541	0.3531	0.0589	0.2908	-0.3732	-0.3747	0.9976	0.0688	C17	17
S98_02576	2576	1998.344	88.687	24.367	1996	4	33	asl	6	0	TRUE	6.16	1.58	-4.98	137	161	6.366	24.3	30.9	19.44	5.8	16.24	-0.726	0.2906	0.1324	0.2411	-0.4128	-0.3266	0.9976	0.0688	C18	18
S98_02577	2577	1998.928	88.966	24.299	1985	13	36	asl	6	0	TRUE	6.33	1.22	3.94	221	140	9.505	24.2	39.7	1.65	6	15.62	-0.5992	0.0385	0.361	0.2177	-0.4289	-0.3007	0.9976	0.0688	C18	18
S98_02581	2581	1998.288	89.054	24.37	1975	23	34	asc	6	0	TRUE	6.42	1.26	-1.8	206	144	9.992	21.7	43.2	2.8	5.7	13.52	-0.5592	-0.031	0.4016	0.2422	-0.412	-0.3277	0.9711	0.2387	C18	18
S98_02582	2582	1998.291	89.296	24.225	1991	9	42	asc	6	0	TRUE	7.17	1.51	-5.38	204.6	166	7.502	18.3	40.1	4.43	6.5	12.22	-0.4492	-0.1973	0.4472	0.1921	-0.4446	-0.2705	0.9668	0.2554	C19	19
S98_02584	2584	1998.291	89.626	24.072	1995	5	26	asc	10	1	FALSE	6.31	0.8	-0.2	365.8	1	4.184	5	48.5	0.91	8.2	9.37	-0.2993	-0.3657	0.3819	0.1394	-0.4709	-0.2023	0.9668	0.2554	C19	19
S98_02585	2585	1998.294	89.448	24.159	1989	9	39	asc	6	0	TRUE	7.03	1.35	-5.55	264.4	104	6.375	10.7	43.5	0.36	7.5	9.13	-0.3801	-0.2832	0.4329	0.1694	-0.457	-0.2419	0.9623	0.272	C19	19
S98_02586	2586	1998.297	89.396	24.218	1996	4	39	asc	6	0	TRUE	7.15	1.44	-6.65	240.8	136	7.613	13.3	41.8	1.67	7	10.21	-0.4038	-0.2555	0.4411	0.1897	-0.446	-0.2675	0.9575	0.2885	C19	19
S98_02593	2593	1998.332	91.244	23.18	1993	7	23	asc	64	1	FALSE	3.86	1.17	-1.31	93	42	6.478	14.7	14	0.91	3.2	6.79	0.436	-0.2148	-0.4468	-0.1683	-0.4575	0.2406	0.8696	0.4938	C20	20
S98_02594	2594	1998.014	90.688	23.207	1990	10	20	asc	641	1	FALSE	2.65	0.68	0.89	121.3	-14	1.042	10.7	14	2.84	3.4	3.31	0.1834	-0.4496	-0.2596	-0.159	-0.4621	0.2285	0.9963	0.086	C21	21
S98_02595	2595	1998.318	91.128	23.553	1982	16	35	asc	9	1	FALSE	4.96	1.2	-7.06	100.9	67	6.607	20.1	13.4	1.47	3.6	5.66	0.3833	-0.2796	-0.4342	-0.0397	-0.4976	0.0593	0.9088	0.4172	C22	22
S98_02597	2597	1998.324	91.317	23.225	1995	5	30	ava	6	0	TRUE	5.04	1.97	-3.88	86.6	103	5.909	12.5	13.7	0.6	3.2	7.9	0.4692	-0.1698	-0.4456	-0.1528	-0.465	0.2203	0.8939	0.4482	C23	23
S98_02600	2600	1998.097	91.134	23.425	1996	4	49	rm	6	0	TRUE	5.02	1.03	-4.22	151.7	64	5.156	17.9	13.8	0.39	3.4	6.07	0.386	-0.2764	-0.4352	-0.0838	-0.4895	0.1243	0.9963	0.086	C22	22
S98_02602	2602	1998.264	90.604	23.432	1981	17	25	asd	391	1	FALSE	3.35	1.43	-1.29	109.8	48	1.631	10.2	15.6	0.13	3.2	2.85	0.1452	-0.4684	-0.2101	-0.0814	-0.4901	0.1208	0.9963	0.086	C24	24
S98_02605	2605	1998.097	91.101	23.391	1990	10	34	chn	6	0	TRUE	4.52	0.97	-2.42	151.2	22	5.524	15.9	14.2	0.45	3.3	5.82	0.3711	-0.2935	-0.4289	-0.0956	-0.4863	0.1411	0.9963	0.086	C22	22
S98_02609	2609	1998.597	90.694	23.031	1997	3	14	dt	375	1	FALSE	2.59	0.88	5.32	101	-9	0.671	7.7	14.6	1.54	3.5	3.58	0.1861	-0.4481	-0.263	-0.2197	-0.4276	0.3031	0.9963	0.086	C1	1
S98_02611	2611	1998.369	91.094	22.829	1995	5	14	asc	143	1	FALSE	2.56	0.37	4.44	72.9	-33	1.393	13.8	15.9	0.43	2.5	4.98	0.3679	-0.297	-0.4273	-0.2894	-0.3744	0.3735	0.9751	0.2219	C25	25
S98_02612	2612	1998.372	90.958	23.191	1985	13	23	asc	233	1	FALSE	2.57	0.74	5.19	92.6	-13	5.754	10.4	16	1.03	3.4	4.42	0.3061	-0.3595	-0.3874	-0.1645	-0.4594	0.2357	0.9711	0.2387	C2	2
S98_02616	2616	1998.369	91.06	22.945	1992	8	14	asc	66	1	FALSE	2.34	0.27	2.62	66	-25	2.111	15.8	17.1	0.85	2.5	4.3	0.3524	-0.3137	-0.4192	-0.2494	-0.4067	0.3353	0.9751	0.2219	C2	2
S98_02617	2617	1998.372	90.969	23.061	1984	14	14	asc	71	1	FALSE	2.21	0.6	3.4	73.1	-17	3.999	12	17.8	0.51	3.2	4.09	0.3111	-0.3549	-0.3914	-0.2094	-0.4342	0.2911	0.9711	0.2387	C2	2
S98_02619	2619	1998.38	91.404	23.029	1992	8	18	chn	16	1	FALSE	3.1	0.55	-1.22	61.7	68	2.923	8.1	12.8	0.93	2.7	6.11	0.5087	-0.1118	-0.4339	-0.2204	-0.4271	0.3039	0.9575	0.2885	C25	25
S98_02620	2620	1998.38	91.435	23.188	1985	13	22	ava	22	1	FALSE	4.81	1.21	-4.99	52.4	133	6.094	11.6	12.1	0.4	3	7.56	0.5228	-0.09	-0.427	-0.1656	-0.4589	0.237	0.9575	0.2885	C25	25
S98_02625	2625	1998.383	91.435	23.067	1995	5	33	ava	6	1	FALSE	3.49	0.46	-1.9	57.9	90	2.955	8.1	12.2	1.31	2.9	5.03	0.5228	-0.09	-0.427	-0.2073	-0.4355	0.2887	0.9524	0.3049	C25	25
S98_02626	2626	1998.385	91.376	22.936	1994	6	20	chn	166	1	FALSE	2.64	0.62	0.45	63.4	41	1.936	9.3	14.2	0.41	2.6	5.09	0.496	-0.1309	-0.4389	-0.2525	-0.4044	0.3385	0.947	0.3213	C25	25
S98_02627	2627	1998.391	91.902	22.228	1988	10	44	ava	8	1	FALSE	1.42	1.21	-2.96	13	8	1.125	22.3	6.5	0.53	1.4	2.01	0.7351	0.3105	-0.1097	-0.4967	-0.1299	0.4387	0.9354	0.3537	S23	88
S98_02629	2629	1998.394	91.783	22.29	1992	8	21	csd	16	1	FALSE	1.61	3.02	-3.09	22.2	11	0.211	18.7	7.1	0.58	1.6	2.79	0.681	0.1956	-0.232	-0.4753	-0.1611	0.4445	0.9291	0.3697	S24	89
S98_02632	2632	1998.402	91.97	21.521	1990	10	20	csd	6	0	TRUE	1.55	0.52	-1.22	24.6	-3	0.918	0.8	8.1	0.5	0.7	3.59	0.766	0.38	-0.0255	-0.7406	0.3227	0.0954	0.9088	0.4172	S25	90
S98_02634	2634	1998.394	91.852	22.347	1990	10	30	ava	80	1	FALSE	1.58	5.17	-5.99	24.2	14	0.148	16.2	6.8	1.19	1.7	4.13	0.7123	0.2611	-0.1649	-0.4557	-0.1885	0.447	0.9291	0.3697	S24	89
S98_02635	2635	1998.399	92.295	20.875	1983	15	8	csd	6	0	TRUE	1.62	0.69	2.49	19.4	-8	-0.259	0.8	6.2	0.52	0.1	6.04	0.9137	0.7522	0.5362	-0.9634	0.8923	-0.7905	0.9159	0.4015	S26	91
S98_02636	2636	1998.402	92.009	21.426	1984	14	40	br	6	0	TRUE	1.52	0.24	-0.59	24.9	-7	1.035	0.5	8.6	0.73	0.6	6.17	0.7837	0.4212	0.0277	-0.7734	0.3972	0.0037	0.9088	0.4172	S27	92
S98_02637	2637	1998.399	91.904	24.43	1985	13	49	ava	254	1	FALSE	1.27	0.18	-1.96	45.3	-1	-0.009	21.7	10.2	3.67	3	14.84	0.736	0.3125	-0.1074	0.2628	-0.3964	-0.3489	0.9159	0.4015	S28	93
S98_02640	2640	1998.407	92.369	24.88	1984	14	27	asc	80	1	FALSE	2.18	1.25	-3.2	54.2	14	-0.117	0.8	8.3	0.39	3.1	14.72	0.9473	0.846	0.7042	0.4181	-0.2378	-0.4444	0.8939	0.4482	S29	94
S98_02646	2646	1998.402	92.188	24.691	1985	13	49	br	6	0	TRUE	1.59	1.83	-4.7	50	8	-0.077	10	9.5	0.63	2.7	14.11	0.865	0.6224	0.3207	0.3529	-0.3132	-0.4195	0.9088	0.4172	S30	95
S98_02648	2648	1998.407	92.044	24.831	1995	5	38	br	6	0	TRUE	2.18	1.32	-10.2	47.2	14	-0.07	13	10.5	0.35	2.8	22.27	0.7996	0.459	0.0787	0.4012	-0.2586	-0.4403	0.8939	0.4482	S31	96
S98_02649	2649	1998.41	92.258	25.01	1984	14	47	afy	151	1	FALSE	2.46	0.38	0.34	54.9	12	-0.067	0.5	8.4	0.36	2.9	13.46	0.8968	0.7065	0.4581	0.4629	-0.1786	-0.4464	0.8861	0.4636	S32	97
S98_02653	2653	1998.41	92.132	25.135	1986	12	10	br	6	0	TRUE	2.51	0.07	0.75	63.6	2	0.073	15.5	8.6	1.07	2.9	15.58	0.8396	0.5573	0.2202	0.506	-0.1159	-0.4351	0.8861	0.4636	S33	98
S98_02654	2654	1998.41	92.046	24.99	1980	18	38	asc	6	0	TRUE	2.59	0.68	-7.94	56.6	11	-0.022	14.5	9.5	0.49	2.9	10.41	0.8005	0.4612	0.0817	0.456	-0.1881	-0.447	0.8861	0.4636	S34	99
S98_02658	2658	1998.016	91.328	24.317	1965	33	49	asc	6	0	TRUE	2.48	1.21	-4.02	53.8	10	1.806	11.6	10.8	1.37	2.6	6.44	0.4742	-0.1627	-0.4447	0.2239	-0.4248	-0.3078	0.9947	0.1031	S35	100
S98_02659	2659	1998.1	91.566	24.289	1997	3	41	br	6	0	TRUE	1.6	0.71	-6.68	82.8	-23	-0.892	12.7	10.7	3.17	2.7	15.6	0.5824	0.0087	-0.3798	0.2142	-0.4312	-0.2967	0.9947	0.1031	S35	100
S98_02660	2660	1998.418	91.322	24.098	1984	14	36	ppc	6	0	TRUE	2.66	0.68	-2.29	89.4	-13	4.64	14.6	10.6	2.44	2.8	5.4	0.4715	-0.1666	-0.4452	0.1483	-0.467	-0.2143	0.861	0.5087	S36	101
S98_02661	2661	1998.016	91.427	24.397	1998	2	50	ppc	17	1	FALSE	1.96	1.22	-7.06	60.5	0	0.413	13.5	11.7	1.16	2.6	5.61	0.5192	-0.0956	-0.4289	0.2515	-0.4051	-0.3374	0.9947	0.1031	S35	100
S98_02663	2663	1998.183	91.083	24.122	1997	3	43	ppc	8	1	FALSE	3.67	1.09	-3.18	57.5	30	6.159	8.5	16.5	0.4	2.8	4.79	0.3629	-0.3025	-0.4249	0.1566	-0.4632	-0.2253	0.9947	0.1031	S37	102
S98_02665	2665	1998.266	91.159	23.672	1997	3	29	chn	8	1	FALSE	4.01	0.74	-3.6	65.6	-10	8.154	15.4	14.1	0.22	3.4	6.29	0.3974	-0.2631	-0.4392	0.0014	-0.5	-0.0021	0.9947	0.1031	C22	22
S98_02666	2666	1998.183	91.198	24.196	1995	5	49	asc	6	0	TRUE	3.34	1.21	-3.11	47.2	24	3.576	10.4	13.9	0.83	2.7	5.54	0.4151	-0.2415	-0.4438	0.1821	-0.4502	-0.2581	0.9947	0.1031	S38	103
S98_02667	2667	1998.266	91.214	23.866	1984	14	22	asc	6	0	TRUE	3.52	0.75	-1.8	110.6	-5	6.974	16	14.9	5.14	2.8	5.4	0.4224	-0.2324	-0.4452	0.0683	-0.493	-0.1017	0.9947	0.1031	C26	26
S98_02669	2669	1998.766	90.607	23.542	1983	15	13	asd	120	1	FALSE	3.47	1.37	-5.53	103	49	1.799	10.8	17.2	0.87	3.4	1	0.1466	-0.4678	-0.212	-0.0435	-0.4972	0.065	0.9947	0.1031	C63	63
S98_02673	2673	1998.85	90.463	23.543	1995	5	47	chn	263	1	FALSE	3.71	2.04	-12.52	123.4	25	1.534	10.9	20.3	1.97	3.8	4.35	0.0811	-0.4901	-0.1203	-0.0431	-0.4972	0.0645	0.9947	0.1031	S39	104
S98_02676	2676	1998.455	91.645	22.613	1990	10	19	csd	151	1	FALSE	1.44	1.08	-0.07	44.8	29	0.074	14.2	9.7	1.01	2	4.34	0.6183	0.0734	-0.3366	-0.3639	-0.3013	0.4254	0.9711	0.2387	S40	105
S98_02677	2677	1998.458	91.57	22.777	1984	14	15	ava	229	1	FALSE	1.72	0.98	1.9	50.7	41	0.205	11.4	10.8	0.62	2.2	4.82	0.5842	0.0119	-0.3779	-0.3073	-0.3583	0.3884	0.9668	0.2554	S40	105
S98_02679	2679	1998.675	90.545	23.746	1989	9	34	asl	0.5	0	TRUE	3.16	6.07	-32.6	96.2	0	2.141	23.6	18.4	11.98	3.4	3.68	0.1184	-0.479	-0.1734	0.0269	-0.4989	-0.0403	0.9987	0.0516	C63	63
S98_02687	2687	1998.321	90.352	22.715	1990	1	22	dt	279	1	FALSE	1.79	0.66	0.58	57.5	-21	0.213	17.2	14.2	0.69	2.6	2.2	0.0307	-0.4986	-0.0459	-0.3287	-0.3379	0.4043	0.9015	0.4328	C13	13
S98_02688	2688	1998.324	90.507	22.893	1996	4	30	dt	1.5	1	FALSE	2.63	0.41	1.74	88.7	-30	0.533	8.9	15.3	0.34	3	2.62	0.1007	-0.4848	-0.1484	-0.2673	-0.3928	0.3532	0.8939	0.4482	S41	106
S98_02693	2693	1998.329	90.142	22.773	1994	6	21	dt	11.5	1	FALSE	1.35	0.9	0.11	58.7	-15	0.022	14.6	15.9	1.05	3.2	1.6	-0.0648	-0.4937	0.0965	-0.3087	-0.357	0.3895	0.878	0.4787	C13	13
S98_02698	2698	1998.329	90.363	22.814	1994	6	16	dt	35.4	1	FALSE	2.03	0.63	1.17	68.6	-26	0.354	13.2	15.1	0.66	2.9	1.88	0.0357	-0.4981	-0.0534	-0.2946	-0.3698	0.378	0.878	0.4787	C13	13
S98_02699	2699	1998.347	89.991	22.391	1997	3	14	ppc	1.4	1	FALSE	0.91	0.91	0.42	24.6	-7	0.07	26.1	15.3	0.41	1.9	1.22	-0.1334	-0.4733	0.1941	-0.4405	-0.2089	0.4471	0.9963	0.086	S42	107
S98_02702	2702	1998.358	90.102	22.456	1993	7	25	ppc	5.4	1	FALSE	1.01	0.62	0.5	26	-6	0.312	23.2	14.8	0.4	2	1.5	-0.0829	-0.4897	0.123	-0.4181	-0.2378	0.4444	0.988	0.1543	C62	62
S98_02704	2704	1998.764	90.203	23.453	1992	8	46	dsd	375	1	FALSE	4.3	0.92	0.94	158.5	43	3.272	11.1	27	1.21	4.8	3	-0.037	-0.4979	0.0554	-0.0742	-0.4917	0.1102	0.9963	0.086	C27	27
S98_02707	2707	1998.385	89.551	23.633	1984	14	43	dsl	4.7	1	FALSE	5.25	0.69	-1.98	227.2	104	7.182	19.2	24.3	4.95	6.3	9.06	-0.3333	-0.3333	0.4074	-0.0121	-0.4998	0.0181	0.947	0.3213	C9	9
S98_02708	2708	1998.388	89.881	23.482	1986	12	23	dsl	99.6	1	FALSE	4.07	0.89	-0.74	235.5	-46	6.036	14.2	26.1	5.79	6	4.62	-0.1834	-0.4496	0.2596	-0.0642	-0.4938	0.0956	0.9413	0.3375	C3	3
S98_02710	2710	1998.252	88.169	24.681	1983	15	39	asl	3.6	1	FALSE	6.48	1.92	-0.99	270.9	320	8.997	10.1	53.1	11.43	7.5	22.43	-0.9614	0.8864	-0.7793	0.3494	-0.3168	-0.4175	0.861	0.5087	C4	4
S98_02713	2713	1998.261	88.758	24.227	1982	16	39	asd	0.5	0	TRUE	6.5	1.22	1.53	181.5	178	8.369	21.2	33.5	5.29	6.1	16.82	-0.6937	0.2218	0.206	0.1928	-0.4442	-0.2713	0.9976	0.0688	C18	18
S98_02714	2714	1998.344	88.771	24.427	1994	6	32	asc	0.5	0	TRUE	6.24	1.35	-6.68	115.1	163	12.825	21.4	32.9	4.9	5.3	15.38	-0.6878	0.2096	0.2183	0.2618	-0.3972	-0.3479	0.9976	0.0688	C18	18
S98_02716	2716	1998.299	89.542	24.042	1997	3	41	asc	21	1	FALSE	6.68	0.87	-1.7	324.8	25	4.627	8.4	43	0.39	8.3	9.66	-0.3374	-0.3292	0.4101	0.129	-0.475	-0.1881	0.9524	0.3049	C19	19
S98_02718	2718	1998.332	91.129	23.169	1990	10	20	chn	350	1	FALSE	2.85	0.71	3.71	98.5	-6	4.912	14.8	14.9	1.43	3.4	4.05	0.3838	-0.2791	-0.4344	-0.1721	-0.4556	0.2454	0.8696	0.4938	C2	2
S98_02720	2720	1998.847	90.648	22.683	1996	4	14	dt	163	1	FALSE	2.46	0.51	3.45	61.3	-18	0.222	11.3	14.2	0.29	2.6	2.75	0.1652	-0.4591	-0.2365	-0.3398	-0.3268	0.4116	0.9963	0.086	S43	108
S98_02724	2724	1998.675	90.611	23.624	1970	28	30	asd	224	1	FALSE	3.47	1.27	-6.79	99.7	39	3.379	13.7	16.1	2.24	3.4	3.43	0.1484	-0.467	-0.2144	-0.0152	-0.4997	0.0228	0.9987	0.0516	C63	63
S98_02725	2725	1998.675	90.631	23.673	1989	9	30	asd	311	1	FALSE	3.51	0.61	-3.1	98	34	4.447	14.8	15.9	2.2	3.3	3.79	0.1575	-0.4628	-0.2264	0.0017	-0.5	-0.0026	0.9987	0.0516	C63	63
S98_02726	2726	1998.675	90.634	23.727	1997	3	25	asl	175	1	FALSE	3.57	0.41	-3.29	100	23	5.097	17.6	15.7	1.5	3.4	3.58	0.1588	-0.4622	-0.2282	0.0204	-0.4994	-0.0305	0.9987	0.0516	C63	63
S98_02727	2727	1998.675	90.582	23.754	1995	5	25	asl	0.5	0	TRUE	3.41	2.72	-16.03	97.3	9	3.279	22.9	17.8	8.34	3.6	3.62	0.1352	-0.4726	-0.1966	0.0297	-0.4987	-0.0444	0.9987	0.0516	C63	63
S98_02729	2729	1998.758	90.526	23.778	1994	6	48	asl	0.5	0	TRUE	3.17	8.01	-41.36	94.7	-6	1.163	25.3	17.5	12.19	3.7	4.25	0.1097	-0.4819	-0.1613	0.0379	-0.4978	-0.0568	0.9987	0.0516	C63	63
S98_02731	2731	1998.758	90.581	23.875	1997	3	39	asl	31.9	1	FALSE	4.06	1.36	-7.24	99.8	9	2.033	29.8	17	2.01	3.1	5.2	0.1347	-0.4728	-0.196	0.0714	-0.4924	-0.1062	0.9987	0.0516	C63	63
S98_02733	2733	1998.842	90.605	23.787	1992	8	16	asl	180	1	FALSE	3.64	1.58	-9.28	98.6	13	3.761	23.7	17.9	5.34	3.4	4.86	0.1456	-0.4682	-0.2107	0.041	-0.4975	-0.0614	0.9987	0.0516	C63	63
S98_02734	2734	1998.842	90.659	23.787	1993	7	39	asl	70.8	1	FALSE	3.85	0.53	-1.8	101.8	22	5.743	19.2	15.9	1.31	3	4.69	0.1702	-0.4566	-0.243	0.041	-0.4975	-0.0614	0.9987	0.0516	C63	63
S98_02735	2735	1998.842	90.705	23.788	1996	4	16	asd	1.1	1	FALSE	3.94	0.4	0.21	103.8	25	6.087	14.5	15.3	0.21	3.1	4.86	0.1911	-0.4452	-0.2692	0.0414	-0.4974	-0.0619	0.9987	0.0516	C63	63
S98_02736	2736	1998.842	90.678	23.779	1997	3	15	asl	0.5	0	TRUE	3.87	0.39	-0.79	102.9	24	6.252	17	15.4	0.54	3.1	4.48	0.1788	-0.452	-0.2539	0.0383	-0.4978	-0.0573	0.9987	0.0516	C63	63
S98_02737	2737	1998.842	90.667	23.751	1993	7	39	asd	76.6	1	FALSE	3.75	0.29	-1.32	102.5	24	6.345	16.3	15.3	0.76	3.2	4.07	0.1738	-0.4547	-0.2476	0.0286	-0.4988	-0.0429	0.9987	0.0516	C63	63
S98_02739	2739	1998.925	90.512	23.717	1990	10	36	asl	0.5	0	TRUE	2.94	9.03	-47.67	96.2	-9	1.524	22.8	18.6	13.59	3.5	4.7	0.1034	-0.484	-0.1523	0.0169	-0.4996	-0.0253	0.9987	0.0516	C63	63
S98_02741	2741	1998.208	90.165	23.764	1991	9	38	asc	9.6	1	FALSE	4.93	1.22	-9.58	222.7	77	6.464	13.6	20.9	2.12	5.9	6.04	-0.0543	-0.4956	0.0811	0.0331	-0.4984	-0.0496	0.9668	0.2554	C6	6
S98_02743	2743	1998.208	90.122	23.817	1997	3	41	asc	1.9	1	FALSE	5.49	1.08	-9.48	264.9	122	7.323	14.3	20.9	1.09	6.3	7.29	-0.0738	-0.4918	0.1098	0.0514	-0.496	-0.0768	0.9668	0.2554	C6	6
S98_02744	2744	1998.208	90.085	23.833	1997	3	22	asc	45.6	1	FALSE	5.8	1.26	-10.19	293.8	168	7.522	13.8	22.6	1.51	6.6	8.13	-0.0907	-0.4877	0.1341	0.0569	-0.4951	-0.0849	0.9668	0.2554	C6	6
S98_02746	2746	1998.925	90.501	23.591	1975	23	46	asl	25.7	1	FALSE	3.37	3.35	-21.43	111.2	14	1.636	13.9	19	3.28	3.3	3.31	0.0984	-0.4855	-0.1452	-0.0266	-0.4989	0.0398	0.9987	0.0516	S39	104
S98_02748	2748	1998.208	90.023	23.869	1993	7	17	asl	12.9	1	FALSE	5.88	1.53	-7.6	340.8	184	7.098	13.4	27.3	1.71	7.2	6.89	-0.1188	-0.4788	0.1741	0.0693	-0.4928	-0.1032	0.9668	0.2554	C6	6
S98_02750	2750	1998.208	90.071	23.88	1996	4	34	asl	12.8	1	FALSE	5.78	1.47	-9.59	312.6	143	7.809	14.2	23.6	1.66	6.7	8.04	-0.097	-0.4859	0.1433	0.0731	-0.492	-0.1087	0.9668	0.2554	C6	6
S98_02751	2751	1998.208	90.062	23.816	1983	15	23	asc	4.6	1	FALSE	5.89	1.25	-8.68	302.9	195	7.248	12.9	24.6	1.3	6.9	7.81	-0.1011	-0.4847	0.1491	0.0511	-0.4961	-0.0762	0.9668	0.2554	C6	6
S98_02752	2752	1998.208	90.02	23.802	1983	15	18	asc	9.1	1	FALSE	5.81	1.22	-5.63	322.8	202	6.478	12.6	26.5	1.73	7	7.78	-0.1202	-0.4783	0.176	0.0462	-0.4968	-0.0691	0.9668	0.2554	C6	6
S98_02753	2753	1998.208	90.019	23.757	1990	10	24	asc	51.9	1	FALSE	5.64	1.05	-3.46	302.2	177	5.454	11.7	25.8	1.03	7	6.71	-0.1207	-0.4782	0.1766	0.0307	-0.4986	-0.046	0.9668	0.2554	C6	6
S98_02755	2755	1998.21	89.8	23.897	1990	10	47	asl	43.2	1	FALSE	5.17	1.01	-0.13	436.2	8	3.441	12.6	38.3	1.54	8.1	8.81	-0.2202	-0.4273	0.3036	0.079	-0.4906	-0.1173	0.9623	0.272	C6	6
S98_02756	2756	1998.21	89.775	23.867	1993	7	39	asd	5.9	1	FALSE	5.11	1	0.74	428.6	-12	3.397	15.4	36.4	1.23	7.9	9.52	-0.2315	-0.4196	0.3163	0.0686	-0.4929	-0.1022	0.9623	0.272	C6	6
S98_02758	2758	1998.21	89.872	23.836	1991	9	38	asl	4.7	1	FALSE	5.32	1.2	-1.55	392.1	109	4.048	15.5	33.8	1.99	7.5	7.12	-0.1875	-0.4473	0.2647	0.058	-0.495	-0.0864	0.9623	0.272	C6	6
S98_02759	2759	1998.216	89.83	23.968	1983	15	20	asl	0.5	0	TRUE	5.27	0.98	-1.52	425.1	61	3.728	7.7	42.7	0.96	8.1	9.77	-0.2065	-0.436	0.2878	0.1035	-0.4839	-0.1525	0.9524	0.3049	C6	6
S98_02761	2761	1998.21	90.016	23.748	1993	7	34	asc	12.9	1	FALSE	5.6	1.01	-3.06	299.1	170	5.215	11.6	25.9	0.84	7	7.12	-0.122	-0.4777	0.1785	0.0276	-0.4989	-0.0413	0.9623	0.272	C6	6
S98_02762	2762	1998.21	89.962	23.764	1989	9	39	asl	82.7	1	FALSE	5.6	0.95	-1.92	332.9	171	4.57	12.7	29.3	3.05	7.1	6.25	-0.1466	-0.4678	0.212	0.0331	-0.4984	-0.0496	0.9623	0.272	C6	6
S98_02763	2763	1998.21	89.91	23.771	1997	3	36	asl	88.8	1	FALSE	5.4	0.85	0.47	351.4	130	4.218	14.7	30.5	1.7	7.4	8.14	-0.1702	-0.4566	0.243	0.0355	-0.4981	-0.0532	0.9623	0.272	C6	6
S98_02764	2764	1998.21	89.9	23.774	1995	5	39	asl	1	1	FALSE	5.37	0.91	0.34	355.1	124	4.204	15.2	30.7	1.68	7.4	6.49	-0.1747	-0.4542	0.2488	0.0366	-0.498	-0.0547	0.9623	0.272	C6	6
S98_02765	2765	1998.216	89.91	23.877	1960	38	50	asl	20.2	1	FALSE	5.43	1.28	-3.61	395.9	142	4.155	12.8	35.8	1.81	7.8	7.3	-0.1702	-0.4566	0.243	0.0721	-0.4922	-0.1072	0.9524	0.3049	C6	6
S98_02767	2767	1998.216	89.859	23.926	1990	10	39	asl	35	1	FALSE	5.24	1.15	-3.04	420	88	3.87	10.4	39.2	1.07	8	8.16	-0.1934	-0.4439	0.272	0.089	-0.4881	-0.1317	0.9524	0.3049	C6	6
S98_02768	2768	1998.592	89.89	23.893	1997	3	42	asl	18.6	1	FALSE	5.34	1.25	-3.49	405.6	123	4	12.2	36.8	1.47	7.9	8.63	-0.1793	-0.4518	0.2545	0.0776	-0.491	-0.1153	0.9987	0.0516	C6	6
S98_02770	2770	1998.216	89.96	23.801	1991	9	35	asc	20.1	1	FALSE	5.66	1.1	-2.81	351.5	178	5.036	13.3	31.2	2.51	7.3	6.57	-0.1475	-0.4674	0.2132	0.0459	-0.4968	-0.0686	0.9524	0.3049	C6	6
S98_02771	2771	1998.216	89.906	23.975	1997	3	34	asc	14.7	1	FALSE	5.22	1.26	-3.88	396.6	133	4.771	8.8	37.3	0.87	8.1	7.7	-0.172	-0.4556	0.2453	0.1059	-0.4832	-0.1559	0.9524	0.3049	C6	6
S98_02772	2772	1998.216	89.931	23.947	1993	7	20	asc	0.8	1	FALSE	5.31	1.39	-4.58	391.2	142	4.83	10.1	35.2	1.01	8.1	7.33	-0.1606	-0.4613	0.2306	0.0962	-0.4861	-0.1421	0.9524	0.3049	C6	6
S98_02773	2773	1998.216	89.835	23.919	1982	16	49	asl	13.2	1	FALSE	5.23	1.08	-1.85	426.8	59	3.674	10.7	39	1.35	8	8.25	-0.2043	-0.4374	0.2851	0.0866	-0.4888	-0.1282	0.9524	0.3049	C6	6
S98_02774	2774	1998.216	89.783	23.937	1988	10	18	asl	12.2	1	FALSE	5.23	0.89	0.38	444.2	-19	3.313	9.5	41.8	1.44	8.2	8.78	-0.2279	-0.4221	0.3123	0.0928	-0.4871	-0.1372	0.9524	0.3049	C6	6
S98_02776	2776	1998.307	90.041	23.972	1995	5	28	asl	18.2	1	FALSE	5.55	1.7	-5.1	335.7	108	7.522	13.8	27.9	1.39	7.2	8.73	-0.1107	-0.4816	0.1626	0.1049	-0.4835	-0.1544	0.9354	0.3537	C6	6
S98_02777	2777	1998.307	89.992	23.972	1965	33	25	asl	3.6	1	FALSE	5.49	1.62	-3.35	362.3	131	6.596	12.1	31.6	1.32	7.6	8.99	-0.1329	-0.4735	0.1935	0.1049	-0.4835	-0.1544	0.9354	0.3537	C6	6
S98_02778	2778	1998.307	89.96	23.994	1991	9	23	asl	8.2	1	FALSE	5.37	1.53	-1.56	372.9	137	5.949	10.2	34.7	1.27	7.8	8.71	-0.1475	-0.4674	0.2132	0.1125	-0.481	-0.1651	0.9354	0.3537	C6	6
S98_02779	2779	1998.307	89.967	23.969	1996	4	15	asl	0.5	0	TRUE	5.45	1.54	-3.32	374.2	139	5.942	11	33.3	1.26	7.7	8.4	-0.1443	-0.4688	0.2089	0.1038	-0.4838	-0.1529	0.9354	0.3537	C6	6
S98_02780	2780	1998.307	90.023	23.95	1979	19	26	asl	31.2	1	FALSE	5.6	1.63	-5.26	347.4	128	7.427	13.3	29.4	1.47	7.3	8.09	-0.1188	-0.4788	0.1741	0.0973	-0.4858	-0.1436	0.9354	0.3537	C6	6
S98_02781	2781	1998.307	90.034	23.917	1976	22	23	asl	0.5	0	TRUE	5.73	1.59	-6.94	340.3	142	7.462	13.7	27.9	1.64	7.1	9	-0.1138	-0.4806	0.1671	0.0859	-0.4889	-0.1273	0.9354	0.3537	C6	6
S98_02782	2782	1998.307	89.979	23.918	1975	23	26	asl	62.8	1	FALSE	5.62	1.54	-5.3	371.3	154	5.828	12.2	31.5	1.48	7.5	8.86	-0.1388	-0.4711	0.2016	0.0862	-0.4888	-0.1278	0.9354	0.3537	C6	6
S98_02783	2783	1998.307	90.041	23.899	1991	9	20	asl	14.9	1	FALSE	5.8	1.56	-8.01	334.3	151	7.507	13.8	27.1	1.72	7	8.19	-0.1107	-0.4816	0.1626	0.0797	-0.4905	-0.1183	0.9354	0.3537	C6	6
S98_02790	2790	1998.807	90.13	23.893	1995	5	38	asc	107	1	FALSE	5.43	1.5	-12.08	273.7	70	7.895	16.4	20.4	1.36	6.2	6.49	-0.0702	-0.4926	0.1045	0.0776	-0.491	-0.1153	0.9354	0.3537	C6	6
S98_02791	2791	1998.31	90.26	23.834	1984	14	41	rm	1	1	FALSE	4.07	4.52	-36.32	167	-16	3.963	20.3	17.6	6.12	5.4	6.91	-0.0111	-0.4998	0.0167	0.0573	-0.4951	-0.0854	0.9291	0.3697	S7	72
S98_02794	2794	1998.31	90.308	23.933	1996	4	34	rm	0.5	0	TRUE	4.71	2.96	-28.57	146.9	-24	2.072	25.7	15.1	3.34	4.9	10.09	0.0107	-0.4998	-0.016	0.0914	-0.4875	-0.1352	0.9291	0.3697	S44	109
S98_02797	2797	1998.31	90.269	23.79	1989	9	43	asc	0.5	0	TRUE	3.7	5.99	-41.55	159.4	-15	3.884	16.3	18.5	7.09	5.2	5.08	-0.007	-0.4999	0.0106	0.0421	-0.4973	-0.0629	0.9291	0.3697	S7	72
S98_02798	2798	1998.31	90.293	23.794	1997	3	43	asc	0.5	0	TRUE	3.41	8.07	-52.36	143.7	-24	3.231	16.8	18	8.22	5.1	3	0.0039	-0.5	-0.0058	0.0435	-0.4972	-0.065	0.9291	0.3697	S7	72
S98_02799	2799	1998.31	90.339	23.73	1996	4	44	asc	13.3	1	FALSE	2.8	11.5	-62.56	124	-34	2.316	14	18.7	9.74	4.2	4.76	0.0248	-0.4991	-0.0371	0.0214	-0.4993	-0.0321	0.9291	0.3697	S7	72
S98_02801	2801	1998.31	90.276	23.732	1996	4	25	asc	43.3	1	FALSE	3.53	5.97	-37.42	154.5	-15	3.759	13.9	19.9	6.35	4.6	6.2	-0.0039	-0.5	0.0058	0.0221	-0.4993	-0.0331	0.9291	0.3697	S7	72
S98_02813	2813	1998.313	90.21	23.631	1995	5	49	asc	58.7	1	FALSE	4.53	0.78	-3.93	171.9	58	4.413	11	24.8	2.3	4.9	5.45	-0.0339	-0.4983	0.0507	-0.0128	-0.4998	0.0191	0.9226	0.3857	S45	110
S98_02817	2817	1998.399	91.903	24.382	1996	4	44	br	0.5	0	TRUE	1.41	0.54	-2.68	47.1	-2	0.042	21.5	9.9	4.77	3	16.29	0.7355	0.3115	-0.1085	0.2463	-0.409	-0.3321	0.9159	0.4015	S28	93
S98_02818	2818	1998.399	91.858	24.405	1994	6	44	ava	47.1	1	FALSE	1.36	1.15	-4.14	44.8	-1	0.043	21.5	9.9	5.02	2.9	14.92	0.7151	0.267	-0.1585	0.2542	-0.4031	-0.3403	0.9159	0.4015	S28	93
S98_02820	2820	1998.399	91.843	24.315	1995	5	23	ava	0.5	0	TRUE	1.73	2.55	-7.7	48.1	-3	0.078	20.2	9.5	4.49	2.9	21.48	0.7082	0.2524	-0.1742	0.2232	-0.4253	-0.307	0.9159	0.4015	S28	93
S98_02821	2821	1998.399	91.846	24.354	1992	8	44	ava	13.8	1	FALSE	1.56	2.51	-5.66	46.6	-2	0.035	20.4	9.7	4.48	3	18.86	0.7096	0.2553	-0.1711	0.2366	-0.416	-0.3218	0.9159	0.4015	S28	93
S98_02823	2823	1998.399	91.864	24.278	1993	7	46	ava	18.4	1	FALSE	1.97	2.49	-8.6	49.6	-2	0.106	19.8	9.9	5.15	2.7	24.22	0.7178	0.2728	-0.1521	0.2104	-0.4336	-0.2923	0.9159	0.4015	S28	93
S98_02824	2824	1998.399	91.858	24.356	1992	8	41	ava	8.7	1	FALSE	1.57	2.38	-5.17	46.5	-2	0.046	20.6	9.7	4.51	3	17.49	0.7151	0.267	-0.1585	0.2373	-0.4155	-0.3226	0.9159	0.4015	S28	93
S98_02826	2826	1998.402	91.978	24.566	1996	4	49	br	3.4	1	FALSE	1.25	0.83	-2.59	42.4	3	-0.018	20.5	10.7	1.79	2.8	11.13	0.7696	0.3884	-0.0149	0.3098	-0.3561	-0.3903	0.9088	0.4172	S46	111
S98_02827	2827	1998.402	92.03	24.502	1983	15	26	ava	7.4	1	FALSE	1.19	0.59	-0.63	47.5	1	-0.051	19.6	10.3	2.23	2.7	12.78	0.7932	0.4438	0.0579	0.2877	-0.3759	-0.372	0.9088	0.4172	S47	112
S98_02830	2830	1998.402	92.152	24.459	1993	7	39	br	0.5	0	TRUE	1.43	1.1	-1.18	54	0	-0.195	17	9.5	1.16	2.3	24.85	0.8487	0.5804	0.2551	0.2729	-0.3883	-0.3585	0.9088	0.4172	S48	113
S98_02831	2831	1998.402	92.144	24.487	1996	4	34	br	0.5	0	TRUE	1.4	1	-1.14	53.9	0	-0.158	16.2	9.6	1.1	2.4	14.2	0.845	0.5711	0.241	0.2825	-0.3803	-0.3674	0.9088	0.4172	S48	113
S98_02832	2832	1998.402	92.118	24.59	1996	4	33	asc	2.2	1	FALSE	1.4	1.09	-2.19	50.3	3	-0.093	15.1	9.9	1.18	2.8	11.13	0.8332	0.5414	0.1963	0.318	-0.3483	-0.3966	0.9088	0.4172	S49	114
S98_02833	2833	1998.402	92.162	24.562	1995	5	23	br	0.5	0	TRUE	1.43	1.15	-1.87	55	0	-0.119	14.6	9.8	1.12	2.7	15.7	0.8532	0.592	0.273	0.3084	-0.3574	-0.3893	0.9088	0.4172	S49	114
S98_02834	2834	1998.402	91.768	24.84	1993	7	30	asc	0.5	0	TRUE	1.69	1.77	-8.2	47.8	-8	-0.035	24.2	14.5	1.39	2.8	8.9	0.6742	0.1817	-0.2452	0.4043	-0.2548	-0.4412	0.9088	0.4172	S50	115
S98_02840	2840	1998.407	92.37	24.878	1984	14	47	asc	0.5	0	TRUE	2.18	1.26	-3.22	54.2	14	-0.116	0.8	8.3	0.36	3.1	14.61	0.9477	0.8473	0.7066	0.4174	-0.2387	-0.4443	0.8939	0.4482	S29	94
S98_02841	2841	1998.407	92.373	24.891	1985	13	39	asc	29.3	1	FALSE	2.21	1.19	-2.99	54.3	15	-0.115	0.8	8.1	0.36	3	14.66	0.9491	0.8512	0.7137	0.4219	-0.233	-0.4451	0.8939	0.4482	S29	94
S98_02842	2842	1998.407	92.385	24.944	1996	4	46	afy	50.8	1	FALSE	2.17	0.94	-1.1	52.3	9	-0.136	0.5	8	0.27	2.8	12.61	0.9546	0.8668	0.7426	0.4402	-0.2094	-0.447	0.8939	0.4482	S29	94
S98_02845	2845	1998.399	91.633	24.486	1974	24	34	asc	23.7	1	FALSE	1.57	0.97	-9.83	49	-1	-0.572	20.6	10.1	1.67	2.5	6.73	0.6128	0.0633	-0.3439	0.2822	-0.3806	-0.3671	0.9159	0.4015	S51	116
S98_02848	2848	1998.399	91.758	24.412	1988	10	48	br	3.8	1	FALSE	1.39	1.35	-9.63	46.1	-2	-0.172	20.8	9.6	4.46	2.7	9.74	0.6696	0.1726	-0.2538	0.2566	-0.4012	-0.3427	0.9159	0.4015	S52	117
S98_02851	2851	1998.399	91.781	24.484	1994	6	46	asc	1.1	1	FALSE	1.35	1.03	-8.02	41.9	-1	-0.086	23.9	10.3	4.05	2.6	8.62	0.6801	0.1937	-0.2338	0.2815	-0.3812	-0.3665	0.9159	0.4015	S53	118
S98_02852	2852	1998.402	91.85	24.605	1995	5	39	ppc	7.3	1	FALSE	1.35	1.29	-5.66	34.7	2	-0.054	26.6	12.2	2.19	2.4	7.4	0.7114	0.2592	-0.167	0.3232	-0.3433	-0.4004	0.9088	0.4172	S54	119
S98_02854	2854	1998.402	91.929	24.622	1997	3	46	br	1.5	1	FALSE	1.35	1.19	-4.97	38.4	3	-0.026	22	11.6	1.72	2.6	6.56	0.7473	0.3378	-0.0775	0.3291	-0.3376	-0.4045	0.9088	0.4172	S55	120
S98_02858	2858	1998.402	91.815	24.5	1980	18	37	asc	0.5	0	TRUE	1.31	0.97	-6.33	40.4	0	-0.036	24.9	10.6	3.74	2.6	11.48	0.6955	0.2256	-0.2021	0.287	-0.3765	-0.3714	0.9088	0.4172	S53	118
S98_02868	2868	1998.407	92.181	24.812	1997	3	30	br	0.5	0	TRUE	2.12	1.74	-6.74	46.7	20	-0.095	8.1	9.5	0.78	2.6	10.96	0.8618	0.6142	0.3076	0.3946	-0.2664	-0.4383	0.8939	0.4482	S30	95
S98_02869	2869	1998.399	91.741	24.31	1986	12	42	ava	3.1	1	FALSE	1.41	1.95	-10.79	51.4	-8	-0.078	19.5	10	2.17	3	15.62	0.6619	0.1572	-0.2679	0.2215	-0.4264	-0.305	0.9159	0.4015	S52	117
S98_02870	2870	1998.399	91.737	24.259	1987	11	36	br	0.5	0	TRUE	1.55	1.89	-10.2	53.3	-9	0.03	19.2	10.2	3.27	2.8	49.21	0.6601	0.1536	-0.2711	0.2039	-0.4377	-0.2846	0.9159	0.4015	S52	117
S98_02871	2871	1998.399	91.696	24.211	1993	7	31	br	3.7	1	FALSE	1.7	1.4	-8.29	65.4	-14	0.162	17.6	10.4	3.15	2.9	30.95	0.6414	0.1172	-0.3024	0.1873	-0.4474	-0.2645	0.9159	0.4015	S52	117
S98_02872	2872	1998.399	91.646	24.271	1990	10	48	ava	4.2	1	FALSE	1.5	1.16	-9.18	70.5	-18	-0.309	14.7	10.2	0.54	3	16.64	0.6187	0.0742	-0.3359	0.208	-0.4351	-0.2895	0.9159	0.4015	S56	121
S98_02873	2873	1998.399	91.637	24.4	1992	8	29	ppc	9.5	1	FALSE	1.5	0.83	-11.48	53.9	-1	-1.062	16.8	9.8	2.49	2.5	8.08	0.6146	0.0667	-0.3415	0.2525	-0.4044	-0.3385	0.9159	0.4015	S57	122
S98_02875	2875	1998.399	91.751	24.373	1982	16	41	br	14.6	1	FALSE	1.4	1.62	-10.09	48	-3	-0.189	19.5	9.6	4.25	2.9	12.75	0.6664	0.1662	-0.2597	0.2432	-0.4113	-0.3288	0.9159	0.4015	S52	117
S98_02877	2877	1998.402	92.241	24.793	1986	12	23	br	0.5	0	TRUE	1.92	2.3	-7.39	49	13	-0.111	0.5	9.1	0.85	2.9	15.39	0.8891	0.6858	0.4235	0.3881	-0.2741	-0.436	0.9088	0.4172	S30	95
S98_02878	2878	1998.402	92.208	24.739	1986	12	42	br	1.5	1	FALSE	1.67	2.79	-8.97	49.8	5	-0.109	8.4	9.3	0.46	2.7	14.99	0.8741	0.6461	0.3586	0.3694	-0.2953	-0.4281	0.9088	0.4172	S30	95
S98_02882	2882	1998.402	92.167	24.573	1994	6	47	br	1.7	1	FALSE	1.44	1.2	-1.9	55.4	0	-0.116	14.2	9.8	0.96	2.7	15.16	0.8555	0.5978	0.282	0.3122	-0.3538	-0.3922	0.9088	0.4172	S49	114
S98_02884	2884	1998.405	91.983	24.684	1997	3	31	br	0.5	0	TRUE	1.53	1.34	-6.35	41.1	5	-0.019	17.6	11.4	0.97	2.6	11.62	0.7719	0.3937	-0.0081	0.3505	-0.3158	-0.4181	0.9015	0.4328	S55	120
S98_02886	2886	1998.405	91.944	24.665	1997	3	40	br	0.5	0	TRUE	1.44	1.35	-6.18	39	3	-0.029	20.3	11.8	1.25	2.5	6.56	0.7541	0.3531	-0.0589	0.3439	-0.3226	-0.4142	0.9015	0.4328	S55	120
S98_02887	2887	1998.405	91.926	24.741	1978	20	49	ppc	12.4	1	FALSE	1.65	1.65	-9.63	40.5	2	-0.062	19.9	12.2	1.03	2.7	8.6	0.746	0.3347	-0.0812	0.3701	-0.2945	-0.4284	0.9015	0.4328	S58	123
S98_02888	2888	1998.407	92.034	24.792	1991	9	46	asc	0.5	0	TRUE	1.96	1.4	-9.59	45.5	11	-0.069	13.6	10.8	0.39	2.7	12.36	0.795	0.4481	0.0638	0.3877	-0.2745	-0.4359	0.8939	0.4482	S31	96
S98_02889	2889	1998.407	92.022	24.754	1994	6	33	asc	0.5	0	TRUE	1.79	1.44	-8.48	43.8	9	-0.057	14.3	11	0.53	2.7	8.85	0.7896	0.4352	0.0463	0.3746	-0.2895	-0.4305	0.8939	0.4482	S31	96
S98_02890	2890	1998.407	91.985	24.8	1988	10	49	asc	0.5	0	TRUE	1.96	1.55	-11.56	45.5	7	-0.081	15.9	11.3	0.56	2.8	9.63	0.7728	0.3958	-0.0054	0.3905	-0.2713	-0.4369	0.8939	0.4482	S31	96
S98_02894	2894	1998.407	92.023	24.848	1995	5	29	br	4.8	1	FALSE	2.24	1.37	-11.6	48.2	12	-0.079	13.9	10.5	0.33	2.8	11.85	0.79	0.4363	0.0477	0.407	-0.2515	-0.442	0.8939	0.4482	S31	96
S98_02897	2897	1998.41	92.139	24.912	1997	3	45	asc	5	1	FALSE	2.52	0.74	-5.26	49	22	-0.047	11.2	9.3	0.83	2.7	12.24	0.8428	0.5654	0.2323	0.4291	-0.2238	-0.4461	0.8861	0.4636	S59	124
S98_02900	2900	1998.415	91.762	25.108	1982	16	11	afy	8.6	1	FALSE	2.13	0.96	-7.57	61.3	4	0.306	17.9	10.3	0.69	2.9	10.29	0.6714	0.1762	-0.2504	0.4967	-0.1299	-0.4387	0.8696	0.4938	S60	125
S98_02902	2902	1998.415	91.804	25.044	1993	7	50	asc	24.8	1	FALSE	2.17	1.02	-9.32	63.5	0	0.151	18.5	10.7	0.48	2.9	7.32	0.6905	0.2152	-0.2126	0.4746	-0.1621	-0.4446	0.8696	0.4938	S61	126
S98_02903	2903	1998.407	92.442	24.944	1986	12	46	afy	83.3	1	FALSE	2.28	0.99	-1.97	52.7	12	-0.07	0.5	7.7	0.24	3	15.06	0.9805	0.9419	0.8856	0.4402	-0.2094	-0.447	0.8939	0.4482	S29	94
S98_02904	2904	1998.407	92.485	24.892	1990	10	46	afy	0.5	0	TRUE	2.45	1.11	-5.91	56.4	15	-0.049	0.8	7.8	0.23	3.3	15.02	1	1	1	0.4222	-0.2326	-0.4452	0.8939	0.4482	S29	94
S98_02906	2906	1998.407	92.23	24.94	1975	23	48	asc	3.3	1	FALSE	2.44	0.77	-2.69	49	20	-0.081	0.8	8.7	0.45	3	11.94	0.8841	0.6725	0.4015	0.4388	-0.2112	-0.447	0.8939	0.4482	S62	127
S98_02909	2909	1998.41	91.992	24.996	1995	5	20	asc	6.2	1	FALSE	2.56	0.95	-10.94	58.5	5	-0.006	15	9.7	0.24	3	14.14	0.776	0.4032	0.0041	0.4581	-0.1852	-0.4468	0.8861	0.4636	S34	99
S98_02920	2920	1998.407	92.166	24.796	1986	12	14	br	0.5	0	TRUE	2.02	1.85	-7.23	46.4	18	-0.09	8.4	9.6	0.4	2.5	12.33	0.855	0.5966	0.2802	0.3891	-0.2729	-0.4364	0.8939	0.4482	S30	95
S98_02921	2921	1998.407	92.185	24.855	1991	9	19	asc	5.2	1	FALSE	2.38	1.14	-4.96	46.9	25	-0.074	8.8	9.2	1.44	2.9	11.7	0.8637	0.6189	0.3151	0.4095	-0.2485	-0.4426	0.8939	0.4482	S30	95
S98_02924	2924	1998.41	92.021	25.155	1991	9	15	ppc	0.5	0	TRUE	2.52	0.41	-3.36	65.7	1	0.208	16.6	8.9	0.99	3	13.5	0.7891	0.4341	0.0449	0.5129	-0.1053	-0.432	0.8861	0.4636	S63	128
S98_02925	2925	1998.41	92.108	25.156	1997	3	13	br	14.3	1	FALSE	2.49	0.03	0.47	64.6	1	0.098	16	8.7	1.18	3.1	12.29	0.8287	0.5301	0.1796	0.5133	-0.1048	-0.4319	0.8861	0.4636	S33	98
S98_02926	2926	1998.41	92.107	25.092	1997	3	18	br	19	1	FALSE	2.56	0.08	-0.62	64.5	2	0.037	15.8	8.8	0.86	2.9	12.29	0.8282	5.29E-01	0.178	0.4912	-0.1381	-0.4405	0.8861	0.4636	S33	98
S98_02927	2927	1998.41	92.116	25.064	1988	10	39	asc	6.7	1	FALSE	2.6	0.11	-0.81	61.1	8	0.007	15.2	8.9	0.99	2.8	12.23	0.8323	0.5391	0.193	0.4815	-0.1522	-0.4432	0.8861	0.4636	S33	98
S98_02928	2928	1998.41	92.151	25.065	1994	6	44	afy	1.5	1	FALSE	2.57	0.01	1.42	60.7	9	0.001	15.1	8.7	0.69	3	12.56	0.8482	0.5792	0.2533	0.4819	-0.1517	-0.4431	0.8861	0.4636	S33	98
S98_02947	2947	1998.415	91.853	24.992	1970	28	29	ppc	0.5	0	TRUE	2.27	1.28	-13.52	62.7	-1	0.043	18.3	11.1	0.3	3	7.5	0.7128	0.2621	-0.1638	0.4567	-0.1871	-0.4469	0.8696	0.4938	S64	129
S98_02950	2950	1998.418	91.55	24.15	1996	4	45	ava	0.5	0	TRUE	1.84	0.66	-3.97	174.4	-1	1.278	13.7	10.1	2.01	2.8	19.21	0.5751	-0.0039	-0.3871	0.1663	-0.4585	-0.2379	0.861	0.5087	S65	130
S98_02951	2951	1998.418	91.536	24.258	1977	21	36	ava	34.2	1	FALSE	1.67	0.58	-4.52	98	-36	-0.078	12.2	10.6	5.03	2.7	12.47	0.5687	-0.0148	-0.3932	0.2035	-0.4379	-0.2842	0.861	0.5087	S35	100
S98_02954	2954	1998.418	91.431	24.193	1992	8	41	br	0.5	0	TRUE	2.16	0.52	-2.95	103.1	-35	2.175	11.3	9.7	3.97	2.7	23.11	0.521	-0.0928	-0.4279	0.1811	-0.4508	-0.2568	0.861	0.5087	S66	131
S98_02955	2955	1998.418	91.487	24.142	1984	14	45	br	0.5	0	TRUE	1.97	0.54	-3.2	141.9	-41	2.008	13.1	9.7	2.79	2.9	35.83	0.5465	-0.0521	-0.4117	0.1635	-0.4599	-0.2343	0.861	0.5087	S65	130
S98_02959	2959	1998.016	91.283	24.274	1984	14	47	asc	0.5	0	TRUE	2.85	1.35	-3.37	49	16	2.18	11.1	11.4	1.59	2.6	5.91	0.4538	-0.1912	-0.4471	0.209	-0.4345	-0.2907	0.9947	0.1031	S35	100
S98_02960	2960	1998.1	91.518	24.298	1979	19	50	asc	19.1	1	FALSE	1.68	0.58	-4.94	83	-21	-0.651	11.9	10.8	4.74	2.7	9.58	0.5606	-0.0287	-0.4005	0.2173	-0.4292	-0.3003	0.9947	0.1031	S35	100
S98_02964	2964	1998.418	91.273	24.105	1983	15	46	asc	11	1	FALSE	3.05	0.82	-2.06	77.4	0	4.698	14	11.9	2.26	2.8	5.38	0.4492	-0.1973	-0.4472	0.1507	-0.4659	-0.2175	0.861	0.5087	S36	101
S98_02965	2965	1998.418	91.359	24.048	1993	7	27	ava	0.5	0	TRUE	2.24	0.52	-2.28	106.3	-24	4.458	16.3	10	3.95	2.7	11.81	0.4883	-0.1423	-0.4414	0.1311	-0.4742	-0.191	0.861	0.5087	S36	101
S98_02967	2967	1998.418	91.317	24.2	1988	10	44	asc	0.5	0	TRUE	2.8	0.93	-2.64	67.8	2	3.164	10.8	10.8	1.33	2.7	5.76	0.4692	-0.1698	-0.4456	0.1835	-0.4495	-0.2598	0.861	0.5087	S67	132
S98_02968	2968	1998.418	91.363	24.213	1994	6	41	ppc	0.5	0	TRUE	2.49	0.77	-2.78	77.5	-9	2.693	10.2	10.2	1.44	2.8	10.38	0.4901	-0.1397	-0.4408	0.188	-0.447	-0.2654	0.861	0.5087	S67	132
S98_02969	2969	1998.016	91.447	24.355	1993	7	44	ppc	17.3	1	FALSE	1.82	0.68	-4.04	66.9	-5	0.399	12.2	11.1	2.09	2.6	6.37	0.5283	-0.0814	-0.4238	0.237	-0.4158	-0.3222	0.9947	0.1031	S35	100
S98_02972	2972	1998.016	91.45	24.303	1997	3	35	asc	18.7	1	FALSE	1.85	0.52	-2.79	76.9	-13	0.792	11.5	10.3	3.97	2.7	8.1	0.5297	-0.0792	-0.423	0.219	-0.428	-0.3023	0.9947	0.1031	S35	100
S98_02973	2973	1998.016	91.369	24.351	1997	3	45	asc	0.5	0	TRUE	2.2	1.12	-4.73	57.9	5	1.48	12.3	11	0.97	2.7	6.3	0.4928	-0.1357	-0.44	0.2356	-0.4167	-0.3207	0.9947	0.1031	S35	100
S98_02975	2975	1998.016	91.414	24.378	1980	18	46	ppc	1.8	1	FALSE	1.98	1.09	-5.79	61.2	0	0.816	12.8	11.6	1.15	2.7	7.49	0.5133	-0.1048	-0.4318	0.2449	-0.41	-0.3306	0.9947	0.1031	S35	100
S98_02978	2978	1998.1	91.629	24.612	1996	4	49	asc	4.4	1	FALSE	1.69	1.21	-5.7	44.4	-4	-0.046	26.5	11.5	1.54	2.6	7.42	0.611	0.06	-0.3463	0.3256	-0.3409	-0.4021	0.9947	0.1031	S68	133
S98_02979	2979	1998.1	91.603	24.572	1995	5	38	asc	0.5	1	FALSE	1.7	1.07	-6.54	47.3	-3	-0.123	23.9	11	1.24	2.5	6.83	0.5992	0.0385	-0.361	0.3118	-0.3541	-0.3919	0.9947	0.1031	S68	133
S98_02980	2980	1998.1	91.574	24.469	1996	4	39	br	0.5	0	TRUE	1.71	1.02	-9.54	53.7	-2	-0.882	17.7	10.3	1.91	2.5	4.94	0.586	0.0151	-0.3759	0.2763	-0.3855	-0.3617	0.9947	0.1031	S51	116
S98_02981	2981	1998.1	91.56	24.542	1997	3	50	asc	6.7	1	FALSE	1.84	1.04	-7.07	51.1	-2	-0.203	21.5	10.8	1.7	2.5	5.82	0.5796	0.004	-0.3826	0.3015	-0.3637	-0.3837	0.9947	0.1031	S68	133
S98_02984	2984	1998.183	91.11	24.072	1984	14	43	asl	0.5	0	TRUE	3.73	0.96	-2.3	68.4	22	6.445	9.4	16	0.64	2.8	5.92	0.3751	-0.2889	-0.4307	0.1394	-0.4709	-0.2023	0.9947	0.1031	S37	102
S98_02986	2986	1998.183	91.176	24.05	1997	3	31	ppc	11.9	1	FALSE	3.56	0.89	-1.71	76.5	10	5.913	12.7	14.7	1.68	2.8	4.93	0.4051	-0.2538	-0.4415	0.1318	-0.474	-0.1919	0.9947	0.1031	S37	102
S98_02987	2987	1998.183	91.067	24.045	1986	12	46	asl	316	1	FALSE	3.83	0.91	-3.78	73.9	24	6.224	8.4	16.3	0.38	2.8	5.07	0.3556	-0.3103	-0.421	0.13	-0.4746	-0.1896	0.9947	0.1031	S37	102
S98_02989	2989	1998.266	91.138	23.748	1992	8	35	chn	0.5	0	TRUE	3.94	0.78	-2.33	112.7	3	8.509	14.5	15.4	0.54	3	5.23	0.3879	-0.2743	-0.4359	0.0276	-0.4989	-0.0413	0.9947	0.1031	C26	26
S98_02992	2992	1998.266	91.175	23.791	1989	9	20	chn	0.5	1	FALSE	3.87	0.84	-2.17	115.4	0	7.949	14.9	15.9	3.04	3.2	5.66	0.4047	-0.2544	-0.4413	0.0424	-0.4973	-0.0635	0.9947	0.1031	C26	26
S98_02994	2994	1998.266	91.125	23.811	1985	13	35	asc	5.6	1	FALSE	3.83	0.79	-1.43	115.2	-2	7.561	13.4	16.1	2.45	3.1	4.94	0.382	-0.2812	-0.4336	0.0493	-0.4964	-0.0737	0.9947	0.1031	C26	26
S98_02999	2999	1998.1	91.495	24.285	1973	25	47	asc	38.5	1	FALSE	1.74	0.52	-3.77	86.4	-24	0.002	11.7	10.8	4.95	2.7	9.56	0.5501	-0.0461	-0.409	0.2128	-0.4321	-0.2951	0.9947	0.1031	S35	100
S98_03002	3002	1998.183	91.229	24.164	1995	5	47	asc	357	1	FALSE	3.35	1.07	-2.57	57.8	16	3.953	11.3	13.1	1.21	2.6	5.62	0.4292	-0.2237	-0.4461	0.1711	-0.4561	-0.2441	0.9947	0.1031	S38	103
S98_03003	3003	1998.183	91.192	24.139	1992	8	46	asc	0.5	0	TRUE	3.44	1.05	-2.65	58.5	19	4.643	11.1	14.1	1.17	2.6	5.28	0.4124	-0.2449	-0.4433	0.1625	-0.4604	-0.233	0.9947	0.1031	S38	103
S98_03004	3004	1998.183	91.153	24.154	1995	5	50	asc	0.8	1	FALSE	3.51	1.13	-3.09	52.4	25	4.905	9.7	15.2	0.77	2.7	5.19	0.3947	-0.2663	-0.4383	0.1676	-0.4578	-0.2397	0.9947	0.1031	S38	103
S98_03005	3005	1998.266	91.228	23.895	1991	9	37	ava	0.5	0	TRUE	3.41	0.73	-1.65	107.6	-5	6.544	16.6	14.4	4.44	2.8	6.65	0.4288	-0.2242	-0.4461	0.0783	-0.4908	-0.1163	0.9947	0.1031	C26	26
S98_03006	3006	1998.266	91.204	23.808	1975	23	36	asc	0.5	0	TRUE	3.76	0.84	-2.21	114.4	-2	7.607	15.5	14.8	6.55	3	6.21	0.4179	-0.2381	-0.4444	0.0483	-0.4965	-0.0722	0.9947	0.1031	C26	26
S98_03008	3008	1998.266	91.198	23.836	1983	15	39	asc	0.5	0	TRUE	3.71	0.81	-1.91	113	-3	7.482	15.4	15.1	6.26	3	5.38	0.4151	-0.2415	-0.4438	0.058	-0.495	-0.0864	0.9947	0.1031	C26	26
S98_03009	3009	1998.266	91.238	23.838	1988	10	34	chn	5.8	1	FALSE	3.42	0.7	-2.27	112.8	-5	6.984	16.4	14.3	6.34	3	6.15	0.4333	-0.2184	-0.4466	0.0586	-0.4948	-0.0875	0.9947	0.1031	C26	26
S98_03013	3013	1998.35	91.26	24.071	1989	9	28	asc	0.5	0	TRUE	3.07	0.79	-1.93	82.2	-2	5.085	15.7	12.3	2.95	2.8	5.14	0.4433	-0.2052	-0.4472	0.139	-0.471	-0.2018	0.9947	0.1031	S36	101
S98_03014	3014	1998.35	91.264	23.971	1996	4	13	ava	0.5	0	TRUE	3.11	0.71	-1.45	100.3	-8	5.68	18.2	12.7	7.3	2.9	4.21	0.4451	-0.2028	-0.4472	0.1045	-0.4836	-0.1539	0.9947	0.1031	C26	26
S98_03015	3015	1998.35	91.214	23.945	1980	18	23	ava	0.5	0	TRUE	3.52	0.77	-1.26	100.2	-6	6.177	16.9	14.1	1.16	2.8	9.8	0.4224	-0.2324	-0.4452	0.0956	-0.4863	-0.1411	0.9947	0.1031	C26	26
S98_03016	3016	1998.35	91.09	24.024	1983	15	43	asl	68.4	1	FALSE	3.84	0.88	-1.94	78.4	19	6.225	9.3	15.8	0.5	2.8	6.29	0.3661	-0.299	-0.4265	0.1228	-0.4774	-0.1796	0.9947	0.1031	S37	102
S98_03017	3017	1998.35	91.117	23.924	1995	5	40	asl	0.5	0	TRUE	3.86	0.83	-0.97	98.8	2	6.315	11.6	15	0.35	2.7	5.43	0.3783	-0.2853	-0.4321	0.0883	-0.4883	-0.1307	0.9947	0.1031	C26	26
S98_03018	3018	1998.35	91.149	23.866	1990	10	43	asl	230	1	FALSE	3.8	0.81	-1.24	109.3	-5	7.019	13.6	15.4	1.23	3	5.17	0.3929	-0.2685	-0.4377	0.0683	-0.493	-0.1017	0.9947	0.1031	C26	26
S98_03019	3019	1998.35	91.22	23.904	1994	6	28	ava	0.5	0	TRUE	3.47	0.75	-1.5	106.5	-5	6.515	16.5	14.3	3.75	2.7	6.58	0.4251	-0.2289	-0.4456	0.0814	-0.4901	-0.1208	0.9947	0.1031	C26	26
S98_03021	3021	1998.683	90.367	23.481	1993	7	43	asl	318	1	FALSE	4.33	0.54	-1.46	143.8	41	2.729	8	23.1	2.65	4.2	2.97	0.0375	-0.4979	-0.0561	-0.0645	-0.4938	0.0961	0.9947	0.1031	S69	134
S98_03022	3022	1998.683	90.321	23.468	1990	10	46	asl	274	1	FALSE	4.4	0.61	0.03	148.8	47	3.036	7.8	25.2	2.13	4.3	4.1	0.0166	-0.4996	-0.0249	-0.069	-0.4929	0.1027	0.9947	0.1031	S69	134
S98_03024	3024	1998.683	90.279	23.473	1990	10	46	asl	347	1	FALSE	4.45	0.76	0.64	159.9	51	3.146	8.7	26.3	1.28	4.2	3.49	-0.0025	-0.5	0.0037	-0.0673	-0.4932	0.1001	0.9947	0.1031	S69	134
S98_03026	3026	1998.766	90.624	23.544	1986	12	27	asl	293	1	FALSE	3.45	1.23	-4.54	100.9	52	1.858	11	16.9	0.78	3.4	4.27	0.1543	-0.4643	-0.2222	-0.0428	-0.4973	0.064	0.9947	0.1031	C63	63
S98_03027	3027	1998.766	90.653	23.56	1964	34	23	asl	188	1	FALSE	3.4	0.97	-3.25	98	52	2.367	11.7	16.6	0.77	3.4	3.84	0.1675	-0.4579	-0.2395	-0.0373	-0.4979	0.0558	0.9947	0.1031	C63	63
S98_03028	3028	1998.766	90.673	23.54	1998	2	24	asl	47.9	1	FALSE	3.3	1.09	-1.83	93.6	53	2.256	12	16.3	0.64	3.3	3.76	0.1766	-0.4532	-0.2511	-0.0442	-0.4971	0.066	0.9947	0.1031	C63	63
S98_03029	3029	1998.766	90.63	23.594	1997	3	21	asd	312	1	FALSE	3.49	0.98	-4.84	100.6	46	2.9	12.4	16.5	1.19	3.4	2.92	0.157	-0.463	-0.2258	-0.0255	-0.499	0.0382	0.9947	0.1031	C63	63
S98_03034	3034	1998.85	90.424	23.571	1996	4	50	chn	458	1	FALSE	3.68	2.28	-16.96	128	4	1.909	11.4	21.2	4.27	4	3.93	0.0634	-0.494	-0.0945	-0.0335	-0.4983	0.0501	0.9947	0.1031	S39	104
S98_03038	3038	1998.85	90.557	23.688	1989	9	44	asl	0.5	0	TRUE	3.23	4.12	-23.91	98	10	2.998	19.6	17.8	8.03	3.3	3.37	0.1238	-0.477	-0.181	0.0069	-0.4999	-0.0103	0.9947	0.1031	C63	63
S98_03041	3041	1998.683	90.505	23.519	1988	10	41	chn	56.3	1	FALSE	3.67	1.79	-8.38	117.9	45	1.203	10.1	18.4	0.93	3.8	3.69	0.1002	-0.4849	-0.1478	-0.0514	-0.496	0.0768	0.9947	0.1031	S39	104
S98_03048	3048	1998.766	90.287	23.516	1992	8	39	asc	319	1	FALSE	4.53	0.62	0.02	174.7	35	3.13	8.4	26.3	1.59	4.1	2.95	0.0011	-0.5	-0.0017	-0.0524	-0.4959	0.0783	0.9947	0.1031	S69	134
S98_03055	3055	1998.85	90.456	23.474	1976	22	20	chn	212	1	FALSE	3.96	1.14	-2.33	126	62	1.433	9.1	20.3	0.33	4	3.24	0.0779	-0.4909	-0.1157	-0.0669	-0.4933	0.0996	0.9947	0.1031	S39	104
S98_03057	3057	1998.85	90.493	23.429	1995	5	26	asl	76.1	1	FALSE	3.72	1.18	0.74	114.7	81	1.611	9	18.7	0.45	3.8	2.77	0.0948	-0.4865	-0.14	-0.0824	-0.4898	0.1223	0.9947	0.1031	S39	104
S98_03058	3058	1998.85	90.491	23.441	1996	4	26	asl	76.8	1	FALSE	3.76	1.22	0.38	116.7	80	1.482	9	19.7	0.5	3.9	3.5	0.0938	-0.4868	-0.1387	-0.0783	-0.4908	0.1163	0.9947	0.1031	S39	104
S98_03063	3063	1998.23	89.446	22.984	1990	10	49	dsl	97.3	1	FALSE	2.95	1.27	-3.79	158.3	-11	6.282	28.4	20.6	0.87	4.8	3.4	-0.381	-0.2822	0.4333	-0.2359	-0.4165	0.3211	0.9226	0.3857	S145	210
S98_03069	3069	1998.232	89.52	22.633	1988	10	21	dt	0.5	0	TRUE	1.27	0.91	1.56	25.7	18	1.025	25.2	19.6	0.35	2.1	1	-0.3474	-0.3189	0.4163	-0.357	-0.3088	0.4218	0.9159	0.4015	S11	76
S98_03072	3072	1998.232	89.581	22.716	1972	26	26	ppc	538	1	FALSE	1.59	0.86	0.27	57.2	-3	1.121	29.8	20	0.39	2.7	2.27	-0.3197	-0.3467	0.3979	-0.3284	-0.3382	0.4041	0.9159	0.4015	C7	7
S98_03076	3076	1998.232	89.317	22.617	1997	3	22	dt	8.7	1	FALSE	1.7	0.84	-1.42	41.1	1	2.617	16.9	21.3	0.46	2.3	1.44	-0.4397	-0.21	0.447	-0.3625	-0.3028	0.4247	0.9159	0.4015	S146	211
S98_03077	3077	1998.235	89.304	22.624	1985	13	50	dt	97	1	FALSE	1.77	0.83	-1.75	43.8	-1	2.948	17	21.4	0.47	2.4	1.46	-0.4456	-0.2022	0.4472	-0.3601	-0.3055	0.4234	0.9088	0.4172	S146	211
S98_03078	3078	1998.235	89.334	22.659	1975	23	45	dt	3.9	1	FALSE	1.77	0.84	-2.32	45.4	3	3.31	16.8	21.4	0.42	2.5	1.31	-0.4319	-0.2201	0.4464	-0.3481	-0.3183	0.4167	0.9088	0.4172	S146	211
S98_03079	3079	1998.235	89.306	22.71	1980	18	41	dt	88.3	1	FALSE	2.08	0.77	-4.39	60.3	1	5.085	18	22	0.82	2.5	3.44	-0.4447	-0.2034	0.4472	-0.3305	-0.3362	0.4055	0.9088	0.4172	S146	211
S98_03086	3086	1998.241	89.011	22.826	1988	10	43	dsl	501	1	FALSE	3.56	1.14	-2.93	100.7	15	8.062	13	24.2	0.65	3.3	3.41	-0.5787	0.0024	0.3835	-0.2904	-0.3735	0.3744	0.8939	0.4482	S9	74
S98_03088	3088	1998.23	89.625	22.915	1998	2	22	ppc	18.6	1	FALSE	2.49	0.96	-2.75	146.8	-50	2.492	22.8	20	0.36	4.1	0.74	-0.2997	-0.3653	0.3823	-0.2597	-0.3988	0.3458	0.9226	0.3857	S10	75
S98_03089	3089	1998.23	89.656	22.9	1997	3	21	ppc	36.8	1	FALSE	2.4	0.96	-2.22	144.8	-27	2.143	19	20	0.35	4.1	1.18	-0.2856	-0.3776	0.3702	-0.2649	-0.3947	0.3509	0.9226	0.3857	S10	75
S98_03090	3090	1998.23	89.634	22.87	1991	9	24	ppc	109	1	FALSE	2.26	0.94	-2.05	131.9	-50	2.032	20.8	20.2	0.44	4	0.63	-0.2956	-0.3689	0.3788	-0.2753	-0.3863	0.3608	0.9226	0.3857	S10	75
S98_03092	3092	1998.232	89.518	22.587	1997	3	33	dt	15.8	1	FALSE	1.2	0.89	2.11	19.9	20	0.871	24.7	19.3	0.67	2	1.55	-0.3483	-0.318	0.4168	-0.3729	-0.2914	0.4297	0.9159	0.4015	S11	76
S98_03093	3093	1998.232	89.515	22.63	1990	10	40	dt	0.5	0	TRUE	1.26	0.92	1.61	24.5	19	1.041	24.8	19.7	0.35	2.1	1.57	-0.3497	-0.3166	0.4176	-0.3581	-0.3077	0.4223	0.9159	0.4015	S11	76
S98_03094	3094	1998.235	89.643	22.8	1979	19	30	dt	39.5	1	FALSE	1.91	0.89	-0.82	106.4	-36	2.047	23.5	20.1	0.44	3.2	2.46	-0.2915	-0.3725	0.3753	-0.2994	-0.3655	0.382	0.9088	0.4172	C7	7
S98_03110	3110	1998.241	89.122	22.628	1997	3	12	dt	40.1	1	FALSE	2.6	0.99	-1.51	65.2	-16	4.416	16.9	20	0.81	2.2	1.5	-0.5283	-0.0814	0.4238	-0.3587	-0.307	0.4227	0.8939	0.4482	S70	135
S98_03119	3119	1998.23	89.419	22.753	1995	5	44	dt	33.8	1	FALSE	1.86	0.99	-2.29	64.7	-1	3.174	22.3	21.5	0.42	3.2	1.54	-0.3933	-0.2679	0.4379	-0.3156	-0.3506	0.3948	0.9226	0.3857	S71	136
S98_03120	3120	1998.232	89.434	22.698	1980	18	43	dt	36.2	1	FALSE	1.6	0.94	-1.03	43.5	9	2.273	20.7	21.1	0.21	2.6	1.47	-0.3865	-0.2759	0.4354	-0.3346	-0.3321	0.4082	0.9159	0.4015	S71	136
S98_03122	3122	1998.232	89.331	22.823	1990	10	20	dsl	39.6	1	FALSE	2.6	1.33	-3.78	100.1	-9	7.351	24.3	22.8	1.75	3.1	1.97	-0.4333	-0.2184	0.4466	-0.2915	-0.3726	0.3753	0.9159	0.4015	S145	210
S98_03126	3126	1998.235	89.618	22.672	1980	18	16	ppc	127	1	FALSE	1.46	0.8	1.19	48.7	0	1.09	32	19.3	0.45	2.5	1.83	-0.3029	-0.3624	0.3849	-0.3436	-0.3229	0.414	0.9088	0.4172	C7	7
S98_03127	3127	1998.235	89.635	22.709	1989	9	23	dt	15	1	FALSE	1.58	0.81	0.59	64.5	-12	1.491	30.6	19.6	0.41	2.8	2.63	-0.2952	-0.3693	0.3785	-0.3308	-0.3359	0.4057	0.9088	0.4172	C7	7
S98_03128	3128	1998.235	89.652	22.739	1981	17	31	dt	453	1	FALSE	1.69	0.82	0.12	81.2	-24	1.918	28.4	19.7	0.43	3	2.26	-0.2874	-0.3761	0.3718	-0.3205	-0.346	0.3984	0.9088	0.4172	C7	7
S98_03129	3129	1998.235	89.714	22.751	1978	20	16	dt	571	1	FALSE	1.74	0.8	0.13	98.6	-43	1.728	26	19.1	0.53	3.4	2.82	-0.2593	-0.3992	0.3453	-0.3163	-0.3499	0.3954	0.9088	0.4172	C7	7
S98_03130	3130	1998.235	89.726	22.78	1990	10	36	dt	355	1	FALSE	1.84	0.84	-0.29	111.5	-42	1.738	23.1	19.3	0.55	3.8	1.53	-0.2538	-0.4034	0.3398	-0.3063	-0.3593	0.3876	0.9088	0.4172	C7	7
S98_03131	3131	1998.238	89.518	22.883	1990	10	39	dt	0.5	0	TRUE	2.3	0.99	-3.25	126.8	-34	1.753	30.3	21.3	0.46	4.1	2.33	-0.3483	-0.318	0.4168	-0.2708	-0.39	0.3565	0.9015	0.4328	S72	137
S98_03135	3135	1998.238	89.542	22.855	1996	4	39	dt	39	1	FALSE	2.15	0.96	-2.68	115.2	-30	1.151	29.6	21.3	0.52	3.9	1.56	-0.3374	-0.3292	0.4101	-0.2804	-0.382	0.3655	0.9015	0.4328	S72	137
S98_03136	3136	1998.238	89.525	22.865	1996	4	49	dt	62.8	1	FALSE	2.21	0.98	-2.94	118.7	-31	1.421	30.1	21.4	0.5	4	1.6	-0.3451	-0.3213	0.4149	-0.277	-0.3849	0.3624	0.9015	0.4328	S72	137
S98_03137	3137	1998.241	89.011	22.483	1985	13	20	dt	24.5	1	FALSE	2.63	1.15	0.74	64.4	-21	3.801	19.9	20.6	0.45	2.1	2.51	-0.5787	0.0024	0.3835	-0.4088	-0.2494	0.4424	0.8939	0.4482	S144	209
S98_03138	3138	1998.241	89.028	22.455	1990	10	11	dt	5.1	1	FALSE	2.46	1.04	1.03	61.1	-20	3.596	21.2	20.4	0.43	2.1	2.02	-0.571	-0.0109	0.3911	-0.4184	-0.2374	0.4445	0.8939	0.4482	S144	209
S98_03139	3139	1998.241	89.015	22.392	1994	6	24	dt	15.4	1	FALSE	2.32	0.93	1.36	57.9	-19	3.422	22	20.4	1.08	2.1	1.7	-0.5769	-0.0008	0.3853	-0.4402	-0.2094	0.447	0.8939	0.4482	S144	209
S98_03141	3141	1998.241	89.031	22.376	1997	3	15	dt	18.5	1	FALSE	2.21	0.86	1.44	56.2	-19	3.287	22.5	20.3	1.15	2.1	1.73	-0.5696	-0.0133	0.3924	-0.4457	-0.2021	0.4472	0.8939	0.4482	S144	209
S98_03142	3142	1998.241	89.095	22.435	1970	28	20	dt	2	1	FALSE	2.13	0.85	1.26	51.6	-17	2.817	22.7	19.9	0.18	2.1	2.69	-0.5406	-0.0617	0.416	-0.4253	-0.2287	0.4456	0.8939	0.4482	S144	209
S98_03143	3143	1998.241	89.059	22.49	1986	12	10	dt	24	1	FALSE	2.45	1.07	0.83	61.6	-22	3.49	20.8	20.1	0.23	2.1	1.5	-0.5569	-0.0348	0.4035	-0.4063	-0.2523	0.4418	0.8939	0.4482	S144	209
S98_03145	3145	1998.243	88.999	22.607	1993	7	44	dt	221	1	FALSE	3.24	1.43	-0.69	75.7	-15	4.69	16.4	20.7	0.7	2.3	2.03	-0.5842	0.0119	0.3779	-0.366	-0.2991	0.4264	0.8861	0.4636	S144	209
S98_03146	3146	1998.243	89.007	22.558	1992	8	35	dt	192	1	FALSE	3.02	1.37	-0.09	73.9	-22	4.293	17.6	20.4	0.44	2.1	2.9	-0.5805	0.0056	0.3817	-0.3829	-0.2801	0.434	0.8861	0.4636	S144	209
S98_03147	3147	1998.243	88.981	22.564	1996	4	26	dt	73.5	1	FALSE	3.13	1.42	-0.25	76.9	-20	4.562	17.1	20.8	0.55	2.1	2.65	-0.5924	0.0263	0.3689	-0.3808	-0.2825	0.4332	0.8861	0.4636	S144	209
S98_03148	3148	1998.243	88.965	22.576	1996	4	31	dt	58.7	1	FALSE	3.18	1.44	-0.47	79.4	-18	4.735	16.8	21.1	0.6	2.2	1.55	-0.5996	0.0393	0.3604	-0.3767	-0.2872	0.4314	0.8861	0.4636	S144	209
S98_03149	3149	1998.243	88.961	22.605	1992	8	45	dsl	315	1	FALSE	3.22	1.44	-0.8	79.4	-14	5.051	16.5	21.3	5	2.6	2.85	-0.6015	0.0426	0.3582	-0.3667	-0.2983	0.4268	0.8861	0.4636	S144	209
S98_03151	3151	1998.252	89.768	22.902	1985	13	18	ppc	317	1	FALSE	2.34	1.03	-1.46	149.2	-37	2.033	13.3	19.9	0.52	3.9	1.98	-0.2347	-0.4174	0.3198	-0.2642	-0.3953	0.3502	0.861	0.5087	C14	14
S98_03152	3152	1998.252	89.81	22.927	1994	6	25	dt	103	1	FALSE	2.43	1.12	-1.42	154.4	-28	2.08	11	20.6	0.76	4	2.19	-0.2156	-0.4303	0.2984	-0.2556	-0.402	0.3417	0.861	0.5087	C14	14
S98_03153	3153	1998.252	89.81	22.898	1992	8	18	ppc	128	1	FALSE	2.26	1.06	-1.27	144.8	-38	1.777	12.3	19.8	0.77	4	1.99	-0.2156	-0.4303	0.2984	-0.2656	-0.3942	0.3516	0.861	0.5087	C14	14
S98_03154	3154	1998.252	89.819	22.855	1975	23	21	ppc	46.9	1	FALSE	2.07	0.99	-0.98	129	-19	1.395	14.5	19	0.86	3.9	1.11	-0.2115	-0.4329	0.2936	-0.2804	-0.382	0.3655	0.861	0.5087	C14	14
S98_03156	3156	1998.011	89.659	22.575	1988	10	24	ppc	148	1	FALSE	1.27	0.75	2.23	35.5	2	0.401	32.6	17.7	0.53	2.1	1.52	-0.2843	-0.3788	0.369	-0.377	-0.2868	0.4316	0.9976	0.0688	C7	7
S98_03158	3158	1998.011	89.665	22.579	1986	12	14	ppc	129	1	FALSE	1.28	0.74	2.21	36.6	1	0.393	32.7	17.6	0.53	2.1	1.62	-0.2815	-0.3811	0.3665	-0.3756	-0.2883	0.431	0.9976	0.0688	C7	7
S98_03159	3159	1998.011	89.641	22.597	1984	14	15	ppc	37.6	1	FALSE	1.29	0.76	2.16	36.3	3	0.557	32.3	18.2	0.55	2.2	1.48	-0.2924	-0.3717	0.3761	-0.3694	-0.2953	0.4281	0.9976	0.0688	C7	7
S98_03160	3160	1998.011	89.61	22.629	1994	6	22	ppc	424	1	FALSE	1.34	0.8	1.81	37.1	6	0.829	31.4	18.9	0.53	2.3	1.69	-0.3065	-0.3591	0.3878	-0.3584	-0.3073	0.4225	0.9976	0.0688	C7	7
S98_03161	3161	1998.011	89.652	22.677	1989	9	24	ppc	472	1	FALSE	1.49	0.76	1.24	56	-8	1.204	31.9	19.1	0.43	2.7	1.56	-0.2874	-0.3761	0.3718	-0.3418	-0.3247	0.4129	0.9976	0.0688	C7	7
S98_03162	3162	1998.011	89.643	22.642	1998	2	23	ppc	339	1	FALSE	1.4	0.76	1.73	44.8	-1	0.869	32.5	18.7	0.5	2.1	1.48	-0.2915	-0.3725	0.3753	-0.3539	-0.3121	0.42	0.9976	0.0688	C7	7
S98_03163	3163	1998.261	89.369	23.374	1995	5	46	dsl	216	1	FALSE	4.37	1.87	-5.94	182.1	210	11.476	24.4	28.5	2.6	5.9	3.72	-0.416	-0.2404	0.444	-0.1014	-0.4846	0.1495	0.9976	0.0688	S19	84
S98_03164	3164	1998.261	89.292	23.411	1992	8	49	ppc	49.5	1	FALSE	4.38	1.78	-7.31	153.8	234	10.959	19.2	28.6	2.19	6.2	3.51	-0.451	-0.1949	0.4472	-0.0887	-0.4882	0.1312	0.9976	0.0688	S73	138
S98_03166	3166	1998.261	89.345	23.329	1993	7	49	dsl	64.7	1	FALSE	4.23	1.88	-6.44	170.2	231	12.34	27.5	27.4	2.54	6.2	4.31	-0.4269	-0.2266	0.4459	-0.1169	-0.4795	0.1714	0.9976	0.0688	S19	84
S98_03168	3168	1998.261	89.401	23.327	1992	8	49	ppc	0.5	0	TRUE	4.15	1.85	-5.43	183	216	11.449	28.8	27	2.33	6.3	3.23	-0.4015	-0.2582	0.4404	-0.1176	-0.4792	0.1724	0.9976	0.0688	S19	84
S98_03170	3170	1998.344	89.644	23.048	1983	15	31	dsl	200	1	FALSE	3.33	1	-3.14	183.2	-36	4.179	21	19.4	0.86	4.9	1.91	-0.2911	-0.3729	0.375	-0.2139	-0.4314	0.2963	0.9976	0.0688	C28	28
S98_03172	3172	1998.344	89.664	23.02	1982	16	50	dsl	228	1	FALSE	3.11	1.01	-2.83	179.3	-49	3.656	19.1	19.4	0.58	4.7	2.76	-0.282	-0.3807	0.3669	-0.2235	-0.4251	0.3074	0.9976	0.0688	C28	28
S98_03174	3174	1998.241	88.925	22.745	1990	10	30	dsl	262	1	FALSE	3.43	1.38	-2.42	93.6	4	6.567	12.9	23.5	0.48	3.1	2.2	-0.6178	0.0725	0.3372	-0.3184	-0.3479	0.3969	0.8939	0.4482	S74	139
S98_03181	3181	1998.243	89.014	22.917	1992	8	44	dsl	92.5	1	FALSE	3.67	1.27	-2.69	109.1	41	9.995	12.6	26.1	1.05	4	4.36	-0.5774	0	0.3849	-0.2591	-0.3993	0.3451	0.8861	0.4636	S9	74
S98_03182	3182	1998.243	89.096	22.923	1965	33	39	dsl	106	1	FALSE	3.81	1.08	-2.68	110.5	55	11.071	14.1	25.7	1.41	4.2	2.07	-0.5401	-0.0624	0.4163	-0.257	-0.4009	0.343	0.8861	0.4636	S9	74
S98_03183	3183	1998.243	89.084	22.873	1996	4	31	dsl	181	1	FALSE	3.68	0.97	-3.01	105.4	32	9.948	14.7	24.9	1	3.6	5.62	-0.5456	-0.0535	0.4124	-0.2742	-0.3872	0.3598	0.8861	0.4636	S9	74
S98_03184	3184	1998.243	89.011	22.836	1991	9	46	dsl	453	1	FALSE	3.58	1.15	-2.92	101.9	17	8.266	13	24.5	0.67	3.3	4.08	-0.5787	0.0024	0.3835	-0.287	-0.3765	0.3714	0.8861	0.4636	S9	74
S98_03186	3186	1998.243	88.949	22.901	1948	50	46	dsl	88	1	FALSE	3.57	1.44	-3.07	108.1	32	9.229	12.4	25.5	0.65	3.8	4.31	-0.6069	0.0525	0.3515	-0.2646	-0.395	0.3506	0.8861	0.4636	S9	74
S98_03188	3188	1998.246	89.11	22.305	1996	4	43	dt	168	1	FALSE	1.88	0.59	1.76	47.9	-16	2.54	24.9	19.9	1.59	1.7	1.69	-0.5337	-0.0727	0.4205	-0.4702	-0.1684	0.4454	0.878	0.4787	S144	209
S98_03189	3189	1998.246	89.111	22.305	1995	5	7	dt	2	1	FALSE	1.87	0.59	1.76	47.8	-16	2.524	25	19.9	1.59	1.7	1.8	-0.5333	-0.0734	0.4208	-0.4702	-0.1684	0.4454	0.878	0.4787	S144	209
S98_03190	3190	1998.246	89.04	22.333	1996	4	9	dt	17.4	1	FALSE	2.1	0.73	1.66	53.3	-17	2.938	23.3	20.3	0.6	1.9	1.52	-0.5656	-0.0202	0.3961	-0.4605	-0.1819	0.4466	0.878	0.4787	S144	209
S98_03194	3194	1998.241	89.076	22.57	1988	10	46	ppc	56.2	1	FALSE	2.66	1.17	-0.15	67.2	-23	3.91	18.1	19.9	0.56	2.1	0.75	-0.5492	-0.0476	0.4097	-0.3788	-0.2848	0.4323	0.8939	0.4482	S144	209
S98_03195	3195	1998.243	89.297	22.733	1985	13	45	dt	75.8	1	FALSE	2.24	0.75	-5.17	67.5	0	5.917	18.9	22.2	1.19	2.5	2.27	-0.4488	-0.1979	0.4472	-0.3225	-0.344	0.3999	0.8861	0.4636	S146	211
S98_03197	3197	1998.243	89.251	22.782	1995	5	48	dsl	15.5	1	FALSE	2.81	0.61	-5.84	84.5	2	8.481	21	23	1.77	2.7	2.73	-0.4697	-0.1691	0.4455	-0.3056	-0.3599	0.3871	0.8861	0.4636	S146	211
S98_03198	3198	1998.243	89.205	22.778	1995	5	49	dsl	270	1	FALSE	3.03	0.44	-5.31	84.4	5	8.752	19.9	22.6	0.82	2.4	3.09	-0.4906	-0.139	0.4407	-0.307	-0.3586	0.3882	0.8861	0.4636	S146	211
S98_03199	3199	1998.243	89.256	22.679	1977	21	39	dt	233	1	FALSE	2.15	0.7	-4.19	58.9	-5	5.031	17.7	21.6	0.95	2.2	1.52	-0.4674	-0.1723	0.4458	-0.3412	-0.3254	0.4125	0.8861	0.4636	S146	211
S98_03200	3200	1998.243	89.207	22.721	1996	4	49	dt	291	1	FALSE	2.62	0.58	-5.25	71.4	-4	6.851	18.6	21.8	0.61	2.3	3.18	-0.4897	-0.1403	0.441	-0.3267	-0.3399	0.4029	0.8861	0.4636	S146	211
S98_03206	3206	1998.246	89.12	22.535	1990	10	13	dt	86.2	1	FALSE	2.27	1.02	0.51	59.8	-23	3.214	19.3	19.9	0.43	2.1	2.67	-0.5292	-0.0799	0.4233	-0.3908	-0.2709	0.437	0.878	0.4787	S144	209
S98_03207	3207	1998.246	89.15	22.615	1991	9	46	dt	236	1	FALSE	2.37	0.94	-1.27	60.9	-18	4.08	17.2	20.3	0.94	2.2	2.79	-0.5156	-0.1013	0.4307	-0.3632	-0.3021	0.425	0.878	0.4787	S70	135
S98_03212	3212	1998.249	89.844	22.608	1995	5	18	dt	177	1	FALSE	1.25	0.71	1.08	49.2	-15	0.255	29.9	16.3	0.46	3.1	1.49	-0.2002	-0.4399	0.2802	-0.3656	-0.2995	0.4263	0.8696	0.4938	C7	7
S98_03214	3214	1998.252	89.849	22.841	1979	19	25	dt	96.9	1	FALSE	1.97	0.97	-0.86	120.1	-47	1.098	13.8	19	0.95	3.7	1.27	-0.1979	-0.4412	0.2775	-0.2853	-0.3779	0.3699	0.861	0.5087	C14	14
S98_03215	3215	1998.252	89.872	22.857	1979	19	29	dt	269	1	FALSE	2.01	1.02	-0.95	123.4	-37	0.998	12	19.3	1.08	3.9	2.02	-0.1875	-0.4473	0.2647	-0.2798	-0.3826	0.3649	0.861	0.5087	C14	14
S98_03216	3216	1998.246	89.071	22.366	1996	4	9	dt	10	1	FALSE	2.07	0.71	1.71	51.7	-17	2.842	23.7	20.1	1.06	1.9	1.53	-0.5515	-0.0438	0.4079	-0.4491	-0.1974	0.4472	0.878	0.4787	S144	209
S98_03217	3217	1998.246	89.086	22.365	1982	16	15	dt	509	1	FALSE	2.02	0.66	1.76	50.5	-17	2.775	24.1	20	0.93	1.8	1.51	-0.5446	-0.055	0.4131	-0.4495	-0.197	0.4472	0.878	0.4787	S144	209
S98_03219	3219	1998.249	89.866	22.487	1995	5	20	dt	3.6	1	FALSE	1.03	0.8	0.81	33.3	-9	0.071	29.8	15.9	0.32	2.2	1.37	-0.1902	-0.4457	0.2681	-0.4074	-0.2511	0.4421	0.8696	0.4938	S75	140
S98_03221	3221	1998.249	89.959	22.583	1982	16	29	dt	27.2	1	FALSE	1.1	0.63	0.09	39.5	-12	0.078	24.6	15.5	5	2.7	1.81	-0.1479	-0.4672	0.2138	-0.3743	-0.2899	0.4303	0.8696	0.4938	C62	62
S98_03222	3222	1998.249	89.859	22.456	1982	16	13	dt	30.2	1	FALSE	1.01	0.82	0.84	31.2	-8	0.071	29.6	15.7	0.28	2	1	-0.1934	-0.4439	0.272	-0.4181	-0.2378	0.4444	0.8696	0.4938	S75	140
S98_03223	3223	1998.249	89.834	22.263	1988	10	10	dt	1.8	1	FALSE	1.03	0.83	0.79	25.1	-5	0.061	27.9	15.3	0.49	1.5	1.9	-0.2047	-0.4371	0.2856	-0.4846	-0.1477	0.4424	0.8696	0.4938	S13	78
S98_03224	3224	1998.249	89.844	22.287	1994	6	10	dt	60.1	1	FALSE	1.03	0.83	0.81	25.2	-5	0.058	27.5	15.2	0.49	1.6	1.74	-0.2002	-0.4399	0.2802	-0.4764	-0.1596	0.4443	0.8696	0.4938	S13	78
S98_03225	3225	1998.252	89.854	22.313	1985	13	10	dt	24.8	1	FALSE	1.02	0.86	0.85	25.5	-5	0.056	27.2	15.2	0.4	1.5	1.76	-0.1956	-0.4426	0.2747	-0.4674	-0.1723	0.4458	0.861	0.5087	S13	78
S98_03226	3226	1998.252	89.774	22.663	1984	14	29	dt	130	1	FALSE	1.45	0.69	1.31	62.4	-20	0.553	29.7	17.3	0.7	3.1	1.78	-0.232	-0.4193	0.3168	-0.3467	-0.3197	0.4158	0.861	0.5087	C7	7
S98_03227	3227	1998.252	89.667	22.715	1980	18	19	dt	635	1	FALSE	1.62	0.78	0.64	73.3	-20	1.729	29.9	19.4	0.44	2.9	1.73	-0.2806	-0.3819	0.3657	-0.3287	-0.3379	0.4043	0.861	0.5087	C7	7
S98_03229	3229	1998.252	89.688	22.704	1984	14	15	dt	234	1	FALSE	1.59	0.74	0.91	71.9	-22	1.511	29.9	19.2	0.49	2.8	2.13	-0.2711	-0.3898	0.3568	-0.3325	-0.3341	0.4069	0.861	0.5087	C7	7
S98_03230	3230	1998.011	89.754	22.732	1997	3	30	dt	26.2	1	FALSE	1.67	0.76	0.43	88	-36	1.204	26.4	18.7	0.61	3.5	2.38	-0.2411	-0.4128	0.3266	-0.3229	-0.3436	0.4002	0.9976	0.0688	C7	7
S98_03231	3231	1998.011	89.783	22.664	1980	18	25	dt	299	1	FALSE	1.44	0.69	1.24	62.8	-21	0.52	29.6	17.2	0.7	3.1	2.28	-0.2279	-0.4221	0.3123	-0.3463	-0.3201	0.4156	0.9976	0.0688	C7	7
S98_03232	3232	1998.011	89.798	22.662	1990	10	30	dt	10.8	1	FALSE	1.42	0.7	1.18	62.1	-21	0.475	29.3	17.2	0.68	3	1.55	-0.2211	-0.4267	0.3046	-0.347	-0.3194	0.4161	0.9976	0.0688	C7	7
S98_03241	3241	1998.258	89.341	23.508	1996	4	49	dsl	28.9	1	FALSE	4.69	2.12	-6.78	123.8	217	8.377	12.3	30	3.72	6.5	7.38	-0.4288	-0.2242	0.4461	-0.0552	-0.4954	0.0824	0.9987	0.0516	S18	83
S98_03248	3248	1998.258	89.429	23.485	1980	18	20	dsl	10.8	1	FALSE	4.66	1.31	-2.87	198.4	169	8.396	16.2	27.7	2.65	6.1	7.62	-0.3888	-0.2733	0.4363	-0.0631	-0.494	0.0941	0.9987	0.0516	S76	141
S98_03256	3256	1998.928	89.081	23.119	1985	13	35	dsl	107	1	FALSE	3.6	1.46	-1.77	122.9	147	12.706	13.3	23.5	2.29	4.9	6.6	-0.5469	-0.0513	0.4114	-0.1894	-0.4462	0.2671	0.9976	0.0688	S14	79
S98_03259	3259	1998.928	89.055	23.051	1992	8	25	dsl	201	1	FALSE	3.69	1.46	-1.9	118.4	102	12.676	12.3	24.8	2.7	4.8	6.11	-0.5587	-0.0317	0.402	-0.2128	-0.4321	0.2951	0.9976	0.0688	S9	74
S98_03260	3260	1998.928	89.038	23.005	1980	18	37	dsl	83.6	1	FALSE	3.7	1.43	-2.18	116.4	75	11.76	12.3	25.7	2.1	4.5	5.54	-0.5665	-0.0187	0.3953	-0.2287	-0.4215	0.3131	0.9976	0.0688	S9	74
S98_03261	3261	1998.928	89.074	22.979	1996	4	40	dsl	107	1	FALSE	3.78	1.3	-2.38	116	74	11.715	12.8	25.6	1.72	4.1	4.36	-0.5501	-0.0461	0.409	-0.2377	-0.4153	0.3229	0.9976	0.0688	S9	74
S98_03262	3262	1998.928	89.021	22.965	1984	14	40	dsl	49.6	1	FALSE	3.64	1.39	-2.56	114.7	56	10.918	12.3	26.4	1.58	4.4	5.98	-0.5742	-0.0055	0.388	-0.2425	-0.4118	0.3281	0.9976	0.0688	S9	74
S98_03263	3263	1998.286	89.345	23.093	1993	7	50	dsl	0.5	0	TRUE	3.68	1.71	-3.97	145.6	131	10.858	29.2	22.9	1.63	5.5	3.66	-0.4269	-0.2266	0.4459	-0.1983	-0.441	0.278	0.9751	0.2219	S145	210
S98_03265	3265	1998.286	89.392	22.981	1989	9	35	dsl	77.7	1	FALSE	3.08	1.42	-3.05	154.1	4	7.986	28	20.8	1.46	4.8	2.92	-0.4056	-0.2532	0.4416	-0.237	-0.4158	0.3222	0.9751	0.2219	S145	210
S98_03266	3266	1998.286	89.479	22.982	1987	11	25	dsl	3	1	FALSE	2.96	1	-5.34	159.3	-20	5.336	28.4	20.8	1.14	4.9	3.05	-0.3661	-0.299	0.4265	-0.2366	-0.416	0.3218	0.9751	0.2219	S145	210
S98_03267	3267	1998.286	89.398	23.046	1979	19	49	dsl	355	1	FALSE	3.4	1.51	-3.13	156.9	55	9.135	27.7	20.9	1.72	5.4	4.5	-0.4029	-0.2566	0.4408	-0.2146	-0.4309	0.2971	0.9751	0.2219	S145	210
S98_03269	3269	1998.288	89.232	23.218	1970	28	50	dsl	1.7	1	FALSE	4.15	2.18	-6.73	126.1	268	12.917	23	24.8	2.82	5.8	6.1	-0.4783	-0.1568	0.4439	-0.1552	-0.4639	0.2235	0.9711	0.2387	S77	142
S98_03270	3270	1998.288	89.217	23.191	1990	10	22	dsl	77.8	1	FALSE	4.09	2.09	-6.01	124.2	250	13.168	21.1	24.5	2.58	5.7	6.1	-0.4851	-0.147	0.4423	-0.1645	-0.4594	0.2357	0.9711	0.2387	S77	142
S98_03272	3272	1998.294	88.822	23.419	1986	12	44	dsl	98.7	1	FALSE	3.43	1.44	-4.45	180.6	101	10.263	12.6	36.8	3.37	5.5	8.71	-0.6646	0.1626	0.263	-0.0859	-0.4889	0.1273	0.9623	0.272	C11	11
S98_03273	3273	1998.294	88.779	23.43	1985	13	40	dsl	15.5	1	FALSE	3.4	1.52	-3.99	184.5	81	10	12.1	37.3	3.69	5.6	9.79	-0.6842	0.2021	0.2256	-0.0821	-0.4899	0.1218	0.9623	0.272	C11	11
S98_03274	3274	1998.294	88.836	23.474	1993	7	44	dsl	44.6	1	FALSE	3.47	1.48	-4.92	169.7	90	9.464	11.9	39.5	3.06	5.7	8.42	-0.6583	0.15	0.2743	-0.0669	-0.4933	0.0996	0.9623	0.272	C11	11
S98_03276	3276	1998.294	88.92	23.44	1968	30	50	dsl	67.2	1	FALSE	3.54	1.37	-6.24	164.2	129	9.829	12.6	35.1	1.92	5.3	8.39	-0.6201	0.0768	0.3341	-0.0786	-0.4907	0.1168	0.9623	0.272	C64	64
S98_03277	3277	1998.297	88.961	23.461	1996	4	49	dsl	9.6	1	FALSE	3.62	1.38	-6.93	156.7	139	9.483	13.3	34.2	1.23	5.6	10.6	-0.6015	0.0426	0.3582	-0.0714	-0.4924	0.1062	0.9575	0.2885	C64	64
S98_03279	3279	1998.297	89.052	23.433	1960	38	45	ppc	37.2	1	FALSE	3.89	1.4	-7.63	150	180	10.027	18.7	29.4	0.82	5.9	8.71	-0.5601	-0.0294	0.4009	-0.0811	-0.4901	0.1203	0.9575	0.2885	C64	64
S98_03281	3281	1998.297	89.014	23.409	1995	5	25	dsl	0.5	0	TRUE	3.73	1.34	-7.66	155.4	177	9.973	16.4	28.9	0.64	5.8	9.14	-0.5774	0	0.3849	-0.0893	-0.488	0.1322	0.9575	0.2885	C64	64
S98_03285	3285	1998.302	89.239	23.68	1989	9	24	dsl	83.8	1	FALSE	4.77	2.39	-5.23	115.8	214	7.726	18.8	30.6	0.98	6.7	9.19	-0.4751	-0.1614	0.4445	0.0041	-0.5	-0.0062	0.947	0.3213	C8	8
S98_03287	3287	1998.302	89.199	23.663	1975	23	20	dsl	5.1	1	FALSE	4.36	2.48	-4.99	113.7	196	8.621	18.5	32.7	1.49	6.6	9.55	-0.4933	-0.135	0.4398	-0.0017	-0.5	0.0026	0.947	0.3213	C8	8
S98_03288	3288	1998.302	89.151	23.711	1975	23	49	dsl	14.8	1	FALSE	4.32	2.39	-4.09	118.4	160	9.172	22.2	37.1	5.67	6.3	10.39	-0.5151	-0.102	0.431	0.0148	-0.4997	-0.0222	0.947	0.3213	C8	8
S98_03289	3289	1998.302	89.178	23.693	1994	6	49	dsl	281	1	FALSE	4.27	2.61	-4.28	117.1	178	8.824	20.9	34.7	2.71	6.7	8.99	-0.5028	-0.1207	0.4364	0.0086	-0.4999	-0.0129	0.947	0.3213	C8	8
S98_03291	3291	1998.305	89.048	23.653	1994	6	49	dsl	15.8	1	FALSE	3.84	1.74	-6.24	124	101	10.295	16.9	37.3	4.32	5.9	9.87	-0.5619	-0.0264	0.3993	-0.0052	-0.5	0.0078	0.9413	0.3375	C8	8
S98_03292	3292	1998.305	89.077	23.719	1997	3	44	dsl	18.9	1	FALSE	4.09	1.86	-5.49	121	110	9.924	21	37.3	6.15	6.3	10.9	-0.5487	-0.0483	0.41	0.0176	-0.4995	-0.0264	0.9413	0.3375	C8	8
S98_03293	3293	1998.305	89.123	23.651	1991	9	50	dsl	0.8	1	FALSE	4.05	2.13	-5.35	118.9	151	10.056	18.4	37	3.98	6.3	9.47	-0.5278	-0.0821	0.4241	-0.0059	-0.4999	0.0088	0.9413	0.3375	C8	8
S98_03296	3296	1998.305	89.129	23.579	1995	5	40	dsl	11.7	1	FALSE	4.01	1.89	-6.33	118.6	175	10.159	14.5	34.1	2.35	6.2	8.27	-0.5251	-0.0864	0.4257	-0.0307	-0.4986	0.046	0.9413	0.3375	C8	8
S98_03299	3299	1998.307	89.225	23.906	1986	12	37	dsl	11.7	1	FALSE	6.38	1.5	-8.28	125.9	203	5.526	25.8	38.8	2.71	7.1	11.54	-0.4815	-0.1523	0.4432	0.0821	-0.4899	-0.1218	0.9354	0.3537	C8	8
S98_03300	3300	1998.307	89.186	23.898	1992	8	40	dsl	0.5	0	TRUE	6.16	1.34	-9.2	128.8	184	6.107	25.5	39.9	2.71	6.9	12.12	-0.4992	-0.1262	0.4378	0.0793	-0.4906	-0.1178	0.9354	0.3537	C8	8
S98_03301	3301	1998.307	89.163	23.86	1998	2	42	dsl	1.3	1	FALSE	5.7	1.68	-7.22	126.7	169	7.172	25.5	38.7	4.98	6.8	11.63	-0.5097	-0.1104	0.4335	0.0662	-0.4934	-0.0986	0.9354	0.3537	C8	8
S98_03302	3302	1998.252	89.877	22.86	1993	7	19	dt	398	1	FALSE	2.02	1.03	-0.96	123.9	-44	0.974	11.7	19.3	1.17	3.9	2.11	-0.1852	-0.4486	0.2619	-0.2787	-0.3835	0.3639	0.861	0.5087	C14	14
S98_03303	3303	1998.252	89.874	22.82	1989	9	25	dt	186	1	FALSE	1.86	0.94	-0.73	109.1	-46	0.832	13.4	18.9	1.05	3.6	1.32	-0.1865	-0.4478	0.2636	-0.2925	-0.3717	0.3762	0.861	0.5087	C14	14
S98_03306	3306	1998.011	89.59	22.532	1994	6	13	ppc	14	1	FALSE	1.2	0.83	2.34	25.9	10	0.52	29.4	18.1	0.67	2.1	1.54	-0.3156	-0.3506	0.3948	-0.3919	-0.2697	0.4374	0.9976	0.0688	C7	7
S98_03307	3307	1998.011	89.597	22.476	1996	4	16	dt	0.5	0	TRUE	1.16	0.81	2.23	25.8	6	0.371	28.4	17.6	0.7	1.9	1.49	-0.3124	-0.3536	0.3924	-0.4112	-0.2464	0.443	0.9976	0.0688	C7	7
S98_03309	3309	1998.094	89.488	23.213	1996	4	50	dsl	0.5	0	TRUE	3.88	1.28	-4.43	179.6	157	9.159	22.2	22.4	0.98	6.1	4.3	-0.362	-0.3035	0.4244	-0.157	-0.463	0.2258	0.9976	0.0688	S78	143
S98_03311	3311	1998.094	89.498	23.269	1997	3	21	dsl	1.2	1	FALSE	4.09	1.57	-4.21	186.2	188	9.138	23.7	23.1	0.67	6.4	4.61	-0.3574	-0.3084	0.422	-0.1376	-0.4716	0.1999	0.9976	0.0688	S78	143
S98_03312	3312	1998.261	89.444	23.581	1977	21	49	dsl	2.8	1	FALSE	5.09	1.35	-3.91	128.2	251	6.07	14.5	26.5	4.08	6.7	7.57	-0.382	-0.2812	0.4336	-0.03	-0.4986	0.0449	0.9976	0.0688	C9	9
S98_03313	3313	1998.261	89.493	23.558	1996	4	44	dsl	0.5	0	TRUE	5.12	1.01	-2.98	176.1	192	6.838	16.4	26	3.05	7	8.93	-0.3597	-0.3059	0.4232	-0.0379	-0.4978	0.0568	0.9976	0.0688	C9	9
S98_03315	3315	1998.261	89.435	23.643	1996	4	49	dsl	0.5	0	TRUE	5.5	1.43	-4.75	138.3	265	5.499	15.3	26.1	5.45	6.6	1	-0.386	-0.2764	0.4352	-0.0086	-0.4999	0.0129	0.9976	0.0688	C9	9
S98_03316	3316	1998.261	89.374	23.636	1963	35	43	dsl	15.2	1	FALSE	5.36	1.99	-6	102.3	281	4.769	13.4	27.6	3.75	6.5	8.61	-0.4138	-0.2432	0.4436	-0.011	-0.4998	0.0166	0.9976	0.0688	C9	9
S98_03317	3317	1998.261	89.369	23.594	1990	1	47	dsl	0.5	0	TRUE	5	2.21	-5.83	83.9	286	5.385	12.7	29.1	3.12	6.5	7.62	-0.416	-0.2404	0.444	-0.0255	-0.499	0.0382	0.9976	0.0688	C9	9
S98_03319	3319	1998.307	89.194	23.772	1989	9	42	dsl	0.7	1	FALSE	5.33	2.18	-4.26	123.2	182	7.898	24.7	35.7	2.65	6.7	9.86	-0.4956	-0.1316	0.4391	0.0359	-0.4981	-0.0537	0.9354	0.3537	C8	8
S98_03320	3320	1998.31	88.877	24.011	1983	15	39	dsl	135	1	FALSE	4.89	1.49	-3.96	229.7	72	7.178	19.4	33.2	11.64	6.7	15.2	-0.6396	0.1137	0.3052	0.1183	-0.479	-0.1733	0.9291	0.3697	C10	10
S98_03322	3322	1998.31	88.944	24.015	1997	3	42	dsl	0.5	0	TRUE	5.07	1.57	-5.97	227.4	70	6.81	19.6	36.8	4.4	6.6	13.73	-0.6092	0.0566	0.3486	0.1197	-0.4785	-0.1753	0.9291	0.3697	C10	10
S98_03323	3323	1998.31	88.766	24.05	1975	23	35	dsl	0.5	0	TRUE	5.12	1.7	2.95	222	94	6.993	18.7	32.5	9.79	5.8	16.18	-0.6901	0.2143	0.2136	0.1318	-0.474	-0.1919	0.9291	0.3697	C10	10
S98_03324	3324	1998.31	88.836	24.046	1994	6	44	dsl	0.5	0	TRUE	5.24	1.52	-0.83	239.6	81	7.274	18.8	32.7	16.16	6.5	16.76	-0.6583	0.15	0.2743	0.1304	-0.4745	-0.19	0.9291	0.3697	C10	10
S98_03325	3325	1998.31	88.881	23.952	1996	4	34	dsl	0.5	0	TRUE	4.32	1.41	-5.69	197.8	68	7.229	20.9	33.1	5.83	6.6	14.34	-0.6378	0.1102	0.3081	0.098	-0.4856	-0.1446	0.9291	0.3697	C10	10
S98_03326	3326	1998.31	88.838	23.982	1996	4	40	dsl	0.5	0	TRUE	4.55	1.54	-3.25	217.1	67	7.051	19.4	32	9.12	6.4	13.5	-0.6574	0.1482	0.2759	0.1083	-0.4824	-0.1593	0.9291	0.3697	C10	10
S98_03328	3328	1998.321	90.381	22.736	1987	11	22	dt	0.5	0	TRUE	1.93	0.63	0.79	61.7	-23	0.27	16.1	14.3	5	2.5	2.23	0.0439	-0.4971	-0.0656	-0.3215	-0.345	0.3992	0.9015	0.4328	C13	13
S98_03333	3333	1998.324	90.506	22.893	1974	24	14	dt	41.5	1	FALSE	2.63	0.41	1.74	88.7	-30	0.533	8.9	15.3	0.34	3	2.62	0.1007	-0.4848	-0.1484	-0.2673	-0.3928	0.3532	0.8939	0.4482	S41	106
S98_03334	3334	1998.324	90.568	22.884	1965	33	15	dt	0.8	1	FALSE	2.69	0.52	2.07	89.4	-28	0.489	8.2	14.9	0.45	3	3.26	0.1288	-0.4751	-0.1879	-0.2704	-0.3903	0.3562	0.8939	0.4482	S41	106
S98_03335	3335	1998.305	89.163	23.546	1990	10	45	dsl	24.3	1	FALSE	4.08	1.81	-6.65	114.4	204	10.099	13.5	32.8	1.86	6.3	8.38	-0.5097	-0.1104	0.4335	-0.0421	-0.4973	0.0629	0.9413	0.3375	C8	8
S98_03336	3336	1998.305	89.132	23.664	1997	3	30	dsl	11.9	1	FALSE	4.07	2.22	-5.11	117.8	154	9.826	19.3	36.5	4.24	6	8.39	-0.5237	-0.0885	0.4264	-0.0014	-0.5	0.0021	0.9413	0.3375	C8	8
S98_03342	3342	1998.31	88.992	24.058	1989	9	49	dsl	1660	1	FALSE	5.88	2.01	-4.68	270.7	57	6.119	21.1	18.6	0.88	6.3	15.08	-0.5874	0.0175	0.3744	0.1345	-0.4729	-0.1957	0.9291	0.3697	C10	10
S98_03343	3343	1998.31	88.985	24.102	1978	20	35	asd	212	1	FALSE	6.4	1.97	-3.27	346.7	28	6.566	23.3	38.8	2.75	6	14.05	-0.5905	0.0231	0.3709	0.1497	-0.4664	-0.2162	0.9291	0.3697	C10	10
S98_03345	3345	1998.31	88.931	24.01	1997	3	41	dsl	75.7	1	FALSE	4.96	1.53	-5.79	225.2	71	6.921	19.8	35.7	5.5	6.5	14.25	-0.6151	0.0675	0.3409	0.118	-0.4791	-0.1729	0.9291	0.3697	C10	10
S98_03346	3346	1998.31	88.96	24.07	1997	3	45	dsl	52.7	1	FALSE	5.91	1.87	-4.42	282.5	65	6.664	20.7	37.4	4.41	6.2	13.2	-0.6019	0.0434	0.3577	0.1387	-0.4712	-0.2013	0.9291	0.3697	C10	10
S98_03347	3347	1998.31	88.959	24.024	1990	10	36	dsl	98.4	1	FALSE	5.25	1.67	-5.99	232.9	68	6.629	19.5	37.2	3.25	6.6	14.5	-0.6024	0.0443	0.3571	0.1228	-0.4774	-0.1796	0.9291	0.3697	C10	10
S98_03353	3353	1998.928	88.93	23.118	1982	16	40	dsl	30.7	1	FALSE	3.43	1.77	-3.16	121	85	11.36	12	28.3	4.43	4.7	5.94	-0.6155	0.0683	0.3403	-0.1897	-0.446	0.2675	0.9976	0.0688	S17	82
S98_03355	3355	1998.928	88.953	23.056	1984	14	39	dsl	7.8	1	FALSE	3.51	1.81	-3.09	116.6	63	11.179	11.7	27.8	3.19	4.2	5.98	-0.6051	0.0492	0.3538	-0.2111	-0.4332	0.2931	0.9976	0.0688	S17	82
S98_03356	3356	1998.928	88.901	23.044	1982	16	44	dsl	1.4	1	FALSE	3.49	1.82	-3.31	122.4	49	10.679	12.1	28.7	0.71	4.2	6.06	-0.6287	0.0929	0.3218	-0.2152	-0.4305	0.2979	0.9976	0.0688	S17	82
S98_03357	3357	1998.928	88.9	23.011	1978	20	41	dsl	38.4	1	FALSE	3.51	1.74	-3.22	119.3	46	10.386	12.1	28.2	0.29	4.1	5.68	-0.6292	0.0938	0.3211	-0.2266	-0.423	0.3108	0.9976	0.0688	S17	82
S98_03358	3358	1998.928	88.936	22.945	1980	18	39	dsl	57.3	1	FALSE	3.56	1.56	-3.12	113.2	39	9.769	12.3	25.8	0.65	4	5	-0.6128	0.0633	0.3439	-0.2494	-0.4067	0.3353	0.9976	0.0688	S9	74
S98_03359	3359	1998.928	88.964	23.015	1977	21	44	dsl	15.7	1	FALSE	3.55	1.68	-2.91	116.3	57	10.919	11.8	27.1	1.96	4.1	6.59	-0.6001	0.0402	0.3599	-0.2253	-0.4239	0.3093	0.9976	0.0688	S17	82
S98_03363	3363	1998.286	89.267	22.891	1997	3	39	dsl	170	1	FALSE	3.51	1.54	-2.7	118.4	32	11.513	24.2	23.8	5.43	3.9	2.46	-0.4624	-0.1793	0.4464	-0.268	-0.3922	0.3539	0.9751	0.2219	S145	210
S98_03365	3365	1998.286	89.324	22.912	1993	7	50	ppc	0.5	0	TRUE	3.15	1.72	-2.64	134.9	4	9.314	26	23	4.04	3.7	1.52	-0.4365	-0.2142	0.4468	-0.2608	-0.398	0.3468	0.9751	0.2219	S145	210
S98_03366	3366	1998.286	89.317	22.872	1960	38	49	dsl	2.3	1	FALSE	3.03	1.87	-2.83	120.2	-1	9.038	26.2	22.8	2.57	3.2	1.66	-0.4397	-0.21	0.447	-0.2746	-0.3869	0.3601	0.9751	0.2219	S145	210
S98_03367	3367	1998.288	89.178	23.262	1993	7	34	dsl	172	1	FALSE	4.1	1.88	-6.84	143.3	251	12.292	21.9	25.6	2.81	6.2	7.61	-0.5028	-0.1207	0.4364	-0.14	-0.4706	0.2032	0.9711	0.2387	S77	142
S98_03368	3368	1998.288	89.149	23.222	1996	4	49	dsl	90.3	1	FALSE	3.97	1.78	-5.47	135.7	228	12.454	18.6	25.5	2.16	5.6	7.28	-0.516	-0.1006	0.4305	-0.1538	-0.4645	0.2217	0.9711	0.2387	S77	142
S98_03369	3369	1998.288	89.138	23.17	1990	10	25	dsl	132	1	FALSE	3.85	1.69	-3.92	128.8	199	12.723	16.2	24.1	1.85	5.7	6.15	-0.521	-0.0928	0.4279	-0.1718	-0.4557	0.245	0.9711	0.2387	S77	142
S98_03370	3370	1998.288	89.18	23.127	1987	11	49	ppc	0.5	0	TRUE	3.93	1.74	-3.9	125.8	192	12.931	16.4	24.2	1.8	5.4	4.57	-0.5019	-0.1221	0.4368	-0.1866	-0.4478	0.2637	0.9711	0.2387	S77	142
S98_03372	3372	1998.288	89.197	23.179	1993	7	49	dsl	0.5	0	TRUE	4.03	1.96	-5.38	126	233	13.123	19.5	24.5	2.35	5.7	7.37	-0.4942	-0.1336	0.4395	-0.1687	-0.4573	0.241	0.9711	0.2387	S77	142
S98_03373	3373	1998.288	89.209	23.15	1979	19	49	dsl	0.5	0	TRUE	4	1.93	-4.89	124.4	219	13.083	18.5	24.4	2.1	5.5	4.32	-0.4888	-0.1417	0.4412	-0.1787	-0.4521	0.2538	0.9711	0.2387	S77	142
S98_03374	3374	1998.288	89.209	23.162	1995	5	50	dsl	0.5	0	TRUE	4.02	1.97	-5.19	124.2	228	13.171	19.2	24.4	2.23	5.6	7.17	-0.4888	-0.1417	0.4412	-0.1745	-0.4543	0.2485	0.9711	0.2387	S77	142
S98_03376	3376	1998.294	88.758	23.544	1997	3	38	dsl	130	1	FALSE	3.37	1.71	-4.21	161.6	53	8.7	10	40.6	3.83	5.2	10.19	-0.6937	0.2218	0.206	-0.0428	-0.4973	0.064	0.9623	0.272	C11	11
S98_03377	3377	1998.294	88.749	23.498	1980	18	45	dsl	119	1	FALSE	3.36	1.69	-4.07	172.6	56	9.088	10.7	39.7	3.98	5.2	8.62	-0.6978	0.2304	0.1973	-0.0586	-0.4948	0.0875	0.9623	0.272	C11	11
S98_03378	3378	1998.294	88.658	23.617	1979	19	40	dsl	120	1	FALSE	3.14	2.29	-3.56	151.7	18	7.308	8.2	39.1	3.78	5.6	11.82	-0.7392	0.3195	0.0992	-0.0176	-0.4995	0.0264	0.9623	0.272	C11	11
S98_03379	3379	1998.294	88.728	23.599	1995	5	30	dsl	33.5	1	FALSE	3.32	1.91	-4.02	149.9	42	8.058	8.9	40	3.69	5.4	11.66	-0.7073	0.2505	0.1763	-0.0238	-0.4992	0.0357	0.9623	0.272	C11	11
S98_03380	3380	1998.294	88.799	23.693	1993	7	45	dsl	497	1	FALSE	3.58	1.46	-4.41	126.9	65	7.551	10	39.1	3.04	5.8	11	-0.6751	0.1836	0.2435	0.0086	-0.4999	-0.0129	0.9623	0.272	C11	11
S98_03381	3381	1998.294	88.713	23.654	1991	9	37	dsl	24	1	FALSE	3.29	2.06	-4.19	134.1	47	6.979	8.2	38.6	2.81	6.2	11.97	-0.7142	0.265	0.1607	-0.0048	-0.5	0.0072	0.9623	0.272	C11	11
S98_03384	3384	1998.297	88.82	23.67	1984	14	43	dsl	0.9	1	FALSE	3.62	1.33	-4.51	131.8	63	7.888	10.1	39.2	2.71	5.8	12.2	-0.6655	0.1644	0.2613	7.00E-04	-0.5	-0.001	0.9575	0.2885	C11	11
S98_03386	3386	1998.297	88.844	23.644	1988	10	30	dsl	45.3	1	FALSE	3.59	1.33	-4.9	136.1	63	8.109	10.2	39.4	2.69	6.3	11.91	-0.6546	0.1428	0.2806	-0.0083	-0.4999	0.0124	0.9575	0.2885	C11	11
S98_03387	3387	1998.299	88.748	23.816	1997	3	20	dsl	12.8	1	FALSE	3.58	2.31	-5.13	105.9	96	6.324	13.2	37.2	3.05	6.2	12.41	-0.6983	0.2313	0.1963	0.0511	-0.4961	-0.0762	0.9524	0.3049	C11	11
S98_03389	3389	1998.299	88.811	23.824	1995	5	44	dsl	0.5	0	TRUE	3.73	1.75	-5.39	131.3	79	7.171	16.9	35.6	3.26	6.3	12.82	-0.6696	0.1726	0.2538	0.0538	-0.4957	-0.0803	0.9524	0.3049	C11	11
S98_03390	3390	1998.299	88.855	23.91	1997	3	39	dsd	38.2	1	FALSE	4.07	1.48	-5.53	176.8	69	7.338	21	32.7	4.33	6.1	14.7	-0.6496	0.133	0.2891	0.0835	-0.4895	-0.1238	0.9524	0.3049	C10	10
S98_03391	3391	1998.299	88.734	23.898	1970	28	33	dsl	62.5	1	FALSE	3.86	2.24	-3	139.9	96	6.45	16.1	34.7	3.05	5.6	13.99	-0.7046	0.2447	0.1824	0.0793	-0.4906	-0.1178	0.9524	0.3049	S79	144
S98_03392	3392	1998.299	88.654	23.851	1979	19	39	dsl	58.4	1	FALSE	3.53	2.79	-4.4	94.6	112	5.711	11.4	38.3	2.67	5.8	14.38	-0.741	0.3236	0.0944	0.0631	-0.494	-0.0941	0.9524	0.3049	C11	11
S98_03394	3394	1998.302	89.157	23.363	1985	13	50	ppc	0.5	0	TRUE	4.23	1.63	-8.05	163.8	236	11.244	22.5	28.3	3.22	5.9	6.9	-0.5124	-0.1062	0.4323	-0.1052	-0.4834	0.1549	0.947	0.3213	S80	145
S98_03404	3404	1998.344	89.679	23.044	1996	4	49	dsl	248	1	FALSE	3.22	1.02	-2.51	185.8	-39	3.935	17.2	19.7	0.81	4.9	2.25	-0.2752	-0.3864	0.3607	-0.2152	-0.4305	0.2979	0.9976	0.0688	C28	28
S98_03409	3409	1998.928	89.021	23.267	1983	15	45	dsl	59	1	FALSE	3.64	1.43	-5	146	176	11.129	15.6	28.9	2.08	5.6	7.54	-0.5742	-0.0055	0.388	-0.1383	-0.4713	0.2009	0.9976	0.0688	S77	142
S98_03410	3410	1998.928	88.99	23.3	1993	7	44	dsl	23.2	1	FALSE	3.57	1.36	-5.56	153.4	173	11.079	15.4	29.9	2.39	5.6	8.58	-0.5883	0.0191	0.3735	-0.1269	-0.4758	0.1853	0.9976	0.0688	S77	142
S98_03411	3411	1998.928	88.992	23.274	1992	8	48	dsl	52.6	1	FALSE	3.55	1.4	-4.96	148.8	169	11.195	15.1	29.5	2.44	5.6	7.33	-0.5874	0.0175	0.3744	-0.1359	-0.4723	0.1976	0.9976	0.0688	S77	142
S98_03413	3413	1998.928	89.068	23.3	1997	3	42	dsl	27.8	1	FALSE	3.89	1.47	-6.3	150.9	199	11.161	18	28.3	1.77	5.9	8.33	-0.5528	-0.0416	0.4069	-0.1269	-0.4758	0.1853	0.9976	0.0688	S77	142
S98_03415	3415	1998.928	89.061	23.248	1972	26	40	dsl	68.6	1	FALSE	3.74	1.51	-4.8	141.6	189	11.482	16.2	27.2	1.54	5.7	8.84	-0.556	-0.0363	0.4043	-0.1449	-0.4685	0.2097	0.9976	0.0688	S77	142
S98_03416	3416	1998.928	89.097	23.24	1993	7	47	ppc	0.5	0	TRUE	3.84	1.6	-5.03	140.1	204	11.862	17.1	26.2	1.52	5.5	6.67	-0.5397	-0.0632	0.4166	-0.1476	-0.4673	0.2134	0.9976	0.0688	S77	142
S98_03418	3418	1998.286	89.354	22.924	1994	6	33	ppc	30.1	1	FALSE	2.95	1.52	-2.88	143.3	-14	8.261	26.7	22.4	2.22	4.1	1.24	-0.4229	-0.2318	0.4453	-0.2566	-0.4012	0.3427	0.9751	0.2219	S145	210
S98_03420	3420	1998.286	89.285	23.066	1985	13	43	dsl	178	1	FALSE	3.8	1.66	-3.57	137.1	139	11.625	24.5	23.7	1.75	5.4	3.74	-0.4542	-0.1905	0.447	-0.2077	-0.4353	0.2891	0.9751	0.2219	S145	210
S98_03422	3422	1998.286	89.139	23.018	1996	4	34	dsl	224	1	FALSE	3.96	1.33	-2.34	122.7	112	12.483	13.6	24.5	1.32	4.7	6.05	-0.5206	-0.0935	0.4282	-0.2242	-0.4246	0.3081	0.9751	0.2219	S9	74
S98_03424	3424	1998.286	89.136	22.959	1988	10	44	dsl	88.9	1	FALSE	3.89	1.13	-2.47	117.9	79	11.991	14.6	25.2	1.61	4.3	3.84	-0.5219	-0.0914	0.4274	-0.2446	-0.4103	0.3303	0.9751	0.2219	S9	74
S98_03425	3425	1998.286	89.4	23.181	1974	24	46	dsl	61.8	1	FALSE	3.82	1.6	-5.14	158.3	176	10.8	27.3	23.1	1.45	5.9	4	-0.402	-0.2576	0.4406	-0.168	-0.4577	0.2401	0.9751	0.2219	S19	84
S98_03427	3427	1998.286	89.346	23.219	1984	14	40	ppc	27.5	1	FALSE	3.98	1.92	-6.12	145.8	232	12.068	29.1	24.3	1.95	5.9	4.56	-0.4265	-0.2272	0.4458	-0.1549	-0.464	0.223	0.9751	0.2219	S19	84
S98_03428	3428	1998.288	89.351	23.276	1983	15	48	dsl	4.8	1	FALSE	4.06	1.88	-6.34	159.9	237	12.211	30.5	26	2.34	6.1	4.55	-0.4242	-0.2301	0.4455	-0.1352	-0.4726	0.1966	0.9711	0.2387	S19	84
S98_03430	3430	1998.288	89.298	23.255	1985	13	47	ppc	0.9	1	FALSE	4.14	2.09	-7.01	141.3	266	12.552	28.1	25.3	2.5	6	4.81	-0.4483	-0.1985	0.4472	-0.1425	-0.4696	0.2065	0.9711	0.2387	S19	84
S98_03431	3431	1998.288	89.267	23.321	1981	17	47	dsl	26.3	1	FALSE	4.23	1.92	-7.54	158.6	260	12.165	26.2	26.7	2.5	6	5.59	-0.4624	-0.1793	0.4464	-0.1197	-0.4785	0.1753	0.9711	0.2387	S81	146
S98_03434	3434	1998.294	88.943	23.675	1993	7	44	dsl	70.6	1	FALSE	3.64	1.36	-6.68	129.2	57	9.203	11.7	40.7	3.78	5.6	10.17	-0.6096	0.0575	0.348	0.0024	-0.5	-0.0036	0.9623	0.272	C11	11
S98_03435	3435	1998.294	88.913	23.714	1997	3	39	dsl	150	1	FALSE	3.65	1.27	-6.33	127.1	58	9.088	10.6	40.9	3.68	6.1	11.26	-0.6233	0.0827	0.3296	0.0159	-0.4996	-0.0238	0.9623	0.272	C11	11
S98_03436	3436	1998.294	88.87	23.732	1991	9	42	dsd	103	1	FALSE	3.7	1.2	-5.42	127.9	63	8.425	11.3	40	3.62	6	11.94	-0.6428	0.1198	0.3002	0.0221	-0.4993	-0.0331	0.9623	0.272	C11	11
S98_03437	3437	1998.294	88.802	23.694	1974	24	37	dsl	538	1	FALSE	3.59	1.43	-4.41	126.9	65	7.582	10.1	39.2	3.07	5.8	11.32	-0.6737	0.1808	0.2461	0.009	-0.4999	-0.0135	0.9623	0.272	C11	11
S98_03438	3438	1998.294	88.829	23.761	1993	7	41	dsl	30.4	1	FALSE	3.65	1.44	-5.2	125.4	70	7.71	12.8	38.5	3.49	6.2	12.64	-0.6614	0.1563	0.2687	0.0321	-0.4985	-0.048	0.9623	0.272	C11	11
S98_03439	3439	1998.294	88.856	23.808	1989	9	39	dsd	4.8	1	FALSE	3.73	1.44	-6.01	134.8	71	7.769	16.9	36.2	3.11	6.2	14.03	-0.6492	0.1321	0.2898	0.0483	-0.4965	-0.0722	0.9623	0.272	C11	11
S98_03440	3440	1998.294	88.905	23.794	1997	3	45	dsd	1.6	1	FALSE	3.7	1.33	-6.85	132.9	68	8.448	15.4	38.3	2.5	6.2	12.54	-0.6269	0.0895	0.3244	0.0435	-0.4972	-0.065	0.9623	0.272	C11	11
S98_03443	3443	1998.297	88.851	23.536	1981	17	40	dsl	22	1	FALSE	3.55	1.48	-5.34	156.2	80	8.666	11.2	40.5	2.95	6.1	10.14	-0.6514	0.1366	0.286	-0.0455	-0.4969	0.0681	0.9575	0.2885	C11	11
S98_03444	3444	1998.297	88.842	23.596	1989	9	14	dsl	99.7	1	FALSE	3.6	1.45	-5.15	145.5	67	8.209	10.3	40.2	2.98	6.2	10.97	-0.6555	0.1446	0.2791	-0.0248	-0.4991	0.0372	0.9575	0.2885	C11	11
S98_03445	3445	1998.299	88.684	23.678	1993	7	16	dsl	189	1	FALSE	3.22	2.27	-4.2	126.7	47	6.079	7.6	40.1	1.67	6.2	11.66	-0.7273	0.2935	0.1291	0.0034	-0.5	-0.0052	0.9524	0.3049	C11	11
S98_03447	3447	1998.299	88.627	23.628	1996	4	43	dsl	482	1	FALSE	3.06	2.42	-3.38	152.7	7	7.221	8	39.2	2.03	5.8	12.66	-0.7532	0.3511	0.0615	-0.0138	-0.4997	0.0207	0.9524	0.3049	C11	11
S98_03448	3448	1998.299	88.615	23.717	1997	3	40	dsl	70.8	1	FALSE	3.11	2.45	-4.05	120.1	49	5.154	7.6	40.5	1	5.8	14.5	-0.7587	0.3634	0.0463	0.0169	-0.4996	-0.0253	0.9524	0.3049	C11	11
S98_03449	3449	1998.299	88.676	23.817	1993	7	44	dsl	357	1	FALSE	3.36	3.03	-5.5	77.6	115	5.508	10.2	38.6	2.36	6	14.19	-0.731	0.3015	0.12	0.0514	-0.496	-0.0768	0.9524	0.3049	C11	11
S98_03450	3450	1998.299	88.642	23.838	1993	7	42	dsl	76.6	1	FALSE	3.46	2.8	-4.56	92.8	110	5.537	10.6	38.9	2.33	5.8	14.06	-0.7464	0.3357	0.08	0.0586	-0.4948	-0.0875	0.9524	0.3049	C11	11
S98_03451	3451	1998.299	88.598	23.769	1993	7	39	dsl	43.4	1	FALSE	3.24	2.56	-4.26	110.2	73	5.397	8.3	40.8	1.4	6.1	14.04	-0.7664	0.3811	0.0242	0.0348	-0.4982	-0.0522	0.9524	0.3049	C11	11
S98_03452	3452	1998.302	88.918	23.352	1991	9	25	dsl	1.7	1	FALSE	3.43	1.3	-5.52	169.5	146	11.167	14.4	32.4	2.75	5.6	10.46	-0.621	0.0785	0.3328	-0.109	-0.4822	0.1603	0.947	0.3213	C64	64
S98_03453	3453	1998.302	88.91	23.3	1995	5	43	dsl	51.8	1	FALSE	3.35	1.3	-4.51	166	143	11.682	14.4	32.3	3.12	5.7	8.19	-0.6246	0.0852	0.3277	-0.1269	-0.4758	0.1853	0.947	0.3213	C64	64
S98_03454	3454	1998.302	88.886	23.255	1985	13	44	dsl	24	1	FALSE	3.29	1.34	-3.56	161.9	127	11.802	13.8	32.3	2.83	4.9	7.35	-0.6355	0.1059	0.3116	-0.1425	-0.4696	0.2065	0.947	0.3213	C64	64
S98_03455	3455	1998.302	88.818	23.282	1985	13	44	ppc	10.4	1	FALSE	3.35	1.33	-3.31	183.5	114	11.645	13.9	35.2	2.42	4.8	7.59	-0.6664	0.1662	0.2597	-0.1331	-0.4734	0.1938	0.947	0.3213	S82	147
S98_03456	3456	1998.302	88.782	23.247	1987	11	44	dsl	5.8	1	FALSE	3.36	1.45	-3.13	180.3	88	11.205	13.7	34.8	2.35	4.8	7.62	-0.6828	0.1993	0.2284	-0.1452	-0.4684	0.2102	0.947	0.3213	S82	147
S98_03457	3457	1998.302	88.753	23.295	1997	3	38	dsl	96.9	1	FALSE	3.39	1.45	-3.15	191.6	86	11.027	13.1	37.3	2.8	4.8	8.19	-0.696	0.2266	0.2012	-0.1287	-0.4752	0.1877	0.947	0.3213	S82	147
S98_03458	3458	1998.302	88.802	23.37	1979	19	23	dsl	3.4	1	FALSE	3.42	1.4	-3.89	189.7	106	10.876	13.1	35.2	3.69	5	9.05	-0.6737	0.1808	0.2461	-0.1028	-0.4842	0.1515	0.947	0.3213	C11	11
S98_03459	3459	1998.302	88.909	23.388	1988	10	50	dsl	557	1	FALSE	3.46	1.32	-5.77	170	139	10.662	13.6	33.3	2.58	5.7	9.04	-0.6251	0.0861	0.327	-0.0966	-0.486	0.1426	0.947	0.3213	C64	64
S98_03460	3460	1998.302	88.974	23.37	1985	13	34	dsl	67.1	1	FALSE	3.57	1.31	-6.96	161.1	165	10.514	15.2	29.9	2.07	5.5	7.4	-0.5955	0.032	0.3653	-0.1028	-0.4842	0.1515	0.947	0.3213	C64	64
S98_03461	3461	1998.305	89.22	23.462	1979	19	49	ppc	3.4	1	FALSE	4.19	1.44	-7.45	117.9	242	10.394	17.1	29.7	1.54	6	5.56	-0.4838	-0.149	0.4426	-0.0711	-0.4924	0.1057	0.9413	0.3375	S18	83
S98_03462	3462	1998.305	89.28	23.491	1989	9	44	dsl	12.6	1	FALSE	4.39	1.82	-7.29	115.4	233	9.437	14	29.6	1.11	6.2	6.53	-0.4565	-0.1874	0.4469	-0.0611	-0.4944	0.091	0.9413	0.3375	S18	83
S98_03464	3464	1998.305	89.277	23.562	1990	10	44	dsl	33.2	1	FALSE	4.47	2.36	-6.75	101.3	238	8.117	13.5	30.2	1.72	6.5	7.71	-0.4579	-0.1856	0.4468	-0.0366	-0.498	0.0547	0.9413	0.3375	S83	148
S98_03465	3465	1998.305	89.209	23.54	1996	4	37	dsl	129	1	FALSE	4.19	1.87	-6.76	106.7	225	9.599	14.2	31.7	1.52	6.5	7.45	-0.4888	-0.1417	0.4412	-0.0442	-0.4971	0.066	0.9413	0.3375	C8	8
S98_03468	3468	1998.307	89.059	23.744	1989	9	36	dsl	35	1	FALSE	4.05	1.77	-6.04	120.9	100	9.817	20.3	37.5	6.49	6.3	10.33	-0.5569	-0.0348	0.4035	0.0262	-0.499	-0.0393	0.9354	0.3537	C8	8
S98_03469	3469	1998.307	89.061	23.775	1970	28	47	ppc	0.5	0	TRUE	4.13	1.75	-6.37	120.6	106	9.684	20.9	38.6	6.92	6.3	9.99	-0.556	-0.0363	0.4043	0.0369	-0.498	-0.0552	0.9354	0.3537	C8	8
S98_03470	3470	1998.307	89.104	23.793	1996	4	34	ppc	1.3	1	FALSE	4.59	1.76	-5.5	119.8	131	9.462	23.3	38.2	6.44	6.8	9.16	-0.5365	-0.0683	0.4187	0.0431	-0.4972	-0.0645	0.9354	0.3537	C8	8
S98_03472	3472	1998.307	89.102	23.84	1995	5	39	dsl	1.2	1	FALSE	4.6	1.75	-7.54	123.4	135	8.776	23.9	40.3	7.47	6.7	11.47	-0.5374	-0.0668	0.4181	0.0593	-0.4947	-0.0885	0.9354	0.3537	C8	8
S98_03473	3473	1998.307	89.155	23.844	1996	4	39	dsl	0.6	1	FALSE	5.49	1.76	-6.53	125.1	163	7.676	25.4	38.1	5.44	6.7	12.04	-0.5133	-0.1048	0.4318	0.0607	-0.4945	-0.0905	0.9354	0.3537	C8	8
S98_03475	3475	1998.307	89.121	23.903	1985	13	41	dsd	18.3	1	FALSE	5.24	1.55	-8.32	135.2	151	6.839	24.9	40.7	7.36	6.8	12.12	-0.5287	-0.0806	0.4236	0.0811	-0.4901	-0.1203	0.9354	0.3537	C8	8
S98_03481	3481	1998.321	90.297	22.713	1983	15	28	dt	248	1	FALSE	1.61	0.68	0.18	53.7	-18	0.126	17.9	14.1	0.74	2.5	1.49	0.0057	-0.5	-0.0085	-0.3294	-0.3372	0.4048	0.9015	0.4328	C13	13
S98_03482	3482	1998.405	90.325	22.67	1984	14	32	dt	227	1	FALSE	1.63	0.66	0.16	52	-17	0.186	19.2	14.2	0.51	2.4	1.58	0.0184	-0.4995	-0.0276	-0.3443	-0.3222	0.4144	0.9015	0.4328	C13	13
S98_03492	3492	1998.327	90.342	22.532	1988	10	17	dt	26	1	FALSE	1.49	0.61	0.44	41	-11	0.481	23.3	14.2	0.32	2.1	1.77	0.0261	-0.499	-0.0392	-0.3919	-0.2697	0.4374	0.8861	0.4636	S84	149
S98_03494	3494	1998.327	90.338	22.566	1974	24	17	dt	137	1	FALSE	1.53	0.63	0.26	43.2	-12	0.4	22.5	14.2	0.28	2.2	1.77	0.0243	-0.4991	-0.0364	-0.3801	-0.2833	0.4329	0.8861	0.4636	S84	149
S98_03500	3500	1998.329	90.159	22.774	1993	7	22	dt	389	1	FALSE	1.38	0.89	0.07	57.5	-15	0.025	14.8	15.7	1.11	3.1	1.41	-0.057	-0.4951	0.0851	-0.3084	-0.3574	0.3893	0.878	0.4787	C13	13
S98_03502	3502	1998.329	90.187	22.798	1994	6	23	dt	149	1	FALSE	1.5	0.91	0.02	57.5	-14	0.049	14	15.7	1.05	3.1	1.67	-0.0443	-0.4971	0.0662	-0.3001	-0.3649	0.3826	0.878	0.4787	C13	13
S98_03504	3504	1998.329	90.152	22.789	1994	6	18	dt	23.4	1	FALSE	1.42	0.93	-0.01	59.9	-15	0.029	13.9	16	1	3.2	1.2	-0.0602	-0.4946	0.0898	-0.3032	-0.3621	0.3851	0.878	0.4787	C13	13
S98_03520	3520	1998.327	90.252	22.821	1990	10	17	dsl	59.2	1	FALSE	1.71	0.8	0.19	59.8	-19	0.145	13.9	15.3	1.15	3	2.25	-0.0148	-0.4997	0.0221	-0.2922	-0.372	0.3759	0.8861	0.4636	C13	13
S98_03522	3522	1998.327	90.246	22.881	1992	8	16	dsl	257	1	FALSE	1.81	0.91	0.6	66.9	-20	0.266	11.7	16	0.78	3.5	2.24	-0.0175	-0.4995	0.0262	-0.2715	-0.3895	0.3572	0.8861	0.4636	C13	13
S98_03525	3525	1998.327	90.213	22.835	1995	5	23	dsl	21.4	1	FALSE	1.65	0.94	0.09	60	-15	0.115	12.8	15.9	0.68	3.4	1.4	-0.0325	-0.4984	0.0487	-0.2873	-0.3762	0.3717	0.8861	0.4636	C13	13
S98_03533	3533	1998.014	90.352	22.357	1997	3	17	dt	11.8	1	FALSE	1.24	0.4	0.86	32.3	-6	0.647	23.6	13.8	0.27	1.9	1.5	0.0307	-0.4986	-0.0459	-0.4522	-0.1932	0.4471	0.9963	0.086	S21	86
S98_03547	3547	1998.347	90.061	22.626	1995	5	16	dt	0.5	0	TRUE	1.15	0.36	-0.05	39	-8	0.049	20.1	15.5	0.7	2.4	1.8	-0.1016	-0.4845	0.1497	-0.3594	-0.3062	0.4231	0.9963	0.086	C62	62
S98_03550	3550	1998.347	90.082	22.604	1990	10	14	dt	26.4	1	FALSE	1.14	0.34	-0.01	36	-7	0.059	20.3	15.2	0.95	2.3	1.23	-0.092	-0.4873	0.1361	-0.367	-0.2979	0.4269	0.9963	0.086	C62	62
S98_03551	3551	1998.347	90.057	22.575	1990	10	17	dt	11.6	1	FALSE	1.09	0.43	0.09	33.9	-8	0.074	21.2	15.3	1.16	2.4	1.21	-0.1034	-0.484	0.1523	-0.377	-0.2868	0.4316	0.9963	0.086	C62	62
S98_03560	3560	1998.329	90.34	22.993	1990	10	15	dt	667	1	FALSE	2.31	0.76	2.51	76.9	-15	1.114	9	16.4	5	3.8	1	0.0252	-0.499	-0.0378	-0.2328	-0.4187	0.3177	0.878	0.4787	S85	150
S98_03562	3562	1998.329	90.395	22.706	1990	10	16	dt	0.8	1	FALSE	1.92	0.64	0.72	59.5	-22	0.269	16.9	14.1	0.66	2.5	1.99	0.0502	-0.4962	-0.075	-0.3318	-0.3348	0.4064	0.878	0.4787	C13	13
S98_03572	3572	1998.097	90.124	21.814	1997	3	9	dt	17.4	1	FALSE	1.29	0.78	1.27	29.3	-6	-0.108	26.3	13.7	5	1.4	2.96	-0.0729	-0.492	0.1084	-0.6395	0.1135	0.3054	0.9963	0.086	S86	151
S98_03584	3584	1998.264	90.166	22.417	1995	5	21	dt	0.5	0	TRUE	1.08	0.67	0.53	22.1	-11	0.425	23.5	14.4	5	1.9	1.67	-0.0539	-0.4957	0.0804	-0.4315	-0.2207	0.4464	0.9963	0.086	C62	62
S98_03588	3588	1998.347	89.962	22.289	1992	8	13	ppc	0.5	0	TRUE	1	0.82	0.83	22.3	-3	0.033	25.9	15.1	0.42	1.4	1.88	-0.1466	-0.4678	0.212	-0.4757	-0.1606	0.4444	0.9963	0.086	S42	107
S98_03590	3590	1998.347	89.921	22.217	1995	5	13	dt	0.5	0	TRUE	1.02	0.85	0.62	22.7	-4	0.022	25.5	14.7	0.53	1.4	1.75	-0.1652	-0.4591	0.2365	-0.5005	-0.1242	0.4373	0.9963	0.086	S42	107
S98_03591	3591	1998.347	89.946	22.257	1988	10	13	ppc	159	1	FALSE	1.01	0.82	0.72	22.2	-3	0.023	25.5	15.1	0.54	1.4	1.68	-0.1538	-0.4645	0.2216	-0.4867	-0.1447	0.4418	0.9963	0.086	S42	107
S98_03592	3592	1998.347	89.979	22.296	1984	14	15	ppc	2.7	1	FALSE	1.01	0.81	0.79	22	-3	0.038	25.6	15	0.37	1.4	1.24	-0.1388	-0.4711	0.2016	-0.4733	-0.164	0.4449	0.9963	0.086	S42	107
S98_03593	3593	1998.347	89.939	22.346	1987	11	11	ppc	7.3	1	FALSE	0.98	0.89	0.88	24.3	-5	0.054	26.4	15.2	0.31	1.8	1.56	-0.157	-0.463	0.2258	-0.456	-0.1881	0.447	0.9963	0.086	S42	107
S98_03594	3594	1998.347	89.967	22.367	1996	4	21	ppc	1	1	FALSE	0.94	0.92	0.94	24.3	-6	0.063	25.9	15.3	0.33	1.8	1.41	-0.1443	-0.4688	0.2089	-0.4488	-0.1979	0.4472	0.9963	0.086	S42	107
S98_03598	3598	1998.43	90.134	22.742	1984	14	45	ppc	1.2	1	FALSE	1.24	0.84	0.09	55.1	-14	0.015	15.6	15.7	1.13	3	1.34	-0.0684	-0.493	0.1018	-0.3194	-0.347	0.3977	0.9963	0.086	C13	13
S98_03604	3604	1998.68	90.07	22.37	1976	22	11	ppc	0.5	0	TRUE	0.98	0.72	0.42	23.3	-4	0.157	24.2	14.4	0.36	1.9	1.52	-0.0975	-0.4857	0.1439	-0.4477	-0.1993	0.4472	0.9963	0.086	C62	62
S98_03612	3612	1998.847	90.111	23.387	1997	3	18	dsd	82.4	1	FALSE	3.84	0.94	-0.07	160.9	13	3.225	17.2	28.1	1.51	5.2	3.56	-0.0788	-0.4907	0.117	-0.0969	-0.4859	0.1431	0.9963	0.086	C3	3
S98_03613	3613	1998.847	90.11	23.365	1988	10	21	dsd	62.4	1	FALSE	3.76	0.96	-0.79	158	12	3.293	19	28.1	1.64	5.1	5.22	-0.0793	-0.4906	0.1177	-0.1045	-0.4836	0.1539	0.9963	0.086	C3	3
S98_03615	3615	1998.93	90.407	23.084	1989	9	22	dsl	576	1	FALSE	2.53	0.73	2.2	77.9	4	1.72	8.8	16.3	2.33	3.6	2.86	0.0557	-0.4954	-0.0831	-0.2014	-0.4391	0.2817	0.9963	0.086	C12	12
S98_03617	3617	1998.93	90.384	23.076	1985	13	30	dsl	287	1	FALSE	2.53	0.73	3.02	77.3	1	1.728	9	16.2	3.93	4	3	0.0452	-0.4969	-0.0676	-0.2042	-0.4374	0.285	0.9963	0.086	C12	12
S98_03618	3618	1998.93	90.438	23.038	1985	13	24	dsl	290	1	FALSE	2.56	0.78	0.74	82.2	-5	1.199	8	16.4	2.9	3.7	3.52	0.0698	-0.4927	-0.1038	-0.2173	-0.4292	0.3003	0.9963	0.086	C12	12
S98_03619	3619	1998.93	90.462	23.087	1976	22	29	dsd	31.2	1	FALSE	2.61	0.73	0.72	82.3	6	1.431	8.4	15.8	2.04	3.8	3.02	0.0807	-0.4902	-0.1197	-0.2004	-0.4398	0.2805	0.9963	0.086	C12	12
S98_03620	3620	1998.93	90.483	23.099	1991	9	30	dsd	214	1	FALSE	2.63	0.71	0.63	84.2	8	1.36	8.6	15.7	1.29	4	3.4	0.0902	-0.4878	-0.1335	-0.1963	-0.4422	0.2755	0.9963	0.086	C12	12
S98_03630	3630	1998.264	90.045	22.288	1993	7	16	ppc	2.7	1	FALSE	1.04	0.66	0.49	20.4	-1	0.046	24.3	14.4	0.3	1.4	1.33	-0.1088	-0.4822	0.16	-0.476	-0.1601	0.4444	0.9963	0.086	S42	107
S98_03635	3635	1998.347	90.055	22.471	1997	3	16	dt	1.3	1	FALSE	0.94	0.68	0.22	25.9	-7	0.156	23.6	14.6	1.01	2.3	1.41	-0.1043	-0.4837	0.1536	-0.4129	-0.2443	0.4434	0.9963	0.086	C62	62
S98_03637	3637	1998.347	90.022	22.489	1975	23	17	dt	2.5	1	FALSE	0.91	0.72	-0.27	21.4	-12	0.094	24	14.8	0.99	2.4	1.56	-0.1193	-0.4787	0.1747	-0.4067	-0.2519	0.4419	0.9963	0.086	C62	62
S98_03638	3638	1998.347	89.992	22.533	1994	6	22	dt	53.2	1	FALSE	0.99	0.65	-0.1	32.5	-10	0.068	24.7	15.1	0.38	2.5	1.68	-0.1329	-0.4735	0.1935	-0.3915	-0.2701	0.4372	0.9963	0.086	C62	62
S98_03639	3639	1998.347	89.983	22.55	1995	5	33	dt	14.5	1	FALSE	1.02	0.63	-0.03	34.5	-10	0.065	24.7	15.2	0.26	2.5	1.48	-0.137	-0.4718	0.1991	-0.3857	-0.2769	0.4351	0.9963	0.086	C62	62
S98_03640	3640	1998.43	89.999	22.582	1981	17	14	dt	246	1	FALSE	1.08	0.55	0	37.2	-10	0.06	23.2	15.1	0.53	2.5	1.47	-0.1297	-0.4748	0.1892	-0.3746	-0.2895	0.4305	0.9963	0.086	C62	62
S98_03643	3643	1998.43	89.96	22.618	1995	5	17	dt	0.7	1	FALSE	1.16	0.62	0.16	44.5	-13	0.099	22.9	16	0.6	2.8	1.6	-0.1475	-0.4674	0.2132	-0.3622	-0.3032	0.4245	0.9963	0.086	C62	62
S98_03644	3644	1998.43	89.993	22.606	1973	25	17	dt	8	1	FALSE	1.13	0.55	0.01	40.5	-11	0.062	22.4	15.3	0.61	2.6	1.43	-0.1325	-0.4737	0.1929	-0.3663	-0.2987	0.4266	0.9963	0.086	C62	62
S98_03646	3646	1998.43	89.99	22.622	1986	12	20	dt	1.7	1	FALSE	1.15	0.56	0.01	43.1	-12	0.072	21.6	15.4	0.7	2.7	1.63	-0.1338	-0.4731	0.1948	-0.3608	-0.3047	0.4238	0.9963	0.086	C62	62
S98_03648	3648	1998.514	90.137	22.556	1995	5	16	dt	3.1	1	FALSE	1.13	0.48	0.42	33.3	-7	0.111	21.4	14.7	0.93	2.1	1.52	-0.067	-0.4933	0.0998	-0.3836	-0.2793	0.4343	0.9963	0.086	C62	62
S98_03650	3650	1998.514	90.086	22.555	1996	4	13	dt	20.1	1	FALSE	1.09	0.45	0.24	32	-7	0.105	21.4	15	1.27	2.3	1.29	-0.0902	-0.4878	0.1335	-0.3839	-0.2789	0.4344	0.9963	0.086	C62	62
S98_03653	3653	1998.68	90.285	22.68	1970	28	15	dt	7.9	1	FALSE	1.52	0.66	0.09	50.2	-16	0.111	19.1	13.9	0.53	2.5	1.52	2.00E-04	-0.5	-3.00E-04	-0.3408	-0.3258	0.4122	0.9963	0.086	C13	13
S98_03665	3665	1998.514	90.234	22.724	1993	7	15	dt	6.1	1	FALSE	1.44	0.72	0.02	51.7	-15	0.057	17.2	14.5	1	2.6	1.4	-0.0229	-0.4992	0.0344	-0.3256	-0.3409	0.4021	0.9963	0.086	C13	13
S98_03667	3667	1998.514	90.204	22.688	1997	3	16	dt	68.7	1	FALSE	1.3	0.68	0.11	47.8	-13	0.032	18.1	14.6	0.77	2.6	1.42	-0.0366	-0.498	0.0548	-0.338	-0.3286	0.4105	0.9963	0.086	C13	13
S98_03672	3672	1998.68	90.066	22.465	1997	3	13	dt	2.9	1	FALSE	0.96	0.66	0.34	25.6	-7	0.189	23.5	14.4	0.83	2.3	1.35	-0.0993	-0.4852	0.1465	-0.415	-0.2417	0.4438	0.9963	0.086	C62	62
S98_03675	3675	1998.764	90.291	23.174	1997	3	23	dsl	128	1	FALSE	2.69	0.45	3.47	78.9	12	2.674	13.8	18.6	5.78	4.1	3.03	0.003	-0.5	-0.0044	-0.1704	-0.4564	0.2432	0.9963	0.086	C12	12
S98_03678	3678	1998.764	90.248	23.185	1995	5	19	dsl	447	1	FALSE	2.79	0.4	2.94	85.6	10	3.001	16.4	20.2	1.38	4.1	3.26	-0.0166	-0.4996	0.0249	-0.1666	-0.4584	0.2384	0.9963	0.086	C12	12
S98_03692	3692	1998.68	90.278	22.637	1988	10	18	dt	29.4	1	FALSE	1.47	0.63	0.11	46.2	-14	0.113	20.6	13.7	5	2.4	1.73	-0.003	-0.5	0.0044	-0.3556	-0.3103	0.421	0.9963	0.086	C13	13
S98_03693	3693	1998.68	90.334	22.643	1994	6	18	dt	550	1	FALSE	1.63	0.66	0.15	49.6	-16	0.233	20.1	14.2	0.31	2.4	1.77	0.0225	-0.4992	-0.0337	-0.3536	-0.3125	0.4199	0.9963	0.086	C13	13
S98_03706	3706	1998.93	90.499	23.217	1993	7	29	dsd	98.2	1	FALSE	2.84	0.62	-0.04	83.4	37	1.908	10.3	15.7	1.03	3.9	3.89	0.0975	-0.4857	-0.1439	-0.1556	-0.4637	0.2239	0.9963	0.086	C12	12
S98_03707	3707	1998.93	90.49	23.197	1979	19	39	dsd	200	1	FALSE	2.76	0.59	0.36	80.1	34	1.893	10.2	15.9	0.73	4	3.15	0.0934	-0.4869	-0.138	-0.1625	-0.4604	0.233	0.9963	0.086	C12	12
S98_03708	3708	1998.93	90.45	23.196	1975	23	33	dsd	135	1	FALSE	2.74	0.47	1.06	70.5	40	2.255	10.7	15.5	0.76	3.9	3.91	0.0752	-0.4915	-0.1118	-0.1628	-0.4602	0.2334	0.9963	0.086	C12	12
S98_03711	3711	1998.93	90.419	23.189	1991	9	39	chn	124	1	FALSE	2.71	0.55	1.59	69.5	34	2.408	10.7	15.6	0.78	4	3.3	0.0611	-0.4944	-0.0911	-0.1652	-0.459	0.2366	0.9963	0.086	C12	12
S98_03713	3713	1998.369	90.435	23.31	1997	3	20	chn	253	1	FALSE	3.29	0.59	-1.24	78.3	69	3.433	9.8	18.1	0.72	3.8	4.58	0.0684	-0.493	-0.1018	-0.1235	-0.4771	0.1805	0.9751	0.2219	C12	12
S98_03714	3714	1998.369	90.475	23.262	1994	6	28	chn	108	1	FALSE	2.98	0.61	-0.71	80.9	51	2.535	10.3	16.5	1.08	3.9	4.07	0.0866	-0.4888	-0.1282	-0.14	-0.4706	0.2032	0.9751	0.2219	C12	12
S98_03715	3715	1998.369	90.485	23.276	1992	8	22	dsd	216	1	FALSE	3.05	0.66	-0.88	85.1	52	2.521	10.2	16.5	1.05	3.8	1.54	0.0911	-0.4875	-0.1348	-0.1352	-0.4726	0.1966	0.9751	0.2219	C12	12
S98_03716	3716	1998.369	90.43	23.288	1985	13	25	chn	298	1	FALSE	3.16	0.56	-1.21	73.3	65	3.258	10.3	17.6	0.86	3.8	4.01	0.0661	-0.4934	-0.0985	-0.1311	-0.4742	0.191	0.9751	0.2219	C12	12
S98_03717	3717	1998.369	90.393	23.271	1985	13	24	chn	111	1	FALSE	3.08	0.53	-1.36	65.9	60	3.092	11.3	17.7	1.69	4	3.52	0.0493	-0.4964	-0.0737	-0.1369	-0.4719	0.199	0.9751	0.2219	C12	12
S98_03718	3718	1998.369	90.416	23.237	1994	6	20	chn	27.2	1	FALSE	2.88	0.55	0.35	68.6	48	2.767	11.3	16.6	0.8	4	3.2	0.0598	-0.4946	-0.0891	-0.1487	-0.4668	0.2148	0.9751	0.2219	C12	12
S98_03719	3719	1998.372	89.903	22.887	1992	8	18	dt	224	1	FALSE	2.1	1.13	-0.91	130.4	-45	0.883	10.4	18.9	2.06	4	1	-0.1734	-0.4549	0.247	-0.2694	-0.3911	0.3552	0.9711	0.2387	C14	14
S98_03721	3721	1998.372	89.925	22.876	1995	5	34	dt	263	1	FALSE	2.03	1.14	-0.8	122.8	-37	0.728	10.2	18.7	2.52	3.7	1	-0.1634	-0.46	0.2342	-0.2732	-0.388	0.3588	0.9711	0.2387	C14	14
S98_03722	3722	1998.372	89.86	22.916	1988	10	24	dt	315	1	FALSE	2.28	1.14	-1.12	145.9	-34	1.568	10.4	20	0.99	4.1	1.92	-0.1929	-0.4442	0.2714	-0.2594	-0.3991	0.3455	0.9711	0.2387	C14	14
S98_03725	3725	1998.372	89.883	22.985	1986	12	29	ppc	145	1	FALSE	2.51	1.23	-0.87	165	-48	2.36	9.7	21.1	0.87	4.5	0.89	-0.1825	-0.4501	0.2585	-0.2356	-0.4167	0.3207	0.9711	0.2387	C14	14
S98_03726	3726	1998.377	89.805	23.159	1990	10	30	ppc	69.6	1	FALSE	3.49	0.99	0.64	217.9	-33	5.231	12.4	24.5	1.69	5.6	2.26	-0.2179	-0.4288	0.301	-0.1756	-0.4538	0.2498	0.9623	0.272	C15	15
S98_03727	3727	1998.377	89.789	23.182	1996	4	34	dsl	49.5	1	FALSE	3.66	0.93	0.51	218.5	-34	5.456	12.7	24.7	1.17	5.7	3.34	-0.2252	-0.4239	0.3092	-0.1676	-0.4578	0.2397	0.9623	0.272	C15	15
S98_03728	3728	1998.377	89.735	23.193	1993	7	39	dsl	65.3	1	FALSE	4	0.85	-0.36	209.7	-6	5.07	12.2	23	0.58	5.8	4.1	-0.2497	-0.4065	0.3356	-0.1638	-0.4597	0.2348	0.9623	0.272	C15	15
S98_03730	3730	1998.377	89.718	23.211	1985	13	34	ppc	380	1	FALSE	4.17	0.82	-0.68	205.3	21	4.969	12.2	22.8	0.73	5.9	3.05	-0.2574	-0.4006	0.3435	-0.1576	-0.4627	0.2267	0.9623	0.272	C15	15
S98_03731	3731	1998.377	89.773	23.238	1985	13	34	dsl	132	1	FALSE	4.02	0.84	-0.26	216	-11	5.682	13.6	24.9	1.07	5.9	2.52	-0.2324	-0.419	0.3173	-0.1483	-0.467	0.2143	0.9623	0.272	C15	15
S98_03732	3732	1998.377	89.756	23.289	1993	7	39	dsl	98.6	1	FALSE	4.3	0.8	-0.75	206.4	28	6.127	13.6	24.4	0.99	6	4.95	-0.2402	-0.4135	0.3256	-0.1307	-0.4744	0.1905	0.9623	0.272	C15	15
S98_03733	3733	1998.369	90.354	23.168	1939	59	22	dsl	540	1	FALSE	2.64	0.67	3.13	72.8	17	2.442	11.6	16.5	2.4	4	2.81	0.0316	-0.4985	-0.0473	-0.1725	-0.4554	0.2459	0.9751	0.2219	C12	12
S98_03734	3734	1998.369	90.317	23.19	1995	5	15	chn	84.2	1	FALSE	2.72	0.61	3.28	75.7	18	2.6	13.3	17.8	6.94	4	3.66	0.0148	-0.4997	-0.0221	-0.1649	-0.4592	0.2361	0.9751	0.2219	C12	12
S98_03735	3735	1998.369	90.302	23.175	1995	5	15	dsl	330	1	FALSE	2.69	0.51	3.44	77.6	13	2.622	13.4	18.2	6.4	4.1	2.9	0.008	-0.4999	-0.0119	-0.1701	-0.4566	0.2428	0.9751	0.2219	C12	12
S98_03736	3736	1998.369	90.325	23.206	1947	51	16	chn	133	1	FALSE	2.76	0.7	2.95	74.4	22	2.603	13.5	17.9	6.99	3.9	3.74	0.0184	-0.4995	-0.0276	-0.1594	-0.4619	0.2289	0.9751	0.2219	C12	12
S98_03738	3738	1998.369	90.358	23.241	1992	8	49	chn	99.9	1	FALSE	2.89	0.74	0.88	69.1	38	2.813	12.5	17.6	4.26	3.9	4.27	0.0334	-0.4983	-0.05	-0.1473	-0.4675	0.2129	0.9751	0.2219	C12	12
S98_03739	3739	1998.369	90.343	23.251	1993	7	22	chn	84.2	1	FALSE	2.97	0.74	0.48	71	41	2.857	13.1	18.3	4.32	4	4.23	0.0266	-0.4989	-0.0398	-0.1438	-0.469	0.2083	0.9751	0.2219	C12	12
S98_03740	3740	1998.369	90.339	23.198	1988	10	20	chn	288	1	FALSE	2.71	0.74	3.1	72.8	22	2.571	12.8	17.1	5.64	3.9	3.95	0.0248	-0.4991	-0.0371	-0.1621	-0.4606	0.2325	0.9751	0.2219	C12	12
S98_03743	3743	1998.372	90.033	23.033	1972	26	37	ppc	521	1	FALSE	2.43	1.11	0.12	118	-31	1.405	12.2	20.7	0.58	4.7	1.46	-0.1143	-0.4804	0.1677	-0.219	-0.428	0.3023	0.9711	0.2387	C16	16
S98_03744	3744	1998.372	90.005	22.927	1998	2	26	ppc	206	1	FALSE	2.12	1.44	-0.05	123.8	-38	0.648	10.2	19.1	0.95	4.4	0.71	-0.127	-0.4758	0.1854	-0.2556	-0.402	0.3417	0.9711	0.2387	C16	16
S98_03746	3746	1998.372	90.046	22.992	1983	15	28	ppc	166	1	FALSE	2.26	1.23	0.21	110.1	-28	0.826	10.9	19.8	1.61	4.5	1.71	-0.1084	-0.4824	0.1594	-0.2332	-0.4184	0.3181	0.9711	0.2387	C16	16
S98_03747	3747	1998.372	89.985	22.997	1977	21	24	ppc	231	1	FALSE	2.38	1.12	-0.19	138.9	-29	1.348	11	20.6	2.67	4.6	1.53	-0.1361	-0.4722	0.1979	-0.2315	-0.4196	0.3162	0.9711	0.2387	C16	16
S98_03750	3750	1998.38	89.712	23.229	1993	7	45	dsl	346	1	FALSE	4.25	0.79	-0.83	202.2	38	4.891	12.1	22.9	0.85	5.9	4.45	-0.2602	-0.3985	0.3462	-0.1514	-0.4656	0.2185	0.9575	0.2885	C15	15
S98_03751	3751	1998.38	89.676	23.265	1986	12	20	dsl	41.6	1	FALSE	4.57	0.72	-1.38	188.3	104	4.715	11.4	23.3	0.95	5.8	3.77	-0.2765	-0.3853	0.3619	-0.139	-0.471	0.2018	0.9575	0.2885	C15	15
S98_03753	3753	1998.38	89.658	23.332	1997	3	39	dsl	48.6	1	FALSE	5.01	0.52	-1.77	163.3	192	6.923	12.7	24.4	0.66	6.2	4.83	-0.2847	-0.3784	0.3694	-0.1159	-0.4799	0.17	0.9575	0.2885	C15	15
S98_03755	3755	1998.38	89.758	23.32	1996	4	33	dsl	181	1	FALSE	4.43	0.84	-0.92	204.2	38	6.788	14.5	24.3	0.93	6	2.67	-0.2393	-0.4141	0.3247	-0.12	-0.4784	0.1757	0.9575	0.2885	C15	15
S98_03756	3756	1998.383	89.986	23.459	1985	13	29	dsl	191	1	FALSE	3.95	0.75	-1.08	204.2	-17	3.784	13.8	27.6	2.23	5.4	5.35	-0.1357	-0.4724	0.1972	-0.0721	-0.4922	0.1072	0.9524	0.3049	C3	3
S98_03757	3757	1998.383	90.043	23.407	1996	4	34	dsl	285	1	FALSE	3.86	0.91	-0.74	185.3	-7	3.395	16	27	1.2	5.3	4.76	-0.1097	-0.4819	0.1613	-0.09	-0.4878	0.1332	0.9524	0.3049	C3	3
S98_03758	3758	1998.383	90.074	23.367	1992	8	24	dsd	307	1	FALSE	3.72	0.96	-0.84	170.6	-3	3.434	18.6	27.3	1.34	5.1	4.2	-0.0957	-0.4863	0.1413	-0.1038	-0.4838	0.1529	0.9524	0.3049	C3	3
S98_03759	3759	1998.383	90.071	23.307	1965	33	25	dsl	143	1	FALSE	3.49	0.98	-0.47	160.6	-10	3.709	24.1	26.8	1.33	5.1	4.54	-0.097	-0.4859	0.1433	-0.1245	-0.4767	0.182	0.9524	0.3049	C3	3
S98_03760	3760	1998.383	90.006	23.329	1985	13	25	dsl	468	1	FALSE	3.61	1	-0.75	191.5	-31	4.445	21.1	25.5	0.95	5.1	4.79	-0.1266	-0.476	0.1848	-0.1169	-0.4795	0.1714	0.9524	0.3049	C3	3
S98_03761	3761	1998.383	89.986	23.38	1989	9	31	dsl	233	1	FALSE	3.78	1.03	-0.96	206.6	-32	4.456	18.1	26.7	0.94	5.4	5	-0.1357	-0.4724	0.1972	-0.0993	-0.4852	0.1466	0.9524	0.3049	C3	3
S98_03762	3762	1998.383	89.957	23.376	1991	9	21	dsl	103	1	FALSE	3.75	1.05	-1.06	217.4	-42	5.254	18.2	26.9	1.18	5.5	3.01	-0.1488	-0.4668	0.215	-0.1007	-0.4848	0.1485	0.9524	0.3049	C3	3
S98_03763	3763	1998.385	89.716	23.594	1990	10	44	dsl	58.8	1	FALSE	5	1.12	-0.12	227.8	43	6.637	18.2	25	6.67	6.8	7.23	-0.2584	-0.3999	0.3444	-0.0255	-0.499	0.0382	0.947	0.3213	C29	29
S98_03766	3766	1998.93	90.459	23.14	1975	23	32	dsd	86.6	1	FALSE	2.65	0.63	1.24	77.4	21	1.861	9.5	15.8	0.41	3.9	3.3	0.0793	-0.4906	-0.1177	-0.1821	-0.4502	0.2581	0.9963	0.086	C12	12
S98_03768	3768	1998.93	90.418	23.121	1983	15	31	dsl	590	1	FALSE	2.59	0.67	2.01	75.7	14	2.03	9.5	15.6	0.48	3.9	3.16	0.0607	-0.4945	-0.0904	-0.1887	-0.4466	0.2662	0.9963	0.086	C12	12
S98_03769	3769	1998.93	90.412	23.143	1981	17	48	chn	5	1	FALSE	2.62	0.63	2.15	73.4	19	2.224	10.1	15.5	0.38	4	3.6	0.0579	-0.495	-0.0864	-0.1811	-0.4508	0.2568	0.9963	0.086	C12	12
S98_03770	3770	1998.93	90.407	23.164	1998	2	44	chn	21.1	1	FALSE	2.65	0.61	2.13	71.5	25	2.33	10.5	15.6	0.26	4	2.89	0.0557	-0.4954	-0.0831	-0.1739	-0.4547	0.2476	0.9963	0.086	C12	12
S98_03776	3776	1998.369	90.402	23.33	1994	6	25	dsd	540	1	FALSE	3.46	0.58	-1.55	78.3	76	3.316	9.8	19.2	0.89	3.8	4.68	0.0534	-0.4957	-0.0797	-0.1166	-0.4796	0.1709	0.9751	0.2219	C12	12
S98_03777	3777	1998.369	90.37	23.331	1992	8	15	dsd	52.8	1	FALSE	3.5	0.65	-2.06	78.2	74	3.188	10.4	20.1	1.73	3.8	3.61	0.0389	-0.4977	-0.0581	-0.1162	-0.4797	0.1704	0.9751	0.2219	C12	12
S98_03778	3778	1998.372	89.83	22.944	1975	23	29	dsl	602	1	FALSE	2.46	1.17	-1.34	158.2	-47	2.166	10	20.9	0.78	4.4	2.18	-0.2065	-0.436	0.2878	-0.2497	-0.4064	0.3357	0.9711	0.2387	C14	14
S98_03779	3779	1998.372	89.749	23.108	1987	11	34	dsl	562	1	FALSE	3.43	1.02	-0.53	203.9	-38	4.55	12.1	22	1.6	5.3	3.53	-0.2434	-0.4112	0.329	-0.1932	-0.444	0.2717	0.9711	0.2387	C15	15
S98_03781	3781	1998.372	89.853	23.072	1995	5	29	ppc	301	1	FALSE	2.93	1.2	-0.46	193.3	-19	4.04	11	23.6	1.43	5	2.48	-0.1961	-0.4423	0.2753	-0.2056	-0.4366	0.2867	0.9711	0.2387	C14	14
S98_03782	3782	1998.372	89.934	23.137	1975	23	24	ppc	160	1	FALSE	3.01	1.05	0.37	186.2	-39	4.123	15.8	24.4	0.72	5	1.64	-0.1593	-0.4619	0.2288	-0.1832	-0.4497	0.2594	0.9711	0.2387	C14	14
S98_03783	3783	1998.372	89.893	23.097	1997	3	34	dsl	321	1	FALSE	2.94	1.08	0.21	191.3	-43	3.974	12.6	24.8	1.77	4.9	1.6	-0.1779	-0.4525	0.2528	-0.197	-0.4418	0.2763	0.9711	0.2387	C14	14
S98_03784	3784	1998.372	89.819	23.034	1987	11	34	dsl	199	1	FALSE	2.79	1.28	-1.42	185.9	-23	3.674	9.6	21.9	0.96	4.6	2.09	-0.2115	-0.4329	0.2936	-0.2187	-0.4283	0.3019	0.9711	0.2387	C14	14
S98_03786	3786	1998.372	89.86	23.043	1995	5	24	dsl	121	1	FALSE	2.77	1.26	-0.8	184.3	-43	3.615	10.3	22.7	2.3	4.8	1.46	-0.1929	-0.4442	0.2714	-0.2156	-0.4303	0.2983	0.9711	0.2387	C14	14
S98_03791	3791	1998.377	89.948	23.318	1996	4	39	dsl	588	1	FALSE	3.64	0.98	-0.75	213.1	-47	5.768	20.2	26.2	0.57	5.3	5.02	-0.1529	-0.4649	0.2204	-0.1207	-0.4781	0.1767	0.9623	0.272	C3	3
S98_03793	3793	1998.38	89.755	23.363	1993	7	30	dsl	132	1	FALSE	4.57	1.03	-1.23	203.5	43	7.677	15.5	24.2	0.93	6	5.55	-0.2406	-0.4131	0.3261	-0.1052	-0.4834	0.1549	0.9575	0.2885	C15	15
S98_03794	3794	1998.38	89.716	23.328	1976	22	20	dsl	66.3	1	FALSE	4.73	0.67	-1.04	182.5	105	6.749	13.6	24.2	0.77	6.1	3.58	-0.2584	-0.3999	0.3444	-0.1173	-0.4794	0.1719	0.9575	0.2885	C15	15
S98_03803	3803	1998.383	90.081	23.448	1997	3	34	dsd	240	1	FALSE	4.08	0.79	0.4	175.3	16	3.076	13.4	27.7	0.83	5.5	4.73	-0.0925	-0.4872	0.1367	-0.0759	-0.4914	0.1127	0.9524	0.3049	C3	3
S98_03804	3804	1998.383	90.028	23.531	1995	5	29	dsd	20.7	1	FALSE	4.3	0.51	0.57	186.6	32	2.822	11.2	27.5	2.52	6.1	5.79	-0.1166	-0.4796	0.1709	-0.0473	-0.4967	0.0706	0.9524	0.3049	C3	3
S98_03805	3805	1998.383	89.961	23.487	1991	9	44	dsl	290	1	FALSE	3.95	0.6	-1.29	209.2	-20	3.845	13.2	27.5	3.6	5.9	5.97	-0.147	-0.4676	0.2126	-0.0624	-0.4942	0.093	0.9524	0.3049	C3	3
S98_03806	3806	1998.383	89.958	23.523	1992	8	29	dsl	77.9	1	FALSE	4.04	0.42	-0.69	204	-10	3.18	12.3	26.9	7.62	6	5.71	-0.1484	-0.467	0.2144	-0.05	-0.4962	0.0747	0.9524	0.3049	C3	3
S98_03810	3810	1998.385	89.58	23.721	1991	9	49	dsd	0.5	0	TRUE	5.61	0.82	-0.95	264.3	42	6.547	20.8	24.9	5.23	7.3	6.85	-0.3202	-0.3463	0.3982	0.0183	-0.4995	-0.0274	0.947	0.3213	C9	9
S98_03811	3811	1998.385	89.579	23.656	1997	3	50	dsl	0.5	0	TRUE	5.4	0.79	-1.59	242.6	72	7.158	19.9	24.5	6.12	6.3	6.63	-0.3206	-0.3458	0.3985	-0.0041	-0.5	0.0062	0.947	0.3213	C9	9
S98_03815	3815	1998.388	89.393	23.712	1991	9	42	dsl	2.2	1	FALSE	6.3	1.42	-6.42	167.1	246	6.156	18.8	26.2	2.68	6.4	8.83	-0.4051	-0.2538	0.4415	0.0152	-0.4997	-0.0228	0.9413	0.3375	C9	9
S98_03818	3818	1998.388	89.454	23.677	1977	21	43	dsl	8.7	1	FALSE	5.88	1.39	-4.62	179.7	245	6.144	17.6	25.9	6.11	6.6	8.5	-0.3774	-0.2863	0.4317	0.0031	-0.5	-0.0047	0.9413	0.3375	C9	9
S98_03820	3820	1998.38	89.593	23.505	1997	3	50	dsl	7.7	1	FALSE	5.48	0.96	-2.88	207.7	131	7.099	16.8	25.6	1.36	6.3	6.41	-0.3142	-0.3519	0.3938	-0.0562	-0.4953	0.0839	0.9575	0.2885	S87	152
S98_03825	3825	1998.38	89.708	23.584	1993	7	34	dsl	128	1	FALSE	5.05	1.1	-0.4	224	44	6.729	18.2	24.8	7.12	6.8	7.38	-0.262	-0.397	0.348	-0.029	-0.4987	0.0434	0.9575	0.2885	C29	29
S98_03826	3826	1998.383	89.874	23.388	1995	5	25	dsl	284	1	FALSE	3.97	0.96	-1.21	232.8	-38	7.483	16.9	26.7	0.49	5.9	4.05	-0.1865	-0.4478	0.2636	-0.0966	-0.486	0.1426	0.9524	0.3049	C3	3
S98_03827	3827	1998.383	89.901	23.373	1981	17	35	dsl	95.6	1	FALSE	3.86	0.97	-1.17	229.6	-29	6.746	17.6	26.6	0.83	5.5	3.1	-0.1743	-0.4544	0.2482	-0.1018	-0.4845	0.15	0.9524	0.3049	C3	3
S98_03828	3828	1998.383	89.916	23.42	1996	4	29	dsl	280	1	FALSE	3.9	0.95	-1.18	228.5	-48	6.138	16.1	27	1.12	5.9	3.33	-0.1675	-0.4579	0.2395	-0.0855	-0.489	0.1268	0.9524	0.3049	C3	3
S98_03829	3829	1998.383	89.874	23.45	1984	14	35	dsl	151	1	FALSE	4.04	0.96	-0.97	234.6	-50	7.055	15.4	26.6	1.99	6	4.1	-0.1865	-0.4478	0.2636	-0.0752	-0.4915	0.1117	0.9524	0.3049	C3	3
S98_03830	3830	1998.383	89.881	23.484	1991	9	44	dsl	103	1	FALSE	4.08	0.89	-0.72	235.7	-46	5.984	14.1	26.1	5.99	6.1	4.69	-0.1834	-0.4496	0.2596	-0.0635	-0.494	0.0946	0.9524	0.3049	C3	3
S98_03831	3831	1998.383	89.899	23.503	1998	2	38	dsl	204	1	FALSE	4.07	0.75	-0.83	232.7	-41	5.031	13.3	26.3	6.54	6	5.02	-0.1752	-0.454	0.2493	-0.0569	-0.4951	0.0849	0.9524	0.3049	C3	3
S98_03832	3832	1998.383	89.88	23.526	1990	10	15	dsl	924	1	FALSE	4.19	0.84	-0.3	246.3	-46	5.019	13.2	26.2	6.01	6.7	5.33	-0.1838	-0.4493	0.2602	-0.049	-0.4964	0.0732	0.9524	0.3049	C3	3
S98_03833	3833	1998.385	89.938	23.583	1996	4	29	dsl	427	1	FALSE	4.35	0.38	0.32	220.9	-3	2.538	11.7	26.7	2.61	6.7	6.71	-0.1575	-0.4628	0.2264	-0.0293	-0.4987	0.0439	0.947	0.3213	C3	3
S98_03834	3834	1998.385	89.962	23.576	1997	3	19	asd	6.6	1	FALSE	4.33	0.29	0.62	201.2	11	2.087	11.3	26.6	2.62	6.6	5.56	-0.1466	-0.4678	0.212	-0.0317	-0.4985	0.0475	0.947	0.3213	C3	3
S98_03835	3835	1998.385	90.008	23.563	1994	6	18	asd	0.7	1	FALSE	4.41	0.42	0.66	194	33	2.627	10.9	27.3	3.68	6.3	5.85	-0.1257	-0.4763	0.1835	-0.0362	-0.498	0.0542	0.947	0.3213	C3	3
S98_03836	3836	1998.388	89.425	23.731	1993	7	46	dsl	0.5	0	TRUE	6.51	1.08	-5.73	208.3	212	6.666	20	25.9	2.61	6.9	9.15	-0.3906	-0.2712	0.4369	0.0217	-0.4993	-0.0326	0.9413	0.3375	C9	9
S98_03838	3838	1998.388	89.512	23.722	1995	5	44	dsl	41	1	FALSE	6.02	1.25	-1.62	264.8	75	6.732	20.3	25.5	4.43	7.1	8.67	-0.3511	-0.3151	0.4184	0.0186	-0.4995	-0.0279	0.9413	0.3375	C9	9
S98_03839	3839	1998.388	89.493	23.764	1991	9	42	dsl	62.6	1	FALSE	6.52	0.86	-2.82	307.8	68	6.766	20.8	25.9	1.97	7.3	9.15	-0.3597	-0.3059	0.4232	0.0331	-0.4984	-0.0496	0.9413	0.3375	C9	9
S98_03848	3848	1998.385	89.618	23.78	1994	6	49	asd	27.3	1	FALSE	5.43	0.72	-0.29	291.5	-3	5.175	20.9	28.9	1	7.9	8.38	-0.3029	-0.3624	0.3849	0.0386	-0.4978	-0.0578	0.947	0.3213	C9	9
S98_03850	3850	1998.385	89.642	23.76	1996	4	19	dsl	359	1	FALSE	5.24	0.64	-0.48	260.6	21	5.42	21	27.7	2.74	7.7	7.97	-0.292	-0.3721	0.3757	0.0317	-0.4985	-0.0475	0.947	0.3213	C9	9
S98_03857	3857	1998.327	90.526	22.764	1988	10	20	dt	120	1	FALSE	2.45	0.53	1.92	52.5	-15	0.528	11.5	14.5	0.34	2.8	2.47	0.1097	-0.4819	-0.1613	-0.3118	-0.3541	0.3919	0.8861	0.4636	S88	153
S98_03859	3859	1998.327	90.599	22.821	1988	10	20	dt	862	1	FALSE	2.64	0.59	2.38	80.5	-26	0.52	9.3	14.5	0.28	3	2.84	0.1429	-0.4694	-0.2071	-0.2922	-0.372	0.3759	0.8861	0.4636	S88	153
S98_03860	3860	1998.327	90.53	22.815	1995	5	16	dt	345	1	FALSE	2.6	0.47	1.93	83.4	-34	0.605	10.3	14.7	0.45	2.8	2.99	0.1116	-0.4813	-0.1639	-0.2942	-0.3701	0.3777	0.8861	0.4636	S88	153
S98_03861	3861	1998.329	90.306	22.808	1980	18	19	dt	550	1	FALSE	1.83	0.69	0.51	62.7	-24	0.178	14.3	15.2	0.87	2.9	2.28	0.0098	-0.4999	-0.0147	-0.2967	-0.368	0.3797	0.878	0.4787	C13	13
S98_03863	3863	1998.329	90.328	22.801	1994	6	22	dt	140	1	FALSE	1.88	0.66	0.67	63.9	-24	0.204	14.3	15.3	0.83	2.8	1.8	0.0198	-0.4994	-0.0296	-0.2991	-0.3658	0.3817	0.878	0.4787	C13	13
S98_03865	3865	1998.663	90.323	22.831	1995	5	21	dt	106	1	FALSE	1.93	0.67	0.88	66.1	-25	0.289	13.1	15.4	0.59	2.9	2.28	0.0175	-0.4995	-0.0262	-0.2887	-0.375	0.3729	0.878	0.4787	C13	13
S98_03866	3866	1998.329	90.309	22.776	1983	15	23	dt	546	1	FALSE	1.77	0.68	0.34	60.1	-22	0.151	15.5	15	1.03	2.7	2.54	0.0111	-0.4998	-0.0167	-0.3077	-0.358	0.3887	0.878	0.4787	C13	13
S98_03869	3869	1998.329	90.267	22.782	1996	4	14	dt	735	1	FALSE	1.66	0.74	0.16	57.6	-19	0.107	15.6	14.8	1.28	2.7	1.66	-0.008	-0.4999	0.0119	-0.3056	-0.3599	0.3871	0.878	0.4787	C13	13
S98_03872	3872	1998.252	88.125	24.698	1977	21	39	asl	58.6	1	FALSE	6.27	1.5	0.89	246.8	322	8.913	9.6	59.7	7.14	7.9	21.33	-0.9814	0.9446	-0.8908	0.3553	-0.3106	-0.4208	0.861	0.5087	C4	4
S98_03873	3873	1998.252	88.084	24.708	1985	13	42	asl	63.9	1	FALSE	6.03	1.43	1.53	251.6	309	9.534	8.7	61.3	6.34	8.3	22.66	-1	1	-1	0.3587	-0.307	-0.4227	0.861	0.5087	C4	4
S98_03874	3874	1998.252	88.095	24.747	1979	19	46	asl	40.5	1	FALSE	6.02	1.83	1.69	253.3	292	9.573	9.3	62	5.79	8.3	22.57	-0.995	0.985	-0.9702	0.3722	-0.2922	-0.4294	0.861	0.5087	C4	4
S98_03875	3875	1998.252	88.195	24.639	1990	10	30	asl	0.5	0	TRUE	6.8	2.26	-2.63	298.6	314	8.772	10.3	47.7	8.55	7.6	21.16	-0.9496	0.8525	-0.7161	0.3349	-0.3317	-0.4085	0.861	0.5087	C4	4
S98_03876	3876	1998.252	88.199	24.583	1985	13	27	asd	6.4	1	FALSE	7.02	2.16	-2.27	327.1	304	8.812	11.2	46.6	1.93	8.4	20.81	-0.9477	0.8473	-0.7066	0.3156	-0.3506	-0.3948	0.861	0.5087	C4	4
S98_03877	3877	1998.252	88.185	24.748	1974	24	33	asl	0.5	0	TRUE	6.14	2.42	-0.56	266.2	306	8.885	10.1	53.6	19.54	8	22.12	-0.9541	0.8655	-0.7402	0.3725	-0.2918	-0.4296	0.861	0.5087	C4	4
S98_03878	3878	1998.252	88.202	24.819	1994	6	24	ppc	0.5	0	TRUE	5.65	2.5	-2.22	265.2	314	8.233	10	52.6	9.11	7.7	20.13	-0.9464	0.8434	-0.6994	0.397	-0.2635	-0.4391	0.861	0.5087	C4	4
S98_03879	3879	1998.252	88.224	24.91	1994	6	43	ppc	0.5	0	TRUE	5.11	3.15	-7.08	261.9	326	7.88	10.5	47.3	7.66	7.2	20.95	-0.9364	0.8152	-0.648	0.4284	-0.2247	-0.446	0.861	0.5087	C4	4
S98_03880	3880	1998.252	88.255	24.89	1996	4	43	asl	0.5	0	TRUE	5.56	3.04	-8.84	262	328	8.031	11	44.5	4.98	6.9	21.21	-0.9223	0.7759	-0.5779	0.4215	-0.2335	-0.445	0.861	0.5087	C4	4
S98_03881	3881	1998.252	88.226	24.938	1996	4	35	asl	0.5	0	TRUE	4.84	3.66	-7.56	260.7	331	8.242	11.2	47	9.99	7	24.14	-0.9355	0.8127	-0.6434	0.4381	-0.2121	-0.4469	0.861	0.5087	C4	4
S98_03882	3882	1998.252	88.213	24.948	1984	14	22	asl	0.5	0	TRUE	4.7	3.71	-6.95	261.1	332	8.354	11.3	48.1	10.42	7	24.63	-0.9414	0.8293	-0.6735	0.4415	-0.2076	-0.4471	0.861	0.5087	C4	4
S98_03887	3887	1998.011	88.395	24.75	1997	3	41	rb	0.5	0	TRUE	7.2	8.99	-25.31	269.8	250	9.258	16	28.4	14.06	6.6	36.54	-0.8587	0.606	-0.2948	0.3732	-0.291	-0.4299	0.9976	0.0688	C4	4
S98_03888	3888	1998.011	88.369	24.769	1997	3	47	rb	0.5	0	TRUE	7.4	7.84	-24.57	271.4	302	9.042	14.8	30.9	18.54	6.6	33.69	-0.8705	0.6366	-0.3433	0.3798	-0.2836	-0.4327	0.9976	0.0688	C4	4
S98_03889	3889	1998.011	88.338	24.783	1996	4	42	rb	0.5	0	TRUE	7.3	5.81	-20.47	273	331	8.74	13.3	34	26.93	6.8	21.7	-0.8846	0.6737	-0.4035	0.3846	-0.2781	-0.4347	0.9976	0.0688	C4	4
S98_03890	3890	1998.011	88.384	24.731	1993	7	27	rb	2.1	1	FALSE	7.38	9.53	-23.95	276.2	250	9.085	15.5	28.9	10.65	6.8	32.83	-0.8637	0.6189	-0.3151	0.3667	-0.2983	-0.4268	0.9976	0.0688	C4	4
S98_03891	3891	1998.011	88.32	24.731	1997	3	40	rb	0.5	0	TRUE	7.47	6.6	-18.17	287.6	309	8.77	12.2	34.9	15.74	7.2	26.87	-0.8928	0.6955	-0.4397	0.3667	-0.2983	-0.4268	0.9976	0.0688	C4	4
S98_03892	3892	1998.011	88.286	24.715	1973	25	36	asl	0.5	0	TRUE	7.21	5.18	-12.72	293	305	8.504	10.9	38.5	15.05	7.3	21.27	-0.9082	0.7372	-0.5105	0.3612	-0.3043	-0.424	0.9976	0.0688	C4	4
S98_03893	3893	1998.011	88.258	24.773	1992	8	27	asl	9.9	1	FALSE	6.64	3.47	-8.76	276.1	324	8.221	10.8	43.5	10.49	7.3	23.04	-0.9209	0.7722	-0.5712	0.3812	-0.2821	-0.4333	0.9976	0.0688	C4	4
S98_03894	3894	1998.011	88.277	24.795	1991	9	43	asl	0.5	0	TRUE	6.66	3.39	-10.88	272.9	330	8.236	11.3	41.8	14.53	7.1	19.12	-0.9123	0.7484	-0.5298	0.3888	-0.2733	-0.4363	0.9976	0.0688	C4	4
S98_03895	3895	1998.011	88.29	24.835	1994	6	35	asl	5.6	1	FALSE	6.39	2.77	-11.16	266.6	333	8.326	11.6	41	11.24	7	22.66	-0.9064	0.7323	-0.502	0.4026	-0.2569	-0.4407	0.9976	0.0688	C4	4
S98_03896	3896	1998.011	88.334	24.82	1978	20	46	rb	0.5	0	TRUE	6.84	3.9	-16.36	266.6	328	8.645	13.2	34.5	22.88	6.7	23.02	-0.8864	0.6785	-0.4115	0.3974	-0.2631	-0.4392	0.9976	0.0688	C4	4
S98_03897	3897	1998.011	88.346	24.841	1997	3	40	asl	0.5	0	TRUE	6.62	4.08	-16.32	262.3	322	8.636	13.7	34.4	21.59	6.7	23.78	-0.8809	0.6641	-0.3877	0.4046	-0.2544	-0.4413	0.9976	0.0688	C4	4
S98_03901	3901	1998.011	88.309	24.836	1994	6	45	asl	8.9	1	FALSE	6.53	2.76	-12.68	265.7	332	8.412	12.2	38.7	13.14	6.9	21.35	-0.8978	0.7089	-0.4622	0.4029	-0.2565	-0.4408	0.9976	0.0688	C4	4
S98_03902	3902	1998.094	88.313	24.548	1975	23	36	ppc	0.5	0	TRUE	7.76	2.71	-6.86	376.8	219	9.142	16.5	35.3	8.04	7.3	17.49	-0.8959	0.704	-0.454	0.3036	-0.3618	-0.3854	0.9976	0.0688	C4	4
S98_03903	3903	1998.094	88.376	24.498	1995	5	33	rb	0.5	0	TRUE	7.67	1.28	-7.03	350	180	9.108	25.2	30.5	6.85	6.9	29.56	-0.8673	0.6283	-0.33	0.2863	-0.377	-0.3708	0.9976	0.0688	C17	17
S98_03905	3905	1998.094	88.425	24.504	1993	7	50	rb	0.5	0	TRUE	7.3	0.98	-8.49	312.2	114	9.433	25.7	27.2	3.26	6.7	35.55	-0.845	0.5711	-0.241	0.2884	-0.3753	-0.3726	0.9976	0.0688	C17	17
S98_03906	3906	1998.094	88.479	24.519	1996	4	37	rb	0.5	0	TRUE	6.44	2.55	-11.78	269.2	27	10.148	25.5	26.5	7.06	6.4	22.61	-0.8205	0.5098	-0.1502	0.2935	-0.3707	-0.3771	0.9976	0.0688	C17	17
S98_03907	3907	1998.094	88.507	24.444	1979	19	34	ppc	0.5	0	TRUE	6.66	1.57	-8.04	252.9	74	8.169	27.2	26.4	6.29	6.2	18.82	-0.8078	0.4787	-0.106	0.2677	-0.3925	-0.3536	0.9976	0.0688	C17	17
S98_03908	3908	1998.094	88.434	24.434	1996	4	41	rb	0.5	0	TRUE	7.3	0.76	-5.85	285.3	162	8.075	28.1	27.9	1.98	6.2	27.98	-0.8409	0.5608	-0.2253	0.2642	-0.3953	-0.3502	0.9976	0.0688	S89	154
S98_03909	3909	1998.094	88.575	24.592	1984	14	34	rb	0.5	0	TRUE	5.29	5.29	-21.51	193.1	-15	13.066	20.7	25.9	2.77	5.6	16.88	-0.7769	0.4053	-0.0068	0.3187	-0.3476	-0.3971	0.9976	0.0688	C17	17
S98_03910	3910	1998.094	88.592	24.626	1990	1	34	ppc	0.5	0	TRUE	5.57	4.4	-21.99	189	40	13.24	18.4	25.4	3.55	5.1	14.92	-0.7691	0.3874	0.0162	0.3305	-0.3362	-0.4055	0.9976	0.0688	C17	17
S98_03911	3911	1998.094	88.566	24.641	1997	3	39	rb	0.5	0	TRUE	5.41	4.95	-23.51	205.2	30	12.973	18.7	25.1	5.36	5.3	16.94	-0.781	0.4148	-0.0193	0.3356	-0.331	-0.4089	0.9976	0.0688	C17	17
S98_03912	3912	1998.094	88.547	24.677	1996	4	39	rb	0.5	0	TRUE	5.5	4.7	-24.92	217.9	66	12.405	18.3	23.7	9.16	5.4	19.65	-0.7896	0.4352	-0.0463	0.3481	-0.3183	-0.4167	0.9976	0.0688	C17	17
S98_03913	3913	1998.094	88.528	24.687	1990	10	38	rb	0.5	0	TRUE	5.55	5.11	-25.65	227.4	76	12.078	18.7	23.8	10.54	5.5	23.5	-0.7982	0.4558	-0.0742	0.3515	-0.3147	-0.4187	0.9976	0.0688	C17	17
S98_03914	3914	1998.094	88.6	24.657	1995	5	38	rb	0.5	0	TRUE	5.75	3.76	-22.26	191.3	80	12.977	16.7	24.9	4.63	5.5	15.61	-0.7655	0.379	0.0268	0.3412	-0.3254	-0.4125	0.9976	0.0688	C17	17
S98_03915	3915	1998.094	88.504	24.626	1994	6	38	rb	0.5	0	TRUE	5.21	6.89	-24.05	242.1	6	12.203	20.4	24.8	7.19	5.9	28.2	-0.8091	0.482	-0.1106	0.3305	-0.3362	-0.4055	0.9976	0.0688	C17	17
S98_03916	3916	1998.094	88.493	24.578	1990	1	38	rb	0.5	0	TRUE	5.62	5.48	-19.42	253.2	-21	11.51	22.5	25.5	6.83	5.9	28.4	-0.8141	0.4942	-0.1278	0.3139	-0.3522	-0.3935	0.9976	0.0688	C17	17
S98_03917	3917	1998.094	88.462	24.611	1994	6	45	rb	0.5	0	TRUE	5.76	6.41	-20.95	271.3	31	11.16	20.6	25	13.65	6	34.31	-0.8282	0.5289	-0.178	0.3253	-0.3413	-0.4019	0.9976	0.0688	C17	17
S98_03918	3918	1998.094	88.762	24.369	1998	2	22	asc	19.4	1	FALSE	6.27	1.41	-3.67	120.9	179	10.83	22.4	33.1	4.95	5.3	15.91	-0.6919	0.2181	0.2098	0.2418	-0.4123	-0.3274	0.9976	0.0688	C18	18
S98_03919	3919	1998.178	88.797	24.381	1994	6	41	asc	12.2	1	FALSE	6.25	1.39	-3.56	122.5	174	12.692	21.5	34.2	2.52	5.6	15.31	-0.676	0.1854	0.2417	0.2459	-0.4093	-0.3317	0.9976	0.0688	C18	18
S98_03920	3920	1998.178	88.846	24.37	1984	14	38	asl	0.5	0	TRUE	6.23	1.49	-1.85	137.1	167	12.935	20.6	36.7	1.77	5.7	15.53	-0.6537	0.141	0.2822	0.2422	-0.412	-0.3277	0.9976	0.0688	C18	18
S98_03921	3921	1998.178	88.875	24.366	1988	10	47	asl	63.8	1	FALSE	6.2	1.6	-1.04	148.2	161	12.314	20	37.8	2.7	5.7	15.26	-0.6405	0.1154	0.3038	0.2408	-0.413	-0.3263	0.9976	0.0688	C18	18
S98_03922	3922	1998.178	88.894	24.369	1996	4	38	asl	1.2	1	FALSE	6.16	1.64	-0.7	153.8	157	11.926	19.6	39.2	3.34	5.7	15.07	-0.6319	0.0989	0.3171	0.2418	-0.4123	-0.3274	0.9976	0.0688	C18	18
S98_03923	3923	1998.178	88.852	24.41	1998	2	32	asl	5.7	1	FALSE	6.14	1.31	-3.51	126.6	154	14.118	19.7	37.6	3.58	5.8	15.17	-0.651	0.1357	0.2868	0.256	-0.4017	-0.342	0.9976	0.0688	C18	18
S98_03924	3924	1998.178	88.859	24.436	1988	10	33	asl	0.5	0	TRUE	6.12	1.16	-4.6	120.9	145	14.129	19.1	37.6	4.45	5.8	14.01	-0.6478	0.1295	0.2921	0.2649	-0.3947	-0.3509	0.9976	0.0688	C18	18
S98_03925	3925	1998.178	88.864	24.468	1995	5	42	asl	0.5	0	TRUE	6.13	0.96	-5.96	112.9	135	14.204	18.2	37.8	4.85	5.7	14	-0.6455	0.1251	0.2958	0.276	-0.3858	-0.3614	0.9976	0.0688	C18	18
S98_03926	3926	1998.178	88.852	24.499	1993	7	46	asl	0.5	0	TRUE	6.23	0.87	-7.98	102.4	147	14.71	17.7	37	4.38	5.5	12.74	-0.651	0.1357	0.2868	0.2867	-0.3767	-0.3711	0.9976	0.0688	C18	18
S98_03928	3928	1998.178	88.608	24.547	1995	5	38	asl	4.6	1	FALSE	5.71	3.92	-17.65	168	31	12.961	22.8	26.2	1.79	5.7	14.4	-0.7619	0.3707	0.0372	0.3032	-0.3621	-0.3851	0.9976	0.0688	C17	17
S98_03929	3929	1998.178	88.647	24.562	1994	6	38	ppc	58.2	1	FALSE	6.05	2.99	-17.09	150.4	89	13.993	20.7	26.5	2.35	5.3	14.51	-0.7441	0.3306	0.086	0.3084	-0.3574	-0.3893	0.9976	0.0688	C17	17
S98_03930	3930	1998.178	88.651	24.592	1991	9	50	ppc	3.4	1	FALSE	6.19	2.86	-18.09	156.4	106	13.951	18.7	26.7	2.41	5.5	15.17	-0.7423	0.3266	0.0908	0.3187	-0.3476	-0.3971	0.9976	0.0688	C17	17
S98_03931	3931	1998.178	88.624	24.605	1994	6	38	ppc	0.5	0	TRUE	5.89	3.59	-19.76	168.2	72	13.609	18.6	25.4	2.44	5.4	14.85	-0.7546	0.3541	0.0577	0.3232	-0.3433	-0.4004	0.9976	0.0688	C17	17
S98_03932	3932	1998.178	88.669	24.63	1992	8	42	ppc	14.1	1	FALSE	6.54	2.21	-17.91	166.3	158	13.687	16	26.4	1.4	5.6	14.61	-0.7342	0.3085	0.112	0.3318	-0.3348	-0.4064	0.9976	0.0688	C17	17
S98_03938	3938	1998.178	88.874	24.545	1977	21	32	asl	0.5	0	TRUE	6.37	0.88	-9.42	107.1	162	14.982	16.4	38	3.24	5.2	11.89	-0.641	0.1163	0.3031	0.3025	-0.3627	-0.3846	0.9976	0.0688	C18	18
S98_03939	3939	1998.261	88.763	24.26	1995	5	10	asd	0.5	0	TRUE	6.63	1.16	1.11	165.8	187	8.928	21.9	33.7	4.9	6.1	17.13	-0.6914	0.2171	0.2107	0.2042	-0.4374	-0.285	0.9976	0.0688	C18	18
S98_03940	3940	1998.261	88.754	24.235	1994	6	27	asd	0.5	0	TRUE	6.52	1.2	1.4	177.3	180	8.36	21.4	33.5	5.14	6.1	16.78	-0.6955	0.2256	0.2021	0.1956	-0.4426	-0.2747	0.9976	0.0688	C18	18
S98_03941	3941	1998.261	88.79	24.279	1994	6	33	asl	41.2	1	FALSE	6.5	1.25	0.93	159.7	184	9.894	22	34.4	4.01	5.5	17.4	-0.6792	0.1919	0.2356	0.2108	-0.4334	-0.2927	0.9976	0.0688	C18	18
S98_03942	3942	1998.261	88.822	24.266	1997	3	38	asl	0.5	0	TRUE	6.54	1.32	1.52	176.9	173	9.97	21.8	35.6	3.64	5.6	17.16	-0.6646	0.1626	0.263	0.2063	-0.4362	-0.2875	0.9976	0.0688	C18	18
S98_03943	3943	1998.261	88.796	24.314	1997	3	37	asl	0.5	0	TRUE	6.45	1.35	-0.28	141.7	187	10.751	22.1	33.9	2.71	5.4	16.36	-0.6764	0.1864	0.2409	0.2228	-0.4255	-0.3066	0.9976	0.0688	C18	18
S98_03944	3944	1998.261	88.82	24.327	1997	3	38	asl	0.5	0	TRUE	6.37	1.44	-0.41	143.7	182	11.404	21.7	34.5	1.48	5.3	16	-0.6655	0.1644	0.2613	0.2273	-0.4225	-0.3116	0.9976	0.0688	C18	18
S98_03945	3945	1998.261	88.781	24.337	1998	2	36	asl	0.5	0	TRUE	6.38	1.37	-1.64	127	188	10.841	22.2	33.7	2.87	5.4	15.23	-0.6833	0.2003	0.2275	0.2308	-0.4201	-0.3154	0.9976	0.0688	C18	18
S98_03946	3946	1998.261	88.705	24.327	1995	5	37	asd	0.5	0	TRUE	6.11	1.56	-3.05	142.2	152	6.969	23.6	31.7	9.48	6	17.9	-0.7178	0.2728	0.1521	0.2273	-0.4225	-0.3116	0.9976	0.0688	C18	18
S98_03947	3947	1998.261	88.749	24.336	1990	1	33	asl	0.5	0	TRUE	6.33	1.39	-2.24	128.3	180	9.473	22.7	33.2	6.43	5.4	16.34	-0.6978	0.2304	0.1973	0.2304	-0.4204	-0.3151	0.9976	0.0688	C18	18
S98_03948	3948	1998.261	88.777	24.227	1988	10	32	asc	0.5	0	TRUE	6.5	1.23	1.73	185	175	8.731	21	34	5.45	6	16.45	-0.6851	0.204	0.2238	0.1928	-0.4442	-0.2713	0.9976	0.0688	C18	18
S98_03953	3953	1998.261	88.858	24.259	1993	7	38	asc	0.5	0	TRUE	6.51	1.38	2.21	196.6	159	9.873	22.6	36.3	3.05	5.7	15.81	-0.6483	0.1304	0.2913	0.2039	-0.4377	-0.2846	0.9976	0.0688	C18	18
S98_03954	3954	1998.261	88.877	24.291	1995	5	38	asl	0.5	0	TRUE	6.38	1.56	2.05	186	160	10.405	22.6	37.2	1.62	5.7	16.02	-0.6396	0.1137	0.3052	0.2149	-0.4307	-0.2975	0.9976	0.0688	C18	18
S98_03955	3955	1998.344	88.526	24.378	1990	1	40	asd	62.8	1	FALSE	6.71	1.48	-5.88	224.8	124	5.511	26.9	28.4	4.75	6.2	18.28	-0.7991	0.4579	-0.0772	0.2449	-0.41	-0.3306	0.9976	0.0688	C17	17
S98_03956	3956	1998.344	88.53	24.393	1994	6	40	asl	0.5	0	TRUE	6.68	1.54	-6.5	225.5	113	5.995	27.1	28.2	5.36	6.3	16.57	-0.7973	0.4536	-0.0712	0.2501	-0.4062	-0.336	0.9976	0.0688	C17	17
S98_03957	3957	1998.344	88.527	24.482	1997	3	37	ppc	0.5	0	TRUE	6.26	2.56	-11.24	233	29	9.565	26.7	26.5	7.16	6	14.34	-0.7987	0.4568	-0.0757	0.2808	-0.3817	-0.3658	0.9976	0.0688	C17	17
S98_03958	3958	1998.344	88.55	24.45	1995	5	24	asl	73.5	1	FALSE	6.38	2.21	-9.92	215.6	62	8.439	26.5	27	6.47	6.3	15.63	-0.7882	0.432	-0.042	0.2697	-0.3909	-0.3556	0.9976	0.0688	C17	17
S98_03959	3959	1998.344	88.582	24.454	1997	3	40	asl	91.8	1	FALSE	6.21	2.43	-10.82	190.1	70	8.844	26.2	27.4	5.86	6.2	15.7	-0.7737	0.3979	0.0027	0.2711	-0.3897	-0.3569	0.9976	0.0688	C17	17
S98_03964	3964	1998.344	88.763	24.451	1986	12	40	asl	40.6	1	FALSE	6.25	1.33	-8.21	113.8	159	13.082	21.2	32.2	4.78	5.4	14.42	-0.6914	0.2171	0.2107	0.2701	-0.3906	-0.3559	0.9976	0.0688	C18	18
S98_03965	3965	1998.344	88.733	24.424	1993	7	35	asc	0.5	0	TRUE	6.24	1.49	-7.23	116.7	164	11.06	22.6	31.7	5.41	5.3	14.38	-0.7051	0.2457	0.1813	0.2608	-0.398	-0.3468	0.9976	0.0688	C18	18
S98_03969	3969	1998.344	88.799	24.452	1990	1	37	asc	0.5	0	TRUE	6.23	1.18	-7.31	112.2	156	14.159	20.1	33.8	4.83	5.6	14.16	-0.6751	0.1836	0.2435	0.2704	-0.3903	-0.3562	0.9976	0.0688	C18	18
S98_03970	3970	1998.344	88.805	24.489	1997	3	40	asl	2.8	1	FALSE	6.3	1.02	-9.29	107.4	155	14.667	19	33.9	4.39	5.7	14.31	-0.6723	0.1781	0.2487	0.2832	-0.3797	-0.368	0.9976	0.0688	C18	18
S98_03972	3972	1998.928	88.985	24.336	1985	13	34	asc	0.5	0	TRUE	6.3	1.35	1.66	204.2	154	9.766	22.8	41.6	1.24	5.9	13.47	-0.5905	0.0231	0.3709	0.2304	-0.4204	-0.3151	0.9976	0.0688	C18	18
S98_03973	3973	1998.928	88.962	24.337	1972	26	34	asc	0.5	0	TRUE	6.25	1.52	1.73	196.1	148	9.981	22.4	41	2.11	5.8	13.94	-0.601	0.0418	0.3588	0.2308	-0.4201	-0.3154	0.9976	0.0688	C18	18
S98_03974	3974	1998.928	88.937	24.318	1997	3	34	asl	0.5	0	TRUE	6.25	1.7	2.37	196.8	149	10.041	22.7	39.7	2.6	5.9	15.79	-0.6124	0.0625	0.3445	0.2242	-0.4246	-0.3081	0.9976	0.0688	C18	18
S98_03975	3975	1998.928	88.899	24.317	1995	5	43	asl	0.5	0	TRUE	6.28	1.79	1.53	181.2	157	10.679	22	38.1	1.55	5.9	15.77	-0.6296	0.0947	0.3204	0.2239	-0.4248	-0.3078	0.9976	0.0688	C18	18
S98_03976	3976	1998.928	88.94	24.305	1977	21	39	asl	3.4	1	FALSE	6.29	1.53	3.16	206.1	146	9.801	23.4	39.4	2.29	6	14.41	-0.611	0.06	0.3463	0.2197	-0.4276	-0.3031	0.9976	0.0688	C18	18
S98_03977	3977	1998.928	88.919	24.299	1997	3	32	asl	0.5	0	TRUE	6.31	1.63	2.84	200.5	151	10.041	23.2	38.3	1.53	5.9	14.75	-0.6205	0.0776	0.3334	0.2177	-0.4289	-0.3007	0.9976	0.0688	C18	18
S98_03999	3999	1998.288	89.057	24.395	1996	4	39	asc	0.5	0	TRUE	6.43	1.25	-2.43	197.4	148	9.985	20.8	43.8	3.07	5.7	13.06	-0.5578	-0.0332	0.4028	0.2508	-0.4057	-0.3367	0.9711	0.2387	C18	18
S98_04000	4000	1998.288	88.986	24.368	1975	23	31	asc	0.5	0	TRUE	6.28	1.38	0.15	187.8	154	9.94	21.4	43.5	2.48	5.9	13.07	-0.5901	0.0223	0.3714	0.2415	-0.4125	-0.327	0.9711	0.2387	C18	18
S98_04001	4001	1998.288	89.014	24.439	1991	9	34	asc	0.5	0	TRUE	6.32	1.17	-2.52	170.1	148	9.762	19.1	43.8	1.85	5.6	14.08	-0.5774	0	0.3849	0.266	-0.3939	-0.3519	0.9711	0.2387	C18	18
S98_04002	4002	1998.288	89.005	24.459	1992	8	38	asl	0.5	0	TRUE	6.3	1.17	-3.24	162.1	148	10.035	18.3	43.1	1.82	5.6	13.26	-0.5815	0.0071	0.3807	0.2729	-0.3883	-0.3585	0.9711	0.2387	C18	18
S98_04003	4003	1998.288	88.905	24.372	1990	10	43	asl	0.5	0	TRUE	6.15	1.64	-0.62	156.4	156	11.684	19.7	40.1	3.62	5.7	14.17	-0.6269	0.0895	0.3244	0.2428	-0.4115	-0.3285	0.9711	0.2387	C18	18
S98_04004	4004	1998.288	88.967	24.408	1997	3	43	asc	1	1	FALSE	6.22	1.32	-1.43	164.5	145	10.263	19.6	42.9	3.14	5.6	13.57	-0.5987	0.0377	0.3615	0.2553	-0.4023	-0.3413	0.9711	0.2387	C18	18
S98_04005	4005	1998.288	88.961	24.427	1983	15	26	asl	2.1	1	FALSE	6.21	1.26	-2.25	155.9	141	10.452	18.9	42.6	2.79	5.6	13.53	-0.6015	0.0426	0.3582	0.2618	-0.3972	-0.3479	0.9711	0.2387	C18	18
S98_04006	4006	1998.288	88.964	24.465	1998	2	23	asl	0.5	0	TRUE	6.21	1.16	-3.71	146.2	142	10.994	17.6	43.1	2.2	5.4	13.18	-0.6001	0.0402	0.3599	0.2749	-0.3866	-0.3604	0.9711	0.2387	C18	18
S98_04007	4007	1998.288	88.955	24.495	1996	4	41	asl	0.5	0	TRUE	6.22	1.1	-5.18	137.2	146	12.09	16.6	42.6	3	5.4	12.96	-0.6042	0.0476	0.3549	0.2853	-0.3779	-0.3699	0.9711	0.2387	C18	18
S98_04008	4008	1998.288	89.001	24.418	1997	3	41	asc	11.6	1	FALSE	6.3	1.23	-1.82	172.8	144	9.709	19.6	43.4	2.72	5.6	13.87	-0.5833	0.0103	0.3788	0.2587	-0.3996	-0.3448	0.9711	0.2387	C18	18
S98_04009	4009	1998.291	89.313	24.292	1991	9	38	ppc	0.5	0	TRUE	7.05	1.67	-6.03	214.4	162	9.708	17.2	39.2	5.93	6.8	10.09	-0.4415	-0.2076	0.4471	0.2152	-0.4305	-0.2979	0.9668	0.2554	C19	19
S98_04010	4010	1998.291	89.309	24.272	1991	9	35	ppc	0.5	0	TRUE	7.09	1.81	-5.53	208.4	170	9.105	17.3	39.3	5.66	6.7	10.32	-0.4433	-0.2052	0.4472	0.2083	-0.4349	-0.2899	0.9668	0.2554	C19	19
S98_04011	4011	1998.291	89.266	24.245	1987	11	34	asc	0.5	0	TRUE	7.1	1.38	-4.13	204.9	177	8.485	19.1	39.8	7.82	6.3	10.83	-0.4628	-0.1787	0.4464	0.199	-0.4406	-0.2788	0.9668	0.2554	C19	19
S98_04012	4012	1998.291	89.277	24.188	1987	11	41	asc	0.5	0	TRUE	7.22	1.33	-5.55	199.6	164	6.43	20	40.9	5.38	6.7	11.12	-0.4579	-0.1856	0.4468	0.1794	-0.4517	-0.2546	0.9668	0.2554	C19	19
S98_04013	4013	1998.291	89.28	24.151	1991	9	34	asc	0.5	0	TRUE	7.2	1.76	-6.25	190.1	162	5.278	20.8	41.3	5.65	6.7	9.9	-0.4565	-0.1874	0.4469	0.1666	-0.4584	-0.2384	0.9668	0.2554	C19	19
S98_04014	4014	1998.291	89.291	24.123	1991	9	36	asc	0.5	0	TRUE	7.05	2.07	-6.22	184	164	4.443	20.9	41.5	4.31	6.8	10.99	-0.4515	-0.1942	0.4472	0.157	-0.463	-0.2258	0.9668	0.2554	C19	19
S98_04021	4021	1998.291	89.277	24.222	1987	11	34	asc	0.5	0	TRUE	7.17	1.3	-4.73	203.6	171	7.547	19.2	40.1	5.5	6.4	11.26	-0.4579	-0.1856	0.4468	0.1911	-0.4452	-0.2692	0.9668	0.2554	C19	19
S98_04022	4022	1998.291	89.626	23.865	1975	23	24	asl	80.7	1	FALSE	5.23	1.26	1.85	395.2	-5	3.224	17.8	33.7	0.24	8.4	9.09	-0.2993	-0.3657	0.3819	0.068	-0.4931	-0.1011	0.9668	0.2554	C9	9
S98_04023	4023	1998.291	89.665	23.881	1998	2	16	asd	65.5	1	FALSE	4.98	0.91	3.99	447.4	-5	2.711	15.5	36.1	0.63	8.6	1	-0.2815	-0.3811	0.3665	0.0735	-0.4919	-0.1092	0.9668	0.2554	C9	9
S98_04024	4024	1998.291	89.646	23.917	1997	3	21	asl	80.6	1	FALSE	5.15	1.28	5.8	419.6	-10	3.209	13.2	38.4	1.56	8.7	7.22	-0.2902	-0.3737	0.3742	0.0859	-0.4889	-0.1273	0.9668	0.2554	C9	9
S98_04026	4026	1998.294	89.612	23.961	1996	4	25	asc	30.5	1	FALSE	5.91	0.97	2.04	373.7	-44	3.751	9.8	39.6	1.73	8.7	9.13	-0.3056	-0.3599	0.3871	0.1011	-0.4847	-0.149	0.9623	0.272	C9	9
S98_04031	4031	1998.294	89.475	23.89	1995	5	46	asl	0.5	0	TRUE	7	0.74	-2.76	258.8	139	5.841	18.7	31.4	1.42	8.2	9.21	-0.3679	-0.297	0.4273	0.0766	-0.4912	-0.1137	0.9623	0.272	S90	155
S98_04033	4033	1998.297	89.537	23.835	1995	5	44	asd	0.5	0	TRUE	6.57	0.56	-1.07	298.6	48	5.966	19.7	29.3	0.33	8	8.41	-0.3397	-0.3269	0.4115	0.0576	-0.495	-0.0859	0.9575	0.2885	C9	9
S98_04034	4034	1998.297	89.58	23.837	1995	5	42	asd	0.5	0	TRUE	5.94	0.88	-0.09	329.3	-21	4.946	19.7	30.6	0.57	8	9.1	-0.3202	-0.3463	0.3982	0.0583	-0.4949	-0.0869	0.9575	0.2885	C9	9
S98_04036	4036	1998.297	89.498	23.961	1988	10	42	asc	0.8	1	FALSE	6.84	0.55	-2.75	284.4	79	3.947	14.1	36.9	1.17	8.2	10.5	-0.3574	-0.3084	0.422	0.1011	-0.4847	-0.149	0.9575	0.2885	S91	156
S98_04037	4037	1998.294	89.452	24.184	1996	4	23	ppc	0.5	0	TRUE	7.04	1.31	-5.68	268.9	110	6.851	10.3	44.2	0.94	7.2	8.89	-0.3783	-0.2853	0.4321	0.178	-0.4525	-0.2529	0.9623	0.272	C19	19
S98_04038	4038	1998.294	89.435	24.166	1998	2	33	asc	0.5	0	TRUE	7.05	1.39	-5.56	257.6	118	6.487	11.4	43.5	0.51	7.1	10.31	-0.386	-0.2764	0.4352	0.1718	-0.4557	-0.245	0.9623	0.272	C19	19
S98_04039	4039	1998.294	89.412	24.176	1988	10	39	asc	0.5	0	TRUE	7.1	1.46	-6.09	246	127	6.635	12.6	41.5	0.73	6.9	9.77	-0.3965	-0.2642	0.4389	0.1752	-0.4539	-0.2494	0.9623	0.272	C19	19
S98_04040	4040	1998.294	89.439	24.144	1997	3	33	ppc	0.5	0	TRUE	7.02	1.4	-5.51	259.3	99	6.09	11.3	44.1	0.34	7.4	7.97	-0.3842	-0.2785	0.4345	0.1642	-0.4596	-0.2352	0.9623	0.272	C19	19
S98_04041	4041	1998.294	89.496	24.151	1991	9	38	asc	10.1	1	FALSE	6.89	1.16	-4.82	295.7	69	6.255	8.1	45.9	0.45	7.9	9.57	-0.3583	-0.3074	0.4225	0.1666	-0.4584	-0.2384	0.9623	0.272	C19	19
S98_04042	4042	1998.294	89.44	24.089	1996	4	39	asc	0.5	0	TRUE	6.8	1.44	-4.58	262.2	88	5.259	12.1	42.7	1.19	7.5	9.94	-0.3838	-0.2791	0.4344	0.1452	-0.4684	-0.2102	0.9623	0.272	C19	19
S98_04043	4043	1998.297	89.419	24.211	1994	6	39	ppc	0.5	0	TRUE	7.09	1.38	-6.45	252.3	125	7.446	12.1	42.7	1.47	7	9.78	-0.3933	-0.2679	0.4379	0.1873	-0.4474	-0.2645	0.9575	0.2885	C19	19
S98_04044	4044	1998.297	89.419	24.221	1994	6	39	asc	0.5	0	TRUE	7.09	1.37	-6.56	253	125	7.682	12.1	42.4	1.61	7	9.71	-0.3933	-0.2679	0.4379	0.1908	-0.4454	-0.2688	0.9575	0.2885	C19	19
S98_04045	4045	1998.297	89.364	24.248	1994	6	40	asc	0.5	0	TRUE	7.12	1.52	-6.79	227.9	149	8.296	15	39.8	2.75	7	9.95	-0.4183	-0.2375	0.4445	0.2001	-0.44	-0.2801	0.9575	0.2885	C19	19
S98_04046	4046	1998.297	89.351	24.258	1995	5	38	ppc	0.5	0	TRUE	7.12	1.56	-6.67	223.1	154	8.538	15.6	39.4	3.18	6.9	10.19	-0.4242	-0.2301	0.4455	0.2035	-0.4379	-0.2842	0.9575	0.2885	C19	19
S98_04047	4047	1998.297	89.39	24.197	1996	4	39	asc	0.5	0	TRUE	7.15	1.48	-6.52	236.4	137	7.055	13.7	41	1.29	7	9.56	-0.4065	-0.2521	0.4418	0.1825	-0.4501	-0.2585	0.9575	0.2885	C19	19
S98_04048	4048	1998.297	89.392	24.176	1995	5	38	ppc	0.5	0	TRUE	7.13	1.52	-6.35	235.9	134	6.549	13.8	40.3	0.78	6.9	9.27	-0.4056	-0.2532	0.4416	0.1752	-0.4539	-0.2494	0.9575	0.2885	C19	19
S98_04049	4049	1998.297	89.371	24.218	1997	3	39	asc	0.5	0	TRUE	7.15	1.51	-6.65	229.5	144	7.515	14.6	39.7	2	7	10.33	-0.4151	-0.2415	0.4438	0.1897	-0.446	-0.2675	0.9575	0.2885	C19	19
S98_04062	4062	1998.299	89.055	24.052	1970	28	31	asd	493	1	FALSE	6.22	2.53	-2.87	243	83	4.836	24.1	40.4	2.52	6.8	14.51	-0.5587	-0.0317	0.402	0.1325	-0.4737	-0.1929	0.9524	0.3049	C10	10
S98_04063	4063	1998.299	89.094	24.03	1991	9	31	asd	390	1	FALSE	6.15	2.59	-3.05	203	123	4.348	25.9	42.9	2.87	7	13.13	-0.541	-0.061	0.4156	0.1249	-0.4766	-0.1824	0.9524	0.3049	C10	10
S98_04064	4064	1998.299	89.102	24.03	1970	28	30	asd	326	1	FALSE	6.17	2.53	-3.11	199	130	4.266	26.1	43.1	2.98	7.1	13.07	-0.5374	-0.0668	0.4181	0.1249	-0.4766	-0.1824	0.9524	0.3049	C10	10
S98_04068	4068	1998.299	89.548	24.053	1985	13	44	asc	51.3	1	FALSE	6.66	0.88	-1.85	327.9	24	4.727	7.7	43.9	0.51	8.3	9.99	-0.3347	-0.332	0.4083	0.1328	-0.4735	-0.1934	0.9524	0.3049	C19	19
S98_04069	4069	1998.299	89.53	24.075	1975	23	44	asc	64.6	1	FALSE	6.71	0.97	-2.65	315.6	40	5.102	7.9	44.9	0.57	8	9.3	-0.3429	-0.3237	0.4135	0.1404	-0.4704	-0.2037	0.9524	0.3049	C19	19
S98_04070	4070	1998.299	89.518	24.133	1995	5	38	asc	1.3	1	FALSE	6.83	1.08	-4.23	307.6	57	5.94	7.2	45.8	0.33	7.8	9.41	-0.3483	-0.318	0.4168	0.1604	-0.4614	-0.2303	0.9524	0.3049	C19	19
S98_04071	4071	1998.299	89.479	24.107	1991	9	39	asc	3.1	1	FALSE	6.86	1.23	-4.53	284.7	73	5.584	9.7	45.1	0.6	7.7	10.06	-0.3661	-0.299	0.4265	0.1514	-0.4656	-0.2185	0.9524	0.3049	C19	19
S98_04072	4072	1998.299	89.442	24.076	1997	3	38	asc	0.5	1	FALSE	6.75	1.42	-4.45	265.7	87	5.109	12.2	42.8	1.29	7.4	10.69	-0.3829	-0.2801	0.434	0.1407	-0.4703	-0.2041	0.9524	0.3049	C19	19
S98_04073	4073	1998.299	89.431	24.033	1996	4	23	asc	1	1	FALSE	6.66	1.46	-4.07	264.5	86	4.711	14.2	42	1.67	7.6	10.19	-0.3879	-0.2743	0.4359	0.1259	-0.4762	-0.1839	0.9524	0.3049	C19	19
S98_04074	4074	1998.299	89.452	24.032	1985	13	38	asc	0.5	0	TRUE	6.71	1.28	-3.9	274.9	79	4.704	13.1	42.2	1.37	7.8	10.68	-0.3783	-0.2853	0.4321	0.1256	-0.4764	-0.1834	0.9524	0.3049	C19	19
S98_04075	4075	1998.299	89.493	23.97	1996	4	40	asc	0.5	0	TRUE	6.81	0.66	-2.79	285.2	78	4.04	13.8	37.8	1.1	8.1	9.6	-0.3597	-0.3059	0.4232	0.1042	-0.4837	-0.1534	0.9524	0.3049	S91	156
S98_04076	4076	1998.299	89.607	23.96	1997	3	23	asc	341	1	FALSE	5.95	0.99	1.81	368.9	-33	3.776	10.1	39.3	1.68	8.6	9.59	-0.3079	-0.3578	0.3889	0.1007	-0.4848	-0.1485	0.9524	0.3049	C9	9
S98_04077	4077	1998.299	89.606	24.076	1996	4	28	asc	213	1	FALSE	6.4	0.82	-0.76	354.8	10	4.509	5.3	47.3	0.89	8.2	10.65	-0.3083	-0.3574	0.3892	0.1407	-0.4703	-0.2041	0.9524	0.3049	C19	19
S98_04078	4078	1998.318	91.102	23.614	1988	10	24	asc	134	1	FALSE	4.27	0.88	-5.04	93.1	29	8.158	17.6	12.9	0.69	3.4	5.57	0.3715	-0.293	-0.4291	-0.0186	-0.4995	0.0279	0.9088	0.4172	C22	22
S98_04079	4079	1998.318	91.088	23.622	1996	4	46	asc	0.5	0	TRUE	4.2	0.87	-4.68	94	26	8.249	17.4	12.9	0.61	3.3	5.14	0.3651	-0.3	-0.426	-0.0159	-0.4996	0.0238	0.9088	0.4172	C22	22
S98_04082	4082	1998.318	91.147	23.626	1997	3	34	asc	83.4	1	FALSE	4.09	0.71	-4.3	93.9	20	7.933	17.1	13.6	0.43	3.5	5.06	0.392	-0.2696	-0.4374	-0.0145	-0.4997	0.0217	0.9088	0.4172	C22	22
S98_04083	4083	1998.318	91.112	23.595	1997	3	39	asc	0.8	1	FALSE	4.4	0.95	-5.69	92.3	36	7.682	18.4	12.9	0.98	3.3	5.44	0.3761	-0.2879	-0.4311	-0.0252	-0.499	0.0377	0.9088	0.4172	C22	22
S98_04092	4092	1998.324	91.007	23.489	1997	3	28	chn	203	1	FALSE	4.64	0.71	-5.91	123.6	29	7.147	20.8	14.9	0.46	3.4	6.09	0.3283	-0.3383	-0.404	-0.0617	-0.4943	0.092	0.8939	0.4482	C22	22
S98_04093	4093	1998.324	91.022	23.462	1989	9	30	chn	96.4	1	FALSE	4.73	0.7	-5.27	132.5	32	6.949	19.8	15.1	0.41	3.2	6.15	0.3352	-0.3315	-0.4086	-0.0711	-0.4924	0.1057	0.8939	0.4482	C22	22
S98_04101	4101	1998.327	90.933	23.639	1989	9	30	asc	327	1	FALSE	3.34	1	1.13	85.8	1	5.786	16.6	12.5	0.93	3.2	5.36	0.2947	-0.3697	-0.3781	-0.01	-0.4998	0.015	0.8861	0.4636	C22	22
S98_04105	4105	1998.327	90.986	23.615	1996	4	25	chn	143	1	FALSE	3.69	0.82	-1.73	92.2	7	6.945	18.1	12.9	1.58	3	5.42	0.3188	-0.3476	-0.3972	-0.0183	-0.4995	0.0274	0.8861	0.4636	C22	22
S98_04106	4106	1998.327	90.921	23.616	1975	23	24	asc	331	1	FALSE	3.2	0.66	0.45	81.7	-1	5.833	17.6	12.7	1	3.1	4.6	0.2893	-0.3745	-0.3734	-0.0179	-0.4995	0.0269	0.8861	0.4636	C22	22
S98_04107	4107	1998.327	90.909	23.555	1973	25	20	chn	412	1	FALSE	3.3	0.68	-0.91	85.7	5	5.945	21.1	12.7	0.81	3	4.28	0.2838	-0.3792	-0.3686	-0.039	-0.4977	0.0583	0.8861	0.4636	C22	22
S98_04118	4118	1998.332	91.145	23.138	1992	8	15	chn	668	1	FALSE	2.81	0.68	2.7	93.1	-7	5.581	16.1	15.1	0.41	3.3	4.25	0.391	-0.2706	-0.4371	-0.1828	-0.4499	0.259	0.8696	0.4938	C2	2
S98_04120	4120	1998.014	90.691	23.152	1998	2	20	asc	384	1	FALSE	2.53	0.6	1.01	112.2	-10	0.751	9.8	14.4	3.95	3.4	3.18	0.1847	-0.4488	-0.2613	-0.178	-0.4525	0.2529	0.9963	0.086	C21	21
S98_04122	4122	1998.318	91.147	23.576	1996	4	37	asc	2.4	1	FALSE	4.26	0.62	-4.79	88.3	32	6.957	19.2	13.3	0.77	3.4	5.49	0.392	-0.2696	-0.4374	-0.0317	-0.4985	0.0475	0.9088	0.4172	C22	22
S98_04123	4123	1998.318	91.146	23.507	1990	10	43	chn	3.3	1	FALSE	5.6	0.82	-6.15	125	117	5.706	20.7	14	0.65	3.4	6.59	0.3915	-0.2701	-0.4372	-0.0555	-0.4954	0.0829	0.9088	0.4172	C22	22
S98_04124	4124	1998.318	91.177	23.549	1982	16	43	ava	1.6	1	FALSE	4.8	0.76	-5.66	106.3	60	6.126	20	13.8	0.95	3.5	7.61	0.4056	-0.2532	-0.4416	-0.041	-0.4975	0.0614	0.9088	0.4172	C22	22
S98_04127	4127	1998.318	91.057	23.488	1997	3	28	chn	63.2	1	FALSE	5.29	0.57	-7.13	140.9	56	6.672	18.7	14.4	0.53	3.2	6.28	0.3511	-0.3151	-0.4184	-0.0621	-0.4942	0.0925	0.9088	0.4172	C22	22
S98_04128	4128	1998.321	91.012	23.677	1986	12	28	chn	274	1	FALSE	3.78	0.97	-0.82	96.2	7	6.892	15.5	12.7	0.89	3.1	4.9	0.3306	-0.336	-0.4056	0.0031	-0.5	-0.0047	0.9015	0.4328	C22	22
S98_04129	4129	1998.321	90.999	23.647	1990	10	28	chn	164	1	FALSE	3.7	0.93	-1.05	93.5	6	6.882	16.6	12.7	1.21	2.9	5.66	0.3247	-0.3419	-0.4015	-0.0072	-0.4999	0.0109	0.9015	0.4328	C22	22
S98_04130	4130	1998.321	90.991	23.607	1992	8	29	chn	115	1	FALSE	3.75	0.78	-2.28	93.2	8	7.104	18.5	12.8	1.61	3.2	5.47	0.3211	-0.3454	-0.3989	-0.021	-0.4993	0.0315	0.9015	0.4328	C22	22
S98_04132	4132	1998.321	90.96	23.585	1994	6	29	chn	452	1	FALSE	3.61	0.74	-1.9	90.4	6	6.739	19.8	13	1.59	3.1	4.43	0.307	-0.3586	-0.3881	-0.0286	-0.4988	0.0429	0.9015	0.4328	C22	22
S98_04133	4133	1998.321	91.041	23.577	1993	7	29	chn	114	1	FALSE	4.43	0.85	-5.85	99.3	32	7.566	19.1	12.9	0.52	3.3	6.36	0.3438	-0.3227	-0.4141	-0.0314	-0.4985	0.047	0.9015	0.4328	C22	22
S98_04134	4134	1998.321	90.932	23.552	1989	9	33	chn	182	1	FALSE	3.51	0.73	-1.78	89.4	6	6.401	21.3	12.9	1	3.3	4.53	0.2943	-0.3701	-0.3777	-0.04	-0.4976	0.0599	0.9015	0.4328	C22	22
S98_04136	4136	1998.321	91.007	23.532	1996	4	28	chn	115	1	FALSE	4.59	0.84	-6.22	112.3	29	7.293	20.7	13.9	0.94	3.5	5.05	0.3283	-0.3383	-0.404	-0.0469	-0.4967	0.0701	0.9015	0.4328	C22	22
S98_04145	4145	1998.324	91.28	23.338	1996	4	42	br	0.9	1	FALSE	4.97	1.62	-4.63	121.3	100	4.821	16.7	13	0.29	3.4	10.2	0.4524	-0.193	-0.4471	-0.1138	-0.4806	0.1671	0.8939	0.4482	C30	30
S98_04150	4150	1998.327	91.004	23.916	1994	6	47	ppc	51.5	1	FALSE	4.02	0.81	-1.14	97.9	13	5.293	8	15.6	1.64	2.9	3.9	0.327	-0.3396	-0.4031	0.0855	-0.489	-0.1268	0.8861	0.4636	C31	31
S98_04154	4154	1998.329	90.793	23.68	1995	5	12	asl	2.9	1	FALSE	3.44	0.56	1.25	101.8	16	5.352	10.6	14	0.69	3.2	4.81	0.2311	-0.4199	-0.3158	0.0041	-0.5	-0.0062	0.878	0.4787	C32	32
S98_04157	4157	1998.329	90.786	23.657	1997	3	20	asl	68.1	1	FALSE	3.33	0.59	1.08	101.9	17	5.299	11.6	13.9	0.7	3.2	3.61	0.2279	-0.4221	-0.3123	-0.0038	-0.5	0.0057	0.878	0.4787	C32	32
S98_04159	4159	1998.332	91.115	23.111	1997	3	29	chn	188	1	FALSE	2.64	0.57	3.01	88.6	-16	5.099	16.1	15.8	0.62	3.2	3.89	0.3774	-0.2863	-0.4317	-0.1921	-0.4446	0.2705	0.8696	0.4938	C2	2
S98_04160	4160	1998.332	91.082	23.111	1997	3	24	chn	525	1	FALSE	2.53	0.54	3.57	87.5	-21	4.741	15.1	16.2	0.86	3.2	3.77	0.3624	-0.303	-0.4246	-0.1921	-0.4446	0.2705	0.8696	0.4938	C2	2
S98_04161	4161	1998.332	91.051	23.151	1996	4	20	asc	276	1	FALSE	2.66	0.66	4.83	92.8	-18	4.75	12.6	17	1.24	3.3	3.75	0.3483	-0.318	-0.4168	-0.1783	-0.4523	0.2533	0.8696	0.4938	C2	2
S98_04162	4162	1998.332	91.096	23.193	1996	4	26	chn	148	1	FALSE	3	0.76	5.22	103.1	-8	4.286	12.9	15.3	2.27	3.3	3.76	0.3688	-0.296	-0.4278	-0.1638	-0.4597	0.2348	0.8696	0.4938	C2	2
S98_04163	4163	1998.332	91.169	23.264	1993	7	40	chn	170	1	FALSE	3.61	0.72	-0.91	120	11	4.891	14	14.1	0.4	3.3	6.43	0.402	-0.2576	-0.4406	-0.1394	-0.4709	0.2023	0.8696	0.4938	C2	2
S98_04167	4167	1998.332	91.117	23.235	1988	10	24	chn	1.6	1	FALSE	3.43	0.81	4.29	113.1	0	4.315	13.2	14.8	1.58	3.5	5.51	0.3783	-0.2853	-0.4321	-0.1494	-0.4665	0.2157	0.8696	0.4938	C2	2
S98_04168	4168	1998.097	91.109	23.435	1997	3	30	rm	1.3	1	FALSE	5.14	0.94	-4.28	149.4	58	5.592	18	14.2	0.38	3.3	6.06	0.3747	-0.2894	-0.4305	-0.0804	-0.4903	0.1193	0.9963	0.086	C22	22
S98_04169	4169	1998.097	91.187	23.369	1989	9	34	asc	0.5	0	TRUE	4.5	1.21	-3.17	148.4	53	4.624	16.4	13.3	0.25	3.4	5.83	0.4101	-0.2477	-0.4427	-0.1031	-0.484	0.152	0.9963	0.086	C33	33
S98_04174	4174	1998.097	91.21	23.493	1997	3	49	ava	5.6	1	FALSE	5.41	1.17	-6.89	137.7	79	5.011	19.1	13.8	0.9	3.4	8.77	0.4206	-0.2347	-0.4449	-0.0604	-0.4945	0.09	0.9963	0.086	C22	22
S98_04186	4186	1998.18	90.995	23.262	1994	6	20	chn	383	1	FALSE	3.11	0.78	4.11	106.5	-14	5.63	11.2	15.7	1.42	3.7	4.78	0.3229	-0.3436	-0.4002	-0.14	-0.4706	0.2032	0.9963	0.086	C2	2
S98_04189	4189	1998.264	90.65	23.38	1985	13	20	asl	508	1	FALSE	3.11	1.23	-0.77	114.2	26	2.113	11.8	14.5	0.66	3.1	3.14	0.1661	-0.4586	-0.2377	-0.0993	-0.4852	0.1466	0.9963	0.086	C24	24
S98_04190	4190	1998.264	90.64	23.338	1984	14	19	asl	579	1	FALSE	3.12	0.89	-0.56	123.3	11	1.936	11.4	14.3	1.01	3.2	3.12	0.1616	-0.4609	-0.2318	-0.1138	-0.4806	0.1671	0.9963	0.086	C24	24
S98_04191	4191	1998.347	90.746	23.136	1990	10	15	asc	229	1	FALSE	2.4	0.72	3.16	103.8	-7	0.84	9.8	14.5	1.19	3.3	3.32	0.2097	-0.434	-0.2915	-0.1835	-0.4495	0.2598	0.9963	0.086	C21	21
S98_04194	4194	1998.347	90.731	23.119	1996	4	15	asc	523	1	FALSE	2.43	0.72	3.07	104.1	-8	0.756	9.4	14.5	1.25	3.4	3.01	0.2029	-0.4382	-0.2835	-0.1894	-0.4462	0.2671	0.9963	0.086	C21	21
S98_04195	4195	1998.347	90.721	23.161	1990	10	18	asc	367	1	FALSE	2.47	0.65	2.1	110.5	-11	0.9	10.1	14.3	2.79	3.3	2.57	0.1984	-0.441	-0.278	-0.1749	-0.4541	0.249	0.9963	0.086	C21	21
S98_04201	4201	1998.43	90.755	23.349	1990	10	20	asl	644	1	FALSE	2.75	0.42	0.7	103.8	6	2.875	15.3	13.7	0.82	3.3	3.49	0.2138	-0.4314	-0.2963	-0.11	-0.4818	0.1617	0.9963	0.086	C24	24
S98_04203	4203	1998.43	90.685	23.32	1986	12	24	asl	407	1	FALSE	2.99	0.53	-0.01	125.2	-5	2.061	12.2	13.6	3.56	3.4	3.67	0.182	-0.4503	-0.2579	-0.12	-0.4784	0.1757	0.9963	0.086	C24	24
S98_04228	4228	1998.18	90.788	23.307	1996	4	24	chn	456	1	FALSE	2.56	0.57	1.3	101.2	1	3.026	14.3	14.3	2.14	3.4	3.56	0.2288	-0.4215	-0.3133	-0.1245	-0.4767	0.182	0.9963	0.086	C24	24
S98_04231	4231	1998.18	90.817	23.261	1996	4	26	chn	205	1	FALSE	2.47	0.5	1.92	97.7	-1	3.027	12.7	15	2.01	3.3	3.66	0.242	-0.4122	-0.3276	-0.1404	-0.4704	0.2037	0.9963	0.086	C24	24
S98_04236	4236	1998.514	90.92	22.651	1983	15	9	dt	20.4	1	FALSE	2.3	0.49	3.5	47.7	-9	0.425	8.3	14.6	0.68	2.5	3.58	0.2888	-0.3749	-0.373	-0.3508	-0.3154	0.4183	0.9963	0.086	S2	67
S98_04237	4237	1998.514	90.997	22.587	1992	8	9	dt	82.6	1	FALSE	2.23	0.61	3.42	47.1	-11	0.381	9.7	13.9	0.56	2	3.69	0.3238	-0.3427	-0.4008	-0.3729	-0.2914	0.4297	0.9963	0.086	S2	67
S98_04238	4238	1998.514	90.952	22.614	1978	20	9	dt	99.3	1	FALSE	2.3	0.54	3.4	45.8	-8	0.411	8.9	14.5	0.66	2.4	3.46	0.3033	-0.362	-0.3852	-0.3636	-0.3017	0.4252	0.9963	0.086	S2	67
S98_04239	4239	1998.514	90.911	22.697	1995	5	9	dt	15.3	1	FALSE	2.33	0.47	3.35	49.4	-11	0.39	7.7	15	0.77	2.4	3.78	0.2847	-0.3784	-0.3694	-0.3349	-0.3317	0.4085	0.9963	0.086	S2	67
S98_04240	4240	1998.514	90.902	22.752	1995	5	9	dt	92.4	1	FALSE	2.38	0.48	3.08	51.1	-12	0.522	8.1	15.4	0.88	2.6	4.11	0.2806	-0.3819	-0.3657	-0.316	-0.3502	0.3951	0.9963	0.086	S2	67
S98_04241	4241	1998.514	90.847	22.724	1992	8	9	dt	35.5	1	FALSE	2.43	0.51	3.48	52.7	-11	0.413	8.2	14.7	0.77	2.7	3.91	0.2556	-0.402	-0.3417	-0.3256	-0.3409	0.4021	0.9963	0.086	S2	67
S98_04242	4242	1998.514	90.865	22.768	1974	24	9	dt	26.5	1	FALSE	2.42	0.53	3.23	53	-11	0.582	8.3	15.1	0.82	2.8	3.9	0.2638	-0.3956	-0.3498	-0.3105	-0.3554	0.3909	0.9963	0.086	S2	67
S98_04243	4243	1998.514	90.838	22.816	1993	7	10	dt	2.3	1	FALSE	2.47	0.63	3.03	55.8	-9	0.828	8.7	15.4	0.8	2.8	3.71	0.2515	-0.4051	-0.3375	-0.2939	-0.3704	0.3774	0.9963	0.086	S2	67
S98_04244	4244	1998.597	90.698	22.977	1998	2	14	dt	69	1	FALSE	2.64	1.09	4.89	93.1	-7	0.775	7.3	14.5	2.65	3.3	3.78	0.1879	-0.447	-0.2653	-0.2384	-0.4148	0.3237	0.9963	0.086	C1	1
S98_04245	4245	1998.597	90.744	22.992	1995	5	14	dt	744	1	FALSE	2.55	1.02	5.56	87.5	-3	1.001	8	14.3	1.81	3.4	3.65	0.2088	-0.4346	-0.2905	-0.2332	-0.4184	0.3181	0.9963	0.086	C1	1
S98_04248	4248	1998.68	90.736	22.34	1970	28	46	dt	239	1	FALSE	1.75	0.51	1.86	40.8	-8	0.153	13.4	13.3	0.22	1.6	2.03	0.2052	-0.4369	-0.2862	-0.4581	-0.1852	0.4468	0.9963	0.086	S92	157
S98_04267	4267	1998.369	91.098	22.865	1975	23	12	asc	218	1	FALSE	2.56	0.35	4.07	73.9	-32	1.705	15.1	16.2	0.85	2.4	4.48	0.3697	-0.295	-0.4282	-0.277	-0.3849	0.3624	0.9751	0.2219	C25	25
S98_04271	4271	1998.369	91.066	22.766	1988	10	8	dt	3.8	1	FALSE	2.47	0.41	4.25	63.1	-26	0.853	11.3	15.4	0.16	2.5	4.7	0.3551	-0.3108	-0.4207	-0.3111	-0.3548	0.3914	0.9751	0.2219	C25	25
S98_04272	4272	1998.369	91.081	22.706	1996	4	9	dt	5.8	1	FALSE	2.43	0.48	4.45	59.2	-22	0.502	10.6	14.7	0.49	2.3	4.39	0.362	-0.3035	-0.4244	-0.3318	-0.3348	0.4064	0.9751	0.2219	C25	25
S98_04273	4273	1998.369	91.13	22.635	1993	7	11	dt	39.3	1	FALSE	2.29	0.66	4.63	55.2	-18	0.41	11.3	13.8	0.66	2.2	3.93	0.3842	-0.2785	-0.4345	-0.3563	-0.3095	0.4214	0.9751	0.2219	S93	158
S98_04274	4274	1998.369	91.143	22.837	1994	6	10	asc	264	1	FALSE	2.72	0.37	4.85	83.2	-38	1.663	15.1	15.7	0.63	2.5	4.44	0.3901	-0.2717	-0.4368	-0.2867	-0.3767	0.3711	0.9751	0.2219	C25	25
S98_04275	4275	1998.369	91.188	22.85	1993	7	16	asc	221	1	FALSE	2.86	0.43	4.56	86	-33	1.975	15.7	15.2	0.64	2.6	4.3	0.4106	-0.2471	-0.4428	-0.2822	-0.3806	0.3671	0.9751	0.2219	C25	25
S98_04276	4276	1998.369	91.217	22.798	1990	10	9	dt	26	1	FALSE	2.82	0.45	4.59	76.6	-22	1.389	14.1	14.6	0.4	2.4	4.83	0.4238	-0.2306	-0.4454	-0.3001	-0.3649	0.3826	0.9751	0.2219	C25	25
S98_04278	4278	1998.372	90.944	23.142	1992	8	30	chn	332	1	FALSE	2.35	0.79	5.62	85.8	-13	4.685	10.7	16.5	0.42	3.4	3.96	0.2997	-0.3653	-0.3823	-0.1814	-0.4506	0.2572	0.9711	0.2387	C2	2
S98_04279	4279	1998.372	90.983	23.16	1986	12	18	chn	340	1	FALSE	2.52	0.72	5.3	90.1	-15	5.166	10.6	16.6	0.79	3.4	3.67	0.3174	-0.3489	-0.3962	-0.1752	-0.4539	0.2494	0.9711	0.2387	C2	2
S98_04280	4280	1998.372	90.955	23.228	1985	13	23	chn	1090	1	FALSE	2.73	0.72	4.4	95.8	-10	5.767	10.8	15.8	1.28	3.6	4.46	0.3047	-0.3607	-0.3863	-0.1518	-0.4654	0.2189	0.9711	0.2387	C2	2
S98_04281	4281	1998.372	91.01	23.221	1995	5	18	chn	556	1	FALSE	2.93	0.77	5.32	102.5	-14	5.385	10.7	15.7	1.41	3.4	3.83	0.3297	-0.3369	-0.405	-0.1542	-0.4643	0.2221	0.9711	0.2387	C2	2
S98_04282	4282	1998.372	90.969	23.253	1988	10	24	chn	462	1	FALSE	2.92	0.74	4	99.9	-10	5.701	11.2	15.6	1.38	3.7	4.53	0.3111	-0.3549	-0.3914	-0.1432	-0.4693	0.2074	0.9711	0.2387	C2	2
S98_04283	4283	1998.372	90.914	23.246	1988	10	18	chn	244	1	FALSE	2.62	0.63	3.15	91.8	-4	5.138	11.3	15.6	1.16	3.5	4.04	0.2861	-0.3772	-0.3706	-0.1456	-0.4682	0.2106	0.9711	0.2387	C2	2
S98_04284	4284	1998.377	91.252	22.786	1995	5	9	dt	7.7	1	FALSE	2.8	0.56	3.67	65.2	-1	1.24	13.7	14.3	0.4	2.4	4.67	0.4397	-0.21	-0.447	-0.3042	-0.3612	0.386	0.9623	0.272	C25	25
S98_04287	4287	1998.377	91.289	22.818	1990	10	9	dt	83.4	1	FALSE	2.74	0.65	3.01	64.7	10	1.406	13.2	14.8	0.23	2.6	5.05	0.4565	-0.1874	-0.4469	-0.2932	-0.371	0.3768	0.9623	0.272	C25	25
S98_04288	4288	1998.377	91.311	22.812	1995	5	9	dt	24.7	1	FALSE	2.67	0.7	2.83	61.8	16	1.243	12.8	15	0.18	2.6	4.72	0.4665	-0.1736	-0.446	-0.2953	-0.3692	0.3786	0.9623	0.272	C25	25
S98_04289	4289	1998.377	91.272	22.842	1993	7	12	dt	33.2	1	FALSE	2.81	0.61	3.11	70.2	2	1.729	13.8	14.8	0.34	2.7	4.95	0.4488	-0.1979	-0.4472	-0.2849	-0.3782	0.3696	0.9623	0.272	C25	25
S98_04291	4291	1998.377	91.332	22.886	1993	7	9	dt	95.6	1	FALSE	2.71	0.68	1.82	65.9	23	1.761	11.5	15.1	0.27	2.6	5.1	0.476	-0.1601	-0.4444	-0.2697	-0.3909	0.3556	0.9623	0.272	C25	25
S98_04292	4292	1998.38	91.52	23.039	1991	9	26	ava	0.9	1	FALSE	2.55	0.71	0.96	53.1	89	1.517	8.2	12	1.03	2.9	8.6	0.5615	-0.0271	-0.3997	-0.217	-0.4294	0.2999	0.9575	0.2885	C25	25
S98_04293	4293	1998.38	91.495	23.106	1995	5	39	ava	7.9	1	FALSE	3.79	0.65	-3.17	52.2	111	2.801	8.1	11.7	2.06	2.9	9.22	0.5501	-0.0461	-0.409	-0.1939	-0.4436	0.2726	0.9575	0.2885	C25	25
S98_04294	4294	1998.38	91.503	23.082	1979	19	41	ava	7.1	1	FALSE	3.32	0.6	-1.66	52.7	101	2.149	8.1	11.5	1.95	2.8	9.18	0.5537	-0.0401	-0.4061	-0.2021	-0.4387	0.2826	0.9575	0.2885	C25	25
S98_04296	4296	1998.514	90.831	23.109	1994	6	17	asc	455	1	FALSE	2.22	0.88	4.23	86.6	-4	2.098	9.9	15.9	1.14	3.5	4.03	0.2484	-0.4075	-0.3342	-0.1928	-0.4442	0.2713	0.9963	0.086	C2	2
S98_04297	4297	1998.514	90.884	23.046	1990	10	9	chn	177	1	FALSE	2.15	0.83	1.88	68.8	0	2.585	10.2	17.1	0.39	3.4	3.91	0.2724	-0.3887	-0.3581	-0.2146	-0.4309	0.2971	0.9963	0.086	C2	2
S98_04298	4298	1998.514	90.829	23.082	1997	3	11	asc	704	1	FALSE	2.21	0.88	3.36	82.4	-1	1.928	9.7	15.7	0.96	3.5	4.15	0.2474	-0.4082	-0.3333	-0.2021	-0.4387	0.2826	0.9963	0.086	C2	2
S98_04300	4300	1998.597	90.761	23.037	1983	15	13	asc	85.1	1	FALSE	2.46	0.9	4.87	89.5	-2	1.087	8.5	14.7	0.4	3.2	3.96	0.2165	-0.4297	-0.2994	-0.2177	-0.4289	0.3007	0.9963	0.086	C1	1
S98_04302	4302	1998.597	90.769	23.009	1993	7	9	asc	255	1	FALSE	2.47	0.98	4.69	83.1	0	1.164	8.4	14.9	1.07	3.2	3.59	0.2202	-0.4273	-0.3036	-0.2273	-0.4225	0.3116	0.9963	0.086	C1	1
S98_04324	4324	1998.369	91.012	22.897	1998	2	13	asc	213	1	FALSE	2.32	0.28	3.16	61.3	-24	1.715	12.9	17.3	0.87	2.4	3.65	0.3306	-0.336	-0.4056	-0.266	-0.3939	0.3519	0.9751	0.2219	C2	2
S98_04325	4325	1998.369	91.02	22.959	1993	7	12	chn	182	1	FALSE	2.24	0.27	2.39	64.1	-24	2.373	14.2	17.7	0.62	2.7	4.23	0.3342	-0.3324	-0.408	-0.2446	-0.4103	0.3303	0.9751	0.2219	C2	2
S98_04326	4326	1998.369	91.008	23.008	1988	10	13	chn	347	1	FALSE	2.18	0.33	2.25	67.9	-23	3.19	13.7	18	0.76	2.7	4.13	0.3288	-0.3378	-0.4043	-0.2277	-0.4223	0.312	0.9751	0.2219	C2	2
S98_04327	4327	1998.369	91.01	23.065	1986	12	14	asc	55.4	1	FALSE	2.24	0.46	3.12	76.2	-23	4.096	13.6	17.9	0.74	3.2	3.99	0.3297	-0.3369	-0.405	-0.208	-0.4351	0.2895	0.9751	0.2219	C2	2
S98_04335	4335	1998.372	90.933	23.065	1996	4	12	chn	124	1	FALSE	2.19	0.74	3.61	72.5	-11	3.564	11.2	17.3	0.27	3.3	3.63	0.2947	-0.3697	-0.3781	-0.208	-0.4351	0.2895	0.9711	0.2387	C2	2
S98_04336	4336	1998.372	90.906	23.026	1986	12	12	chn	645	1	FALSE	2.19	0.78	2.01	64.1	-3	2.742	10.7	17.1	0.44	3.3	4.26	0.2824	-0.3803	-0.3673	-0.2215	-0.4264	0.305	0.9711	0.2387	C2	2
S98_04337	4337	1998.372	90.944	23.008	1997	3	12	chn	189	1	FALSE	2.2	0.6	2.28	62.9	-11	2.966	11.6	17.5	0.66	3	4.49	0.2997	-0.3653	-0.3823	-0.2277	-0.4223	0.312	0.9711	0.2387	C2	2
S98_04338	4338	1998.372	90.984	22.996	1968	30	11	chn	649	1	FALSE	2.19	0.4	2.3	64.6	-19	2.97	12.8	18	0.69	2.7	4.39	0.3179	-0.3484	-0.3965	-0.2318	-0.4194	0.3166	0.9711	0.2387	C2	2
S98_04339	4339	1998.372	90.982	23.11	1996	4	13	chn	131	1	FALSE	2.3	0.66	4.6	82.1	-17	4.524	11.7	17.2	0.47	3.4	3.89	0.317	-0.3493	-0.3958	-0.1925	-0.4444	0.2709	0.9711	0.2387	C2	2
S98_04341	4341	1998.372	91.025	23.093	1997	3	20	chn	187	1	FALSE	2.35	0.51	3.62	81.7	-22	4.416	13.4	17.2	0.82	3.1	4.02	0.3365	-0.3301	-0.4095	-0.1983	-0.441	0.278	0.9711	0.2387	C2	2
S98_04345	4345	1998.377	91.247	22.899	1989	9	12	chn	337	1	FALSE	2.87	0.61	2.85	76.6	-6	2.703	15.4	15.3	0.59	2.8	5.11	0.4374	-0.213	-0.4469	-0.2653	-0.3945	0.3512	0.9623	0.272	C25	25
S98_04350	4350	1998.38	91.377	23.042	1996	4	21	ava	8.7	1	FALSE	3.28	0.65	-1.53	64.4	65	3.592	9.3	13	0.79	2.7	6.21	0.4965	-0.1303	-0.4388	-0.2159	-0.4301	0.2987	0.9575	0.2885	C25	25
S98_04351	4351	1998.38	91.352	23.049	1995	5	34	ava	2.4	1	FALSE	3.37	0.74	-1.38	67.3	58	4.139	10.5	13.3	0.65	2.7	5.2	0.4851	-0.147	-0.4423	-0.2135	-0.4316	0.2959	0.9575	0.2885	C25	25
S98_04352	4352	1998.38	91.349	23.002	1996	4	29	chn	2.7	1	FALSE	3.06	0.69	-0.63	67.2	45	3.269	10.2	13.7	0.78	2.6	5.09	0.4838	-0.149	-0.4426	-0.2297	-0.4208	0.3143	0.9575	0.2885	C25	25
S98_04353	4353	1998.38	91.406	22.94	1990	10	23	chn	164	1	FALSE	2.52	0.6	0.48	60.9	47	1.73	8.4	13.8	0.41	2.5	4.75	0.5097	-0.1104	-0.4335	-0.2511	-0.4054	0.3371	0.9575	0.2885	C25	25
S98_04356	4356	1998.38	91.498	22.981	1980	18	25	ava	3.3	1	FALSE	2.19	0.69	2.59	54.9	71	1.297	7.9	12.5	2.21	2.6	5.03	0.5515	-0.0438	-0.4079	-0.237	-0.4158	0.3222	0.9575	0.2885	C25	25
S98_04363	4363	1998.383	91.443	23.216	1987	11	31	ava	0.9	1	FALSE	4.96	1.33	-5.23	51.4	142	6.37	12.7	12.1	0.46	3.3	11.14	0.5265	-0.0842	-0.4249	-0.1559	-0.4635	0.2244	0.9524	0.3049	C25	25
S98_04378	4378	1998.391	91.937	22.069	1996	4	38	br	2.6	1	FALSE	2	0.59	2.69	16	5	0.644	26.2	5.8	0.37	1.3	5.08	0.751	0.3459	-0.0677	-0.5516	-0.0437	0.4078	0.9354	0.3537	S94	159
S98_04381	4381	1998.31	91.804	22.343	1997	3	49	br	3.4	1	FALSE	1.67	4.63	-5	26.5	14	0.053	17.2	7	0.83	1.7	16.51	0.6905	0.2152	-0.2126	-0.4571	-0.1867	0.4469	0.9291	0.3697	S24	89
S98_04382	4382	1998.394	91.834	22.326	1996	4	13	ava	1.1	1	FALSE	1.59	4.45	-5.13	22.9	13	0.182	17.3	6.9	1.1	1.7	1	0.7042	0.2438	-0.1834	-0.4629	-0.1786	0.4464	0.9291	0.3697	S24	89
S98_04383	4383	1998.38	91.547	22.987	1996	4	28	ava	4.8	1	FALSE	2.11	0.77	2.74	52.5	76	1.095	9	12.1	1.55	2.7	7.41	0.5737	-0.0062	-0.3885	-0.2349	-0.4172	0.32	0.9575	0.2885	C25	25
S98_04384	4384	1998.38	91.508	22.937	1998	2	28	ava	1.9	1	FALSE	2.03	0.72	2.87	54.7	62	0.988	8.5	12.6	0.31	2.5	5.37	0.556	-0.0363	-0.4043	-0.2522	-0.4046	0.3382	0.9575	0.2885	C25	25
S98_04386	4386	1998.38	91.443	23.056	1998	2	38	ava	14.6	1	FALSE	3.3	0.44	-1.39	57.6	87	2.598	7.9	12.2	1.29	2.8	4.6	0.5265	-0.0842	-0.4249	-0.2111	-0.4332	0.2931	0.9575	0.2885	C25	25
S98_04388	4388	1998.383	91.431	23.11	1995	5	38	ava	7.9	1	FALSE	4.09	0.67	-3.5	56.7	108	4.038	9	12.1	1.03	2.9	5.78	0.521	-0.0928	-0.4279	-0.1925	-0.4444	0.2709	0.9524	0.3049	C25	25
S98_04391	4391	1998.383	91.472	23.153	1998	2	22	ava	8.9	1	FALSE	4.5	0.9	-4.88	51	127	4.422	9.5	11.8	0.7	2.8	8.31	0.5397	-0.0632	-0.4166	-0.1776	-0.4527	0.2525	0.9524	0.3049	C25	25
S98_04392	4392	1998.383	91.47	23.187	1988	10	25	ava	4	1	FALSE	4.71	1.09	-5.06	49.4	134	5.228	11.4	11.9	0.74	3.1	10.6	0.5387	-0.0646	-0.4172	-0.1659	-0.4587	0.2375	0.9524	0.3049	C25	25
S98_04394	4394	1998.383	91.422	23.151	1994	6	33	ava	21.4	1	FALSE	4.53	1	-4.24	56.1	120	5.249	10.3	12.2	0.42	3	7.67	0.5169	-0.0992	-0.4301	-0.1783	-0.4523	0.2533	0.9524	0.3049	C25	25
S98_04395	4395	1998.385	91.365	22.913	1990	10	18	chn	121	1	FALSE	2.63	0.66	1.06	63.9	35	1.754	10	14.5	0.28	2.6	5.07	0.491	-0.1383	-0.4406	-0.2604	-0.3983	0.3465	0.947	0.3213	C25	25
S98_04396	4396	1998.385	91.357	22.871	1989	9	9	dt	61.7	1	FALSE	2.59	0.69	1.73	62.9	28	1.393	10.8	14.7	0.12	2.6	5.07	0.4874	-0.1437	-0.4416	-0.2749	-0.3866	0.3604	0.947	0.3213	C25	25
S98_04397	4397	1998.385	91.366	22.842	1995	5	14	dt	38.3	1	FALSE	2.5	0.75	2.3	60.6	28	1.097	11	14.5	0.06	2.5	4.73	0.4915	-0.1377	-0.4404	-0.2849	-0.3782	0.3696	0.947	0.3213	C25	25
S98_04399	4399	1998.385	91.393	22.849	1990	10	12	dt	127	1	FALSE	2.4	0.72	1.93	59.3	33	0.921	10.2	14.1	0.05	2.5	5.41	0.5037	-0.1194	-0.436	-0.2825	-0.3803	0.3674	0.947	0.3213	C25	25
S98_04400	4400	1998.385	91.428	22.862	1993	7	15	dt	67.8	1	FALSE	2.27	0.72	1.99	57.8	40	0.869	9.3	13.7	0.08	2.5	5.13	0.5197	-0.0949	-0.4287	-0.278	-0.3841	0.3633	0.947	0.3213	C25	25
S98_04401	4401	1998.385	91.408	22.872	1998	2	15	dt	101	1	FALSE	2.37	0.7	1.74	59.3	38	1.023	9.5	13.9	0.07	2.5	5.13	0.5106	-0.109	-0.4331	-0.2746	-0.3869	0.3601	0.947	0.3213	C25	25
S98_04402	4402	1998.385	91.396	22.904	1990	10	14	dt	83.9	1	FALSE	2.48	0.66	1.26	61	41	1.416	9.2	14.1	0.17	2.6	5.16	0.5051	-0.1173	-0.4355	-0.2635	-0.3958	0.3495	0.947	0.3213	C25	25
S98_04403	4403	1998.385	91.443	22.914	1973	25	15	dt	40.5	1	FALSE	2.27	0.66	1.67	58	49	1.204	8.3	13.4	0.23	2.4	5.17	0.5265	-0.0842	-0.4249	-0.2601	-0.3985	0.3461	0.947	0.3213	C25	25
S98_04404	4404	1998.391	91.854	22.207	1996	4	36	csd	1.8	1	FALSE	1.44	1.03	-0.93	13.3	7	1.139	22.4	6.5	0.67	1.4	4.84	0.7132	0.2631	-0.1628	-0.504	-0.119	0.436	0.9354	0.3537	S23	88
S98_04405	4405	1998.391	91.842	22.157	1997	3	12	csd	6.2	1	FALSE	1.63	0.9	0.64	14.3	7	1.004	23.8	6.3	0.41	1.4	2.63	0.7078	0.2515	-0.1752	-0.5212	-0.0925	0.4278	0.9354	0.3537	S23	88
S98_04406	4406	1998.391	91.835	22.182	1988	10	39	csd	34	1	FALSE	1.54	1.04	-0.03	14.3	7	1.006	22.9	6.5	0.5	1.4	3.23	0.7046	0.2447	-0.1824	-0.5126	-0.1059	0.4322	0.9354	0.3537	S23	88
S98_04407	4407	1998.391	91.83	22.212	1995	5	46	csd	2.1	1	FALSE	1.49	1.36	-0.95	14.9	8	0.929	21.9	6.6	0.66	1.4	2.69	0.7023	0.2399	-0.1874	-0.5022	-0.1216	0.4366	0.9354	0.3537	S23	88
S98_04409	4409	1998.418	91.936	22.199	1990	10	44	ava	7.5	1	FALSE	1.55	1.09	-3.26	13.4	8	0.984	24.4	6.3	0.17	1.4	2.35	0.7505	0.3449	-0.0689	-0.5067	-0.1148	0.4348	0.861	0.5087	S23	88
S98_04411	4411	1998.394	91.815	22.375	1995	5	12	br	2.6	1	FALSE	1.72	5.91	-5.98	29.7	16	0.007	16.1	7.1	1.24	1.7	19.17	0.6955	0.2256	-0.2021	-0.446	-0.2016	0.4472	0.9291	0.3697	S24	89
S98_04412	4412	1998.394	91.879	22.407	1993	7	31	ava	0.6	1	FALSE	1.45	4.99	-6.31	28.9	17	0.054	14.7	6.6	1.94	1.8	2.44	0.7246	0.2876	-0.1358	-0.435	-0.2162	0.4467	0.9291	0.3697	S24	89
S98_04413	4413	1998.394	91.775	22.367	1996	4	20	csd	15.9	1	FALSE	1.75	3.96	-4.73	30.8	16	0.003	16.8	7.3	0.91	1.8	27.17	0.6773	0.1882	-0.2391	-0.4488	-0.1979	0.4472	0.9291	0.3697	S24	89
S98_04414	4414	1998.394	91.816	22.326	1995	5	30	ava	2.1	1	FALSE	1.62	4.32	-4.78	24.2	13	0.13	17.5	7	0.96	1.7	5.92	0.696	0.2266	-0.2012	-0.4629	-0.1786	0.4464	0.9291	0.3697	S24	89
S98_04415	4415	1998.396	92.075	21.657	1998	2	46	br	0.6	1	FALSE	1.81	0.71	-0.04	24.7	-2	0.316	16.1	7.1	0.22	0.7	6.24	0.8137	0.4931	0.1263	-0.6937	0.2218	0.206	0.9226	0.3857	S95	160
S98_04416	4416	1998.396	92.084	21.722	1997	3	33	br	0.9	1	FALSE	1.88	0.77	0.3	22.9	0	0.125	16.2	6.8	0.11	0.8	3.95	0.8178	0.5031	0.1405	-0.6713	0.1759	0.2507	0.9226	0.3857	S95	160
S98_04418	4418	1998.396	92.07	21.753	1992	8	22	ava	12.9	1	FALSE	1.92	0.78	0.38	22.3	0	0.053	16.4	6.6	0.1	0.9	3.48	0.8114	0.4876	0.1184	-0.6606	0.1545	0.2702	0.9226	0.3857	S95	160
S98_04422	4422	1998.399	92.137	21.248	1988	10	29	br	0.5	0	TRUE	1.61	0.79	1.41	24.7	-8	1.559	0.5	9.1	1.83	0.1	15.24	0.8419	0.5631	0.2288	-0.8348	0.5453	-0.2021	0.9159	0.4015	S96	161
S98_04423	4423	1998.399	92.104	21.276	1995	5	25	br	70.1	1	FALSE	1.61	0.65	1.09	24.8	-8	1.883	0.5	9.4	1.67	0.3	15.24	0.8269	0.5255	0.173	-0.8251	0.5212	-0.1667	0.9159	0.4015	S96	161
S98_04424	4424	1998.399	92.169	21.192	1993	7	14	br	1.7	1	FALSE	1.61	0.92	1.42	25.2	-9	0.944	0.5	8.6	1.57	0.12	4.81	0.8564	0.6001	0.2856	-0.8541	0.5942	-0.2764	0.9159	0.4015	S96	161
S98_04425	4425	1998.399	92.148	21.146	1994	6	20	br	0.5	0	TRUE	1.58	0.91	1.92	24.8	-10	0.76	0.5	8.5	1.46	0.12	15.24	0.8469	0.5757	0.248	-0.87	0.6352	-0.3411	0.9159	0.4015	S96	161
S98_04426	4426	1998.399	92.069	21.284	1990	10	20	br	0.5	0	TRUE	1.6	0.5	0.72	25.1	-9	1.722	0.5	9.3	1.52	0.3	29.07	0.811	0.4865	0.1169	-0.8224	0.5144	-0.1568	0.9159	0.4015	S96	161
S98_04427	4427	1998.399	92.048	21.234	1985	13	9	br	5.7	1	FALSE	1.57	0.58	1.02	25.4	-11	1.5	0.5	9.1	1.44	0.3	14.95	0.8014	0.4634	0.0847	-0.8396	0.5574	-0.2202	0.9159	0.4015	S96	161
S98_04428	4428	1998.399	92.098	21.298	1995	5	13	br	0.5	0	TRUE	1.62	0.54	0.89	24.8	-8	1.71	0.5	9.3	1.59	0.3	15.24	0.8241	0.5188	0.1632	-0.8175	0.5025	-0.1397	0.9159	0.4015	S96	161
S98_04429	4429	1998.402	91.926	21.567	1995	5	23	br	0.5	0	TRUE	1.66	0.69	-1.2	24.6	-2	0.9	0.5	7.9	0.13	0.8	4.49	0.746	0.3347	-0.0812	-0.7247	0.2879	0.1355	0.9088	0.4172	S25	90
S98_04431	4431	1998.402	91.924	21.633	1994	6	15	br	5.5	1	FALSE	1.79	0.8	-0.8	24.8	-2	0.797	0.5	7.6	0.07	0.9	3.52	0.7451	0.3327	-0.0836	-0.702	0.2391	0.1882	0.9088	0.4172	S25	90
S98_04432	4432	1998.402	91.923	21.603	1991	9	41	br	0.5	0	TRUE	1.73	0.75	-1.01	25.2	-2	0.874	0.5	7.8	0.08	0.8	3.77	0.7446	0.3317	-0.0848	-0.7123	0.2611	0.1649	0.9088	0.4172	S25	90
S98_04433	4433	1998.402	91.937	21.538	1993	7	28	csd	0.5	0	TRUE	1.59	0.64	-1.27	24.7	-3	0.92	0.8	8.1	0.36	0.7	3.43	0.751	0.3459	-0.0677	-0.7347	0.3098	0.1105	0.9088	0.4172	S25	90
S98_04435	4435	1998.396	92.056	21.409	1993	7	43	br	0.5	0	TRUE	1.64	0.13	-0.03	24.6	-7	1.068	0.5	8.8	1.01	0.6	2.61	0.805	0.4721	0.0968	-0.7792	0.4108	-0.014	0.9226	0.3857	S27	92
S98_04438	4438	1998.396	92.121	21.428	1995	5	20	br	0.5	0	TRUE	1.72	0.18	0.5	24.1	-3	0.866	0.5	8.5	0.91	0.5	21.42	0.8346	0.5448	0.2014	-0.7727	0.3956	0.0057	0.9226	0.3857	S27	92
S98_04441	4441	1998.399	92.326	20.769	1994	6	7	csd	9.6	1	FALSE	1.64	0.68	2.56	19	-8	-0.42	0.8	5.7	0.45	0.19	2.8	0.9277	0.7911	0.6047	-1	1	-1	0.9159	0.4015	S97	162
S98_04443	4443	1998.399	92.246	21.014	1992	8	34	br	2	1	FALSE	1.6	0.7	2.35	19.8	-8	-0.109	0.5	7.7	5.07	0.15	2.53	0.8914	0.6919	0.4336	-0.9155	0.7572	-0.545	0.9159	0.4015	S98	163
S98_04446	4446	1998.399	92.213	21.091	1992	8	28	br	0.5	0	TRUE	1.59	0.98	2.18	25	-13	0.242	0.5	8.1	1.23	0.16	10.53	0.8764	0.6521	0.3682	-0.8889	0.6853	-0.4227	0.9159	0.4015	S99	164
S98_04447	4447	1998.402	92.035	21.448	1996	4	48	ava	0.6	1	FALSE	1.55	0.19	-0.56	24.6	-7	0.968	0.8	8.5	0.72	0.7	2.24	0.7955	0.4492	0.0653	-0.7658	0.3796	0.026	0.9088	0.4172	S27	92
S98_04449	4449	1998.402	92.062	21.556	1995	5	48	br	0.5	0	TRUE	1.66	0.5	-0.47	23.6	-2	0.661	0.5	7.8	0.43	0.7	5.69	0.8078	0.4787	0.106	-0.7285	0.2961	0.1261	0.9088	0.4172	S100	165
S98_04453	4453	1998.455	91.624	22.668	1988	10	13	ava	196	1	FALSE	1.49	1.06	0.7	47.1	32	0.157	13.6	10.2	0.85	2	4.98	0.6087	0.0558	-0.3492	-0.3449	-0.3215	0.4148	0.9711	0.2387	S40	105
S98_04455	4455	1998.455	91.68	22.574	1974	24	10	csd	16.4	1	FALSE	1.44	1.06	-0.95	44.3	27	0.023	14.3	9.3	1.15	1.9	5.94	0.6342	0.1033	-0.3136	-0.3774	-0.2864	0.4317	0.9711	0.2387	S40	105
S98_04456	4456	1998.455	91.684	22.546	1995	5	17	csd	65.1	1	FALSE	1.46	1.09	-1.41	43.7	26	0.01	14.6	9	1.08	2	4.89	0.636	0.1067	-0.3109	-0.387	-0.2753	0.4356	0.9711	0.2387	S40	105
S98_04457	4457	1998.455	91.712	22.511	1991	9	7	csd	9.9	1	FALSE	1.53	1.11	-2.32	42.7	25	-0.027	14	8.6	1.07	2.2	6.24	0.6487	0.1312	-0.2906	-0.3991	-0.2611	0.4397	0.9711	0.2387	S40	105
S98_04458	4458	1998.455	91.749	22.425	1995	5	19	csd	9.7	1	FALSE	1.77	1.91	-4.09	38.5	21	-0.045	15.2	7.8	1.36	1.9	12.1	0.6655	0.1644	-0.2613	-0.4288	-0.2242	0.4461	0.9711	0.2387	S24	89
S98_04459	4459	1998.455	91.753	22.402	1993	7	20	csd	7.4	1	FALSE	1.78	2.62	-4.3	35.9	19	-0.03	16	7.6	1.32	1.9	14.39	0.6673	0.168	-0.258	-0.4367	-0.2139	0.4468	0.9711	0.2387	S24	89
S98_04461	4461	1998.458	91.608	22.714	1989	9	8	ava	44.8	1	FALSE	1.57	1.01	1.07	48.1	36	0.164	12.7	10.3	0.77	2.1	4.5	0.6015	0.0426	-0.3582	-0.3291	-0.3376	0.4045	0.9668	0.2554	S40	105
S98_04462	4462	1998.458	91.565	22.739	1970	28	7	csd	75.7	1	FALSE	1.66	1	1.58	49.6	36	0.203	11.6	10.8	0.6	2.2	3.78	0.5819	0.0079	-0.3802	-0.3205	-0.346	0.3984	0.9668	0.2554	S40	105
S98_04463	4463	1998.458	91.553	22.818	1979	19	16	ava	344	1	FALSE	1.79	0.95	2.49	51.8	45	0.266	10.8	10.9	0.5	2.2	7.17	0.5765	-0.0015	-0.3858	-0.2932	-0.371	0.3768	0.9668	0.2554	S40	105
S98_04465	4465	1998.458	91.554	22.928	1994	6	22	ava	16.7	1	FALSE	1.94	0.8	2.79	52.7	63	0.754	9.6	11.6	0.72	2.4	6.08	0.5769	-8.00E-04	-0.3853	-0.2553	-0.4023	0.3413	0.9668	0.2554	C25	25
S98_04466	4466	1998.458	91.504	22.893	1985	13	22	csd	0.8	1	FALSE	1.97	0.77	2.59	54.7	53	0.756	9	12.7	0.27	2.4	5.15	0.5542	-0.0393	-0.4058	-0.2673	-0.3928	0.3532	0.9668	0.2554	C25	25
S99_04001	4001	1999.764	90.682	24.33	1992	8	12	asl	0.6	1	FALSE	3.83	2.15	-4.87	68.7	76	9.467	13.6	14.4	1.45	3.3	10.08	0.1806	-0.4511	-0.2562	0.2284	-0.4218	-0.3128	0.9963	0.086	S101	166
S99_04011	4011	1999.764	90.691	24.337	1990	1	15	asl	273	1	FALSE	3.81	2.1	-5.1	66	76	9.64	13.6	14.3	1.37	3.3	10.18	0.1847	-0.4488	-0.2613	0.2308	-0.4201	-0.3154	0.9963	0.086	S101	166
S99_04012	4012	1999.847	90.79	24.434	1998	2	31	asc	158	1	FALSE	3.53	1.27	-9.49	50	79	10.495	15.2	13.3	0.95	2.8	9.28	0.2297	-0.4208	-0.3143	0.2642	-0.3953	-0.3502	0.9963	0.086	S102	167
S99_04015	4015	1999.847	90.815	24.438	1998	2	37	asc	0.5	0	TRUE	3.52	1.15	-10.08	47.1	76	10.424	14.5	13.4	1.3	2.9	8.33	0.2411	-0.4128	-0.3266	0.2656	-0.3942	-0.3516	0.9963	0.086	S102	167
S99_04017	4017	1999.847	90.804	24.404	1993	7	34	asc	121	1	FALSE	3.46	1.31	-8.6	44.7	77	10.176	13.5	13.6	1.84	2.8	8.19	0.2361	-0.4164	-0.3212	0.2539	-0.4033	-0.3399	0.9963	0.086	S102	167
S99_04018	4018	1999.847	90.767	24.441	1995	5	32	asc	1.7	1	FALSE	3.58	1.56	-8.84	55.1	80	10.602	16.3	13.2	0.99	2.9	9.25	0.2193	-0.4279	-0.3025	0.2666	-0.3934	-0.3526	0.9963	0.086	S102	167
S99_04026	4026	1999.93	90.981	24.062	1994	6	47	asl	505	1	FALSE	3.88	0.91	-3.94	72.6	36	6.023	7.4	17.5	1.07	3	5.82	0.3165	-0.3497	-0.3955	0.1359	-0.4723	-0.1976	0.9963	0.086	C5	5
S99_04031	4031	1999.369	90.707	24.463	1999	1	21	ppc	195	1	FALSE	3.76	1.99	-6.76	69.2	78	10.67	18.2	13.6	0.98	2.8	8.19	0.192	-0.4447	-0.2703	0.2742	-0.3872	-0.3598	0.9751	0.2219	S102	167
S99_04034	4034	1999.369	90.716	24.391	1985	14	8	asc	19.2	1	FALSE	3.72	1.9	-6.13	60.1	79	10.132	15	13.5	0.61	3	9.54	0.1961	-0.4423	-0.2753	0.2494	-0.4067	-0.3353	0.9751	0.2219	S101	166
S99_04036	4036	1999.369	90.786	24.465	1982	17	32	asc	172	1	FALSE	3.6	1.63	-9.84	55.3	79	10.766	16.4	13.1	1.42	2.8	7.23	0.2279	-0.4221	-0.3123	0.2749	-0.3866	-0.3604	0.9751	0.2219	S102	167
S99_04037	4037	1999.369	90.786	24.464	1994	6	34	asc	8.6	1	FALSE	3.6	1.61	-9.83	55.2	79	10.758	16.4	13.1	1.42	2.8	7.32	0.2279	-0.4221	-0.3123	0.2746	-0.3869	-0.3601	0.9751	0.2219	S102	167
S99_04043	4043	1999.374	90.963	24.215	1995	5	20	ppc	143	1	FALSE	3.68	1.32	-6.03	45.7	46	7.203	8.7	16.6	0.64	2.9	5.98	0.3083	-0.3574	-0.3892	0.1887	-0.4466	-0.2662	0.9668	0.2554	S103	168
S99_04047	4047	1999.374	90.982	24.223	1993	7	22	ppc	60.6	1	FALSE	3.63	1.32	-6.2	43.9	44	6.782	8.6	15.9	0.62	2.9	4.69	0.317	-0.3493	-0.3958	0.1914	-0.445	-0.2696	0.9668	0.2554	S103	168
S99_04048	4048	1999.374	90.939	24.212	1992	8	21	ppc	233	1	FALSE	3.73	1.34	-5.99	47.2	49	7.519	9	16.4	0.86	3	6.37	0.2974	-0.3673	-0.3804	0.1877	-0.4472	-0.265	0.9668	0.2554	S103	168
S99_04051	4051	1999.374	90.891	24.218	1990	10	29	asc	75.9	1	FALSE	3.78	1.49	-5.39	48.4	53	7.927	10	16.1	1.21	3	7.29	0.2756	-0.3861	-0.3611	0.1897	-0.446	-0.2675	0.9668	0.2554	S103	168
S99_04055	4055	1999.377	90.908	24.57	1996	4	32	asc	31.6	1	FALSE	4.01	1.7	-7.63	57.4	56	9.363	18.2	12.8	0.88	2.6	5.68	0.2833	-0.3796	-0.3681	0.3111	-0.3548	-0.3914	0.9623	0.272	S104	169
S99_04063	4063	1999.38	90.869	24.464	1988	11	8	asc	169	1	FALSE	3.6	1.55	-9.48	47	66	10.181	14.1	13.5	1.24	2.7	7.46	0.2656	-0.3942	-0.3516	0.2746	-0.3869	-0.3601	0.9575	0.2885	S102	167
S99_04069	4069	1999.383	90.35	24.955	1997	3	47	asl	1.3	1	FALSE	3.99	1.59	-3.28	107.5	114	9.798	13.3	17.6	1.82	4.1	13.51	0.0298	-0.4987	-0.0446	0.4439	-0.2044	-0.4472	0.9524	0.3049	S105	170
S99_04070	4070	1999.383	90.268	24.962	1998	2	45	ppc	0.5	0	TRUE	3.94	1.51	-2.57	123.4	131	9.06	11.7	19.5	2.08	4.8	13.73	-0.0075	-0.4999	0.0112	0.4464	-0.2011	-0.4472	0.9524	0.3049	C34	34
S99_04074	4074	1999.383	90.491	24.906	1978	21	46	asl	76.5	1	FALSE	4.06	1.5	-4.22	80	95	11.618	14.4	16.7	1.19	3.5	11.59	0.0938	-0.4868	-0.1387	0.427	-0.2265	-0.4459	0.9524	0.3049	S107	172
S99_04078	4078	1999.385	90.288	25.038	1997	3	14	ppc	3.6	1	FALSE	3.69	1.39	-1.92	129.5	115	8.012	13.8	19.9	1.97	4.8	14.28	0.0016	-0.5	-0.0024	0.4726	-0.165	-0.445	0.947	0.3213	C34	34
S99_04082	4082	1999.385	90.34	25.18	1997	3	17	br	23.1	1	FALSE	3.49	1.53	-1.79	136.4	85	6.758	18.9	20.6	1.57	5.2	24.54	0.0252	-0.499	-0.0378	0.5216	-0.092	-0.4276	0.947	0.3213	S108	173
S99_04083	4083	1999.385	90.322	25.176	1996	4	37	afy	78.6	1	FALSE	3.51	1.53	-1.56	139.8	88	6.862	18.9	21.3	1.62	5.3	23.47	0.017	-0.4996	-0.0255	0.5202	-0.0941	-0.4284	0.947	0.3213	S108	173
S99_04084	4084	1999.385	90.387	25.125	1994	6	22	afy	55.6	1	FALSE	3.52	1.48	-2.68	117.3	85	6.849	17.8	18.4	1.72	4.6	13.64	0.0466	-0.4967	-0.0696	0.5026	-0.1211	-0.4365	0.947	0.3213	S109	174
S99_04090	4090	1999.413	90.575	25.139	1990	10	46	afy	200	1	FALSE	3.18	1.67	-3.07	84.8	46	6.616	17	15.9	1.97	3.7	12.31	0.132	-0.4739	-0.1923	0.5074	-0.1138	-0.4345	0.878	0.4787	S110	175
S99_04096	4096	1999.391	90.266	24.764	1998	2	12	chn	65.6	1	FALSE	5.29	1.83	-6.54	115.5	111	8.332	16.6	19.4	1.78	4.4	14.05	-0.0084	-0.4999	0.0126	0.3781	-0.2856	-0.432	0.9354	0.3537	S111	176
S99_04101	4101	1999.394	90.271	24.637	1998	2	46	ppc	1.4	1	FALSE	5.32	2.41	-7.52	125.7	89	7.472	22.4	19.5	1.38	4	12.16	-0.0061	-0.4999	0.0092	0.3343	-0.3324	-0.408	0.9291	0.3697	S112	177
S99_04106	4106	1999.396	90.598	24.689	1989	10	34	asc	0.5	0	TRUE	4.32	1.51	-6.19	74.7	90	14.909	16.9	14.8	1.15	3	11.49	0.1425	-0.4696	-0.2065	0.3522	-0.3139	-0.4191	0.9226	0.3857	S113	178
S99_04110	4110	1999.396	90.715	24.632	1985	14	11	asc	0.5	0	TRUE	4.29	2.12	-10.98	77.9	86	12.98	17.5	13.6	1.43	2.7	8.32	0.1956	-0.4426	-0.2747	0.3325	-0.3341	-0.4069	0.9226	0.3857	S114	179
S99_04112	4112	1999.396	90.605	24.6	1992	8	23	asl	0.5	0	TRUE	4.37	1.78	-5.26	85.8	74	12.054	21.3	14.3	0.59	2.9	10.15	0.1456	-0.4682	-0.2107	0.3215	-0.345	-0.3992	0.9226	0.3857	S115	180
S99_04121	4121	1999.402	90.027	24.569	1998	2	43	rm	0.5	0	TRUE	5.06	1.18	-6.45	200.1	141	5.623	21.1	28.9	4.13	5.7	20.71	-0.117	-0.4795	0.1715	0.3108	-0.3551	-0.3911	0.9088	0.4172	C35	35
S99_04122	4122	1999.402	90.122	24.607	1985	14	38	rm	0.5	0	TRUE	5.1	1.31	-7.95	157.9	127	6.099	21.8	22.6	2.32	5.3	18.88	-0.0738	-0.4918	0.1098	0.3239	-0.3426	-0.4009	0.9088	0.4172	S116	181
S99_04123	4123	1999.402	90.089	24.661	1979	20	44	rm	0.5	0	TRUE	5.2	1.33	-7.48	161.3	152	5.981	22.7	21.9	2.24	5.3	18.55	-0.0888	-0.4882	0.1315	0.3425	-0.324	-0.4133	0.9088	0.4172	S116	181
S99_04124	4124	1999.402	89.89	24.702	1984	15	20	asl	2.2	1	FALSE	4.97	1.41	-4.67	230.5	168	7.354	14.7	35.8	0.55	6.9	14.42	-0.1793	-0.4518	0.2545	0.3567	-0.3092	-0.4216	0.9088	0.4172	C36	36
S99_04126	4126	1999.402	89.974	24.636	1995	5	32	asc	9.8	1	FALSE	5.11	1.32	-5.59	212.6	162	5.849	20	28.8	2	6.5	13.7	-0.1411	-0.4701	0.2046	0.3339	-0.3328	-0.4078	0.9088	0.4172	C35	35
S99_04127	4127	1999.402	90.021	24.609	1998	2	36	asc	21.2	1	FALSE	5.1	1.23	-6.35	196.3	152	5.562	21.6	26.6	3.12	6.1	12.41	-0.1197	-0.4785	0.1753	0.3246	-0.342	-0.4014	0.9088	0.4172	C35	35
S99_04128	4128	1999.402	89.972	24.485	1982	17	37	ppc	45.5	1	FALSE	4.97	1.15	-5.13	248.8	119	5.437	16.1	38.5	5	6.7	11.68	-0.142	-0.4697	0.2059	0.2818	-0.3809	-0.3668	0.9088	0.4172	C35	35
S99_04129	4129	1999.405	89.974	24.519	1991	9	31	ppc	41	1	FALSE	5.03	1.19	-5.33	239.4	131	5.411	17.4	35.3	5.34	6.4	11.95	-0.1411	-0.4701	0.2046	0.2935	-0.3707	-0.3771	0.9015	0.4328	C35	35
S99_04130	4130	1999.405	89.997	24.419	1994	6	31	ppc	8.1	1	FALSE	4.81	1.15	-4.9	246.6	100	5.781	14.1	38.2	3.51	6.4	10.72	-0.1307	-0.4744	0.1904	0.2591	-0.3993	-0.3451	0.9015	0.4328	C35	35
S99_04132	4132	1999.405	90.165	24.508	1982	17	37	rm	0.5	0	TRUE	4.83	1.14	-8.38	149.3	97	6.346	19.8	23.4	0.78	5	17.49	-0.0543	-0.4956	0.0811	0.2898	-0.3741	-0.3738	0.9015	0.4328	S117	182
S99_04135	4135	1999.405	90.063	24.478	1994	6	35	rm	0.5	0	TRUE	4.85	0.96	-6.72	194.2	117	6.096	18.2	32.3	3.72	5.8	20.43	-0.1007	-0.4848	0.1484	0.2794	-0.3829	-0.3646	0.9015	0.4328	S118	183
S99_04150	4150	1999.41	90.175	24.118	1992	8	26	rm	1.3	1	FALSE	4.82	3.18	-6.91	261.7	-14	5.553	15.5	19.8	2.49	6.2	6	-0.0502	-0.4962	0.075	0.1552	-0.4639	-0.2235	0.8861	0.4636	S119	184
S99_04151	4151	1999.41	90.174	24.118	1996	4	49	rm	0.5	0	TRUE	4.82	3.18	-6.91	261.7	-14	5.553	15.5	19.8	2.49	6.2	6	-0.0502	-0.4962	0.075	0.1552	-0.4639	-0.2235	0.8861	0.4636	S119	184
S99_04154	4154	1999.41	90.104	24.094	1997	3	26	asc	11.9	1	FALSE	5.01	2.15	-4.3	290.3	21	7.021	14.2	24.9	1.75	6.9	7.58	-0.082	-0.4899	0.1217	0.1469	-0.4676	-0.2125	0.8861	0.4636	C37	37
S99_04156	4156	1999.41	90.021	24.141	1969	30	37	asc	10.9	1	FALSE	4.87	1.42	-0.51	309.1	64	7.25	12.3	33.4	0.38	7.5	8.21	-0.1197	-0.4785	0.1753	0.1632	-0.4601	-0.2339	0.8861	0.4636	C35	35
S99_04157	4157	1999.41	90.032	24.164	1994	6	27	asc	24.7	1	FALSE	4.77	1.3	-1.7	297.1	58	7.461	11.9	32.6	0.77	7.2	7.99	-0.1147	-0.4802	0.1683	0.1711	-0.4561	-0.2441	0.8861	0.4636	C35	35
S99_04159	4159	1999.413	90.058	24.257	1985	14	35	ppc	23.8	1	FALSE	4.64	0.97	-3.1	252.4	66	7.508	7	29.3	2.59	7	8.37	-0.1029	-0.4841	0.1517	0.2032	-0.4381	-0.2838	0.878	0.4787	C35	35
S99_04160	4160	1999.413	90.035	24.267	1999	1	27	ppc	92.6	1	FALSE	4.63	0.99	-2.74	260.5	70	7.402	8	31.5	2.52	7	7.73	-0.1134	-0.4807	0.1664	0.2066	-0.436	-0.2879	0.878	0.4787	C35	35
S99_04161	4161	1999.413	90.042	24.231	1993	7	24	asc	14.1	1	FALSE	4.67	1	-2.52	269.6	64	7.9	8.7	30.6	2.79	7.1	7.66	-0.1102	-0.4818	0.162	0.1942	-0.4434	-0.273	0.878	0.4787	C35	35
S99_04162	4162	1999.413	90.009	24.244	1992	8	39	asc	0.5	0	TRUE	4.68	1.08	-2.1	280.9	68	7.491	9.7	35.2	2.7	7.3	8.18	-0.1252	-0.4765	0.1829	0.1987	-0.4408	-0.2784	0.878	0.4787	C35	35
S99_04163	4163	1999.413	89.981	24.211	1996	4	32	asl	21.4	1	FALSE	4.7	1.2	-1.18	302.7	64	7.253	11.7	38	2.67	7.4	9.56	-0.1379	-0.4715	0.2003	0.1873	-0.4474	-0.2645	0.878	0.4787	C35	35
S99_04175	4175	1999.016	90.43	24.247	1997	3	34	rm	0.5	0	TRUE	4.54	3.75	-7.09	173.4	-2	4.665	21.7	15.1	1.79	3.8	16.19	0.0661	-0.4934	-0.0985	0.1997	-0.4402	-0.2797	0.9947	0.1031	S120	185
S99_04176	4176	1999.016	90.522	24.244	1994	6	45	rm	0.5	0	TRUE	4.63	2.84	-5.51	153.1	37	5.438	20.8	14.2	3.84	3.5	9.36	0.1079	-0.4825	-0.1588	0.1987	-0.4408	-0.2784	0.9947	0.1031	S121	186
S99_04181	4181	1999.1	90.3	24.274	1990	10	46	rm	0.5	0	TRUE	4.32	3.22	-8.34	144	22	5.094	18.2	17.5	1.84	4.5	12.74	0.007	-0.4999	-0.0106	0.209	-0.4345	-0.2907	0.9947	0.1031	S122	187
S99_04182	4182	1999.1	90.266	24.203	1995	5	49	rm	0.5	0	TRUE	4.38	4.95	-8.05	201.7	-16	4.462	16.6	18	2.37	5	13.54	-0.0084	-0.4999	0.0126	0.1845	-0.4489	-0.2611	0.9947	0.1031	S123	188
S99_04183	4183	1999.1	90.19	24.031	1997	3	46	asc	0.5	0	TRUE	5.05	2.91	-9.96	257.5	-16	5.43	18.1	17.5	1.78	5.9	5.23	-0.0429	-0.4972	0.0642	0.1252	-0.4765	-0.1829	0.9947	0.1031	S119	184
S99_04184	4184	1999.1	90.219	24.071	1984	15	49	rm	0.5	0	TRUE	4.82	3.78	-9.69	254.1	-38	4.219	17.7	16.7	2.12	5.7	8.34	-0.0298	-0.4987	0.0446	0.139	-0.471	-0.2018	0.9947	0.1031	S119	184
S99_04185	4185	1999.1	90.277	24.027	1974	25	49	rm	0.5	0	TRUE	4.77	3.91	-17.11	215.5	-46	2.832	21.3	14.5	2.17	4.7	11	-0.0034	-0.5	0.0051	0.1238	-0.477	-0.181	0.9947	0.1031	S124	189
S99_04186	4186	1999.1	90.317	24.069	1997	3	46	asc	0.5	0	TRUE	4.59	5.1	-15.47	221.4	-30	2.075	20.4	15.2	3.06	4.4	9.44	0.0148	-0.4997	-0.0221	0.1383	-0.4713	-0.2009	0.9947	0.1031	S124	189
S99_04187	4187	1999.1	90.334	24.198	1997	3	46	rm	0.5	0	TRUE	4.3	5.77	-8.75	196.5	-30	3.896	19.1	15.7	1.75	4.3	13.05	0.0225	-0.4992	-0.0337	0.1828	-0.4499	-0.259	0.9947	0.1031	S123	188
S99_04188	4188	1999.183	90.511	23.913	1995	5	37	asc	0.5	0	TRUE	4.01	4.92	-25.32	99.5	-1	0.73	31.9	15.6	3.89	3.2	2.91	0.1029	-0.4841	-0.1517	0.0845	-0.4893	-0.1253	0.9947	0.1031	C63	63
S99_04189	4189	1999.183	90.575	23.924	1993	7	49	asl	0.5	0	TRUE	4.31	2.84	-9.31	103.8	10	1.939	32.6	16.3	1.78	3.1	4.72	0.132	-0.4739	-0.1923	0.0883	-0.4883	-0.1307	0.9947	0.1031	C63	63
S99_04190	4190	1999.183	90.571	23.932	1992	8	39	ppc	155	1	FALSE	4.34	3.13	-9.97	104.7	10	1.886	33	16.2	1.67	3.1	4.7	0.1302	-0.4746	-0.1898	0.0911	-0.4876	-0.1347	0.9947	0.1031	C63	63
S99_04194	4194	1999.6	89.527	24.756	1992	8	25	asl	3.1	1	FALSE	4.81	1.63	-3.14	242	129	9.398	13.6	62.6	4.2	7.8	14.57	-0.3442	-0.3222	0.4144	0.3753	-0.2887	-0.4308	0.9947	0.1031	C61	61
S99_04201	4201	1999.683	89.385	24.59	1989	10	20	rb	0.8	1	FALSE	5.6	2.84	-6.18	270.4	48	10.13	19.9	49.7	5.02	7.1	13.65	-0.4088	-0.2494	0.4424	0.318	-0.3483	-0.3966	0.9947	0.1031	C39	39
S99_04203	4203	1999.683	89.368	24.64	1998	2	23	rb	0.5	0	TRUE	5.42	2.92	-6.11	264.7	55	10.481	19.5	51.4	1.76	7.1	14.83	-0.4165	-0.2398	0.4441	0.3353	-0.3314	-0.4087	0.9947	0.1031	C39	39
S99_04228	4228	1999.455	89.352	24.795	1991	9	18	rb	0.5	0	TRUE	4.96	2.21	-6.87	230	113	12.326	16.4	58.7	4.42	7.1	16.41	-0.4238	-0.2306	0.4454	0.3888	-0.2733	-0.4363	0.9711	0.2387	C61	61
S99_04231	4231	1999.455	89.411	24.797	1993	7	25	asl	0.5	0	TRUE	4.91	1.92	-5.4	234.3	121	12.191	15.5	60.7	4.02	7.2	15.56	-0.397	-0.2636	0.4391	0.3894	-0.2725	-0.4365	0.9711	0.2387	C61	61
S99_04242	4242	1999.46	89.791	25.442	1977	22	19	asl	1.1	1	FALSE	4.34	1.15	-6.5	394.5	53	6.115	6	49.1	2.32	10.1	22.12	-0.2243	-0.4246	0.3082	0.6119	0.0617	-0.345	0.9623	0.272	S125	190
S99_04243	4243	1999.46	89.764	25.473	1999	1	31	asd	31.2	1	FALSE	4.34	1.13	-7.23	393.5	66	5.879	5.2	48.8	2.37	10.2	22.47	-0.2365	-0.4161	0.3217	0.6226	0.0815	-0.3305	0.9623	0.272	S125	190
S99_04244	4244	1999.46	89.765	25.488	1996	4	13	asd	0.7	1	FALSE	4.35	1.12	-7.66	389.7	76	5.738	5.1	47.6	2.25	10.3	23.29	-0.2361	-0.4164	0.3212	0.6278	0.0912	-0.3231	0.9623	0.272	S125	190
S99_04245	4245	1999.46	89.764	25.462	1997	3	30	asd	2.1	1	FALSE	4.35	1.13	-6.91	396.2	59	5.99	5.3	49.2	2.43	10.1	22.91	-0.2365	-0.4161	0.3217	0.6188	0.0744	-0.3358	0.9623	0.272	S125	190
S99_04247	4247	1999.46	89.758	25.406	1998	2	31	asl	37.4	1	FALSE	4.31	1.17	-5.51	412	31	6.557	6.1	52.6	2.54	10.1	21.64	-0.2393	-0.4141	0.3247	0.5995	0.0391	-0.3606	0.9623	0.272	S125	190
S99_04248	4248	1999.46	89.675	25.427	1994	6	14	asd	0.6	1	FALSE	4.3	1.15	-5.26	408.4	19	7.431	6.2	55.7	4.03	10.1	2.5	-0.277	-0.3849	0.3623	0.6068	0.0522	-0.3517	0.9623	0.272	S126	191
S99_04249	4249	1999.463	89.805	25.527	1998	2	31	asl	26.2	1	FALSE	4.27	1.14	-8.11	369.8	95	5.578	5.3	43.1	1.91	9.8	22.48	-0.2179	-0.4288	0.301	0.6413	0.1168	-0.3027	0.9575	0.2885	S125	190
S99_04250	4250	1999.463	89.813	25.542	1998	2	31	asl	23.7	1	FALSE	4.28	1.14	-8.19	364.2	105	5.443	5.3	42.3	2.06	9.9	22.38	-0.2143	-0.4311	0.2968	0.6464	0.1268	-0.2943	0.9575	0.2885	S125	190
S99_04251	4251	1999.463	89.836	25.576	1999	1	33	asl	9.8	1	FALSE	4.37	1.11	-7.73	348.1	110	5.713	5.4	40.6	1.97	10.1	23.15	-0.2038	-0.4377	0.2846	0.6582	0.1498	-0.2745	0.9575	0.2885	S125	190
S99_04252	4252	1999.463	89.807	25.493	1996	4	31	asl	4.7	1	FALSE	4.28	1.15	-7.47	377	71	5.698	5.6	45.1	1.83	9.9	21.89	-0.217	-0.4294	0.2999	0.6295	0.0945	-0.3206	0.9575	0.2885	S125	190
S99_04254	4254	1999.463	89.839	25.617	1998	2	33	asl	71	1	FALSE	4.37	1.08	-7.51	339.1	115	6.294	5.5	39.2	2.25	10.1	23.55	-0.2025	-0.4385	0.2829	0.6723	0.178	-0.2488	0.9575	0.2885	S125	190
S99_04255	4255	1999.463	89.848	25.668	1997	3	28	asl	19.2	1	FALSE	4.31	1.05	-6.48	327.8	114	6.851	5.7	37.4	2.31	10.1	23.84	-0.1984	-0.441	0.278	0.6899	0.2139	-0.2139	0.9575	0.2885	S125	190
S99_04256	4256	1999.463	89.859	25.609	1999	1	31	asl	16.2	1	FALSE	4.32	1.1	-7.14	333.9	110	6.181	5.7	39.2	2.19	10	23.31	-0.1934	-0.4439	0.272	0.6695	0.1724	-0.2539	0.9575	0.2885	S125	190
S99_04257	4257	1999.463	89.839	25.568	1998	2	31	asl	69.6	1	FALSE	4.36	1.12	-7.67	348.7	108	5.635	5.5	40.7	1.98	10.1	22.4	-0.2025	-0.4385	0.2829	0.6554	0.1443	-0.2793	0.9575	0.2885	S125	190
S99_04258	4258	1999.469	89.649	25.557	1994	6	13	asd	37	1	FALSE	4.14	0.87	-6.86	383.8	87	8.458	5	46.6	4.4	10.2	22.13	-0.2888	-0.3749	0.373	0.6516	0.1369	-0.2857	0.947	0.3213	C40	40
S99_04259	4259	1999.469	89.68	25.578	1997	3	30	asd	11.5	1	FALSE	4.2	0.86	-7.84	378.3	108	8.219	4.4	45.1	4.6	10.2	23.44	-0.2747	-0.3868	0.3602	0.6588	0.1511	-0.2733	0.947	0.3213	C40	40
S99_04260	4260	1999.469	89.683	25.642	1982	17	16	asd	0.5	0	TRUE	4.15	0.7	-6.9	361.2	130	7.907	4.4	40.7	5.01	10.2	23.84	-0.2733	-0.3879	0.359	0.6809	0.1955	-0.2321	0.947	0.3213	C40	40
S99_04261	4261	1999.469	89.658	25.622	1993	7	23	asd	13.6	1	FALSE	4.1	0.63	-6.44	364.2	121	8.318	4.4	41.5	5.26	10.4	24.26	-0.2847	-0.3784	0.3694	0.674	0.1815	-0.2455	0.947	0.3213	C40	40
S99_04267	4267	1999.471	89.62	25.847	1994	6	18	afy	1.1	1	FALSE	3.81	1.23	-1.26	262.7	169	10.212	8.3	33.1	4.48	10.1	27.02	-0.302	-0.3632	0.3841	0.7516	0.3474	-0.0658	0.9413	0.3375	C66	66
S99_04271	4271	1999.471	89.637	25.81	1988	11	14	afy	5.7	1	FALSE	3.96	1.28	-2.08	295.8	151	9.597	8.5	33.1	4.16	10.2	27.24	-0.2943	-0.3701	0.3777	0.7389	0.3189	-0.0999	0.9413	0.3375	C66	66
S99_04272	4272	1999.474	89.341	25.928	1993	7	18	afy	0.9	1	FALSE	2.88	1.24	-1.9	182	116	16.454	5.1	38.3	7.7	10	34.69	-0.4288	-0.2242	0.4461	0.7796	0.4116	0.0151	0.9354	0.3537	C41	41
S99_04273	4273	1999.474	89.302	25.936	1994	6	23	afy	3.3	1	FALSE	2.87	1.42	-1.55	184.6	99	15.612	4.7	38.7	7.93	10	35.11	-0.4465	-0.201	0.4472	0.7823	0.4181	0.0236	0.9354	0.3537	C41	41
S99_04274	4274	1999.474	89.333	25.897	1997	3	18	afy	0.5	0	TRUE	2.91	1.2	-1.19	192.1	106	15.513	5.8	39.4	7.15	9.8	32.91	-0.4324	-0.2195	0.4465	0.7689	0.3868	-0.0169	0.9354	0.3537	C41	41
S99_04275	4275	1999.474	89.387	25.917	1996	4	18	afy	0.5	0	TRUE	2.91	1.05	-2.02	177.8	138	16.441	6	37.8	7.45	9.5	34.35	-0.4079	-0.2505	0.4422	0.7758	0.4028	0.0036	0.9354	0.3537	C41	41
S99_04276	4276	1999.474	89.433	25.962	1997	3	18	afy	0.5	0	TRUE	2.91	0.94	-3.2	156.4	173	15.526	5.6	35.9	7.69	9.4	33.4	-0.387	-0.2754	0.4356	0.7913	0.4393	0.0518	0.9354	0.3537	C41	41
S99_04277	4277	1999.474	89.407	25.958	1992	8	18	afy	0.5	0	TRUE	2.9	1.01	-2.98	163.3	157	16.259	5.4	36.8	7.72	9.4	33.8	-0.3988	-0.2615	0.4396	0.7899	0.436	0.0474	0.9354	0.3537	C41	41
S99_04278	4278	1999.474	89.374	25.974	1997	3	18	afy	0.5	0	TRUE	2.87	1.11	-3.01	167.6	139	16.354	4.8	37.1	8.15	9.6	34.55	-0.4138	-0.2432	0.4436	0.7954	0.4491	0.0651	0.9354	0.3537	C41	41
S99_04279	4279	1999.477	89.112	26.211	1997	3	18	afy	0.5	0	TRUE	2.28	0.63	-0.53	195.5	6	9.319	2.4	32.1	5.14	8.7	52.19	-0.5328	-0.0741	0.4211	0.8772	0.6542	0.3717	0.9291	0.3697	S127	192
S99_04280	4280	1999.477	89.117	26.165	1983	16	14	afy	2.4	1	FALSE	2.29	0.64	-0.17	194.4	-7	10.155	2.4	32.6	5.57	8.3	49.31	-0.5306	-0.0778	0.4225	0.8613	0.6128	0.3055	0.9291	0.3697	S127	192
S99_04281	4281	1999.477	89.14	26.121	1997	3	18	afy	0.5	0	TRUE	2.3	0.72	-0.11	189.6	-3	11.161	2.4	33.4	8.19	8.5	46.71	-0.5201	-0.0942	0.4284	0.8462	0.574	0.2453	0.9291	0.3697	S127	192
S99_04282	4282	1999.477	89.155	26.111	1985	14	14	afy	0.5	0	TRUE	2.34	0.72	0.01	188.1	5	11.498	2.5	33.8	9.77	8.4	46.58	-0.5133	-0.1048	0.4318	0.8427	0.5652	0.2321	0.9291	0.3697	S127	192
S99_04283	4283	1999.477	89.238	26.07	1979	20	14	afy	2.7	1	FALSE	2.56	0.53	-2.36	167.9	69	13.109	3.1	35.2	5.03	8.9	40.01	-0.4756	-0.1607	0.4445	0.8286	0.5298	0.1792	0.9291	0.3697	C41	41
S99_04284	4284	1999.477	89.224	26.092	1975	24	13	afy	0.5	0	TRUE	2.51	0.56	-1.73	174.4	51	12.589	2.9	34.8	5.95	9	42.22	-0.4819	-0.1516	0.4431	0.8362	0.5487	0.2073	0.9291	0.3697	C41	41
S99_04286	4286	1999.477	89.138	26.134	1984	15	13	afy	0.5	0	TRUE	2.3	0.69	-0.23	191.1	-4	10.934	2.4	33.1	6.87	8.4	47.57	-0.521	-0.0928	0.4279	0.8506	0.5854	0.2628	0.9291	0.3697	S127	192
S99_04287	4287	1999.48	89.016	26.346	1992	8	13	afy	0.7	1	FALSE	2.32	0.63	-0.82	171.3	62	5.021	2.1	30.9	6.32	8.1	60.27	-0.5765	-0.0015	0.3858	0.9238	0.78	0.5851	0.9226	0.3857	S127	192
S99_04288	4288	1999.48	88.992	26.308	1993	7	16	afy	15.7	1	FALSE	2.31	0.66	-0.18	165.2	71	4.828	2.1	30.4	6.21	8.4	58.85	-0.5874	0.0175	0.3744	0.9107	0.7439	0.522	0.9226	0.3857	S127	192
S99_04291	4291	1999.482	88.823	26.221	1997	3	21	afy	0.5	0	TRUE	2.49	0.67	1.33	138.1	100	9.703	1.5	26	8.83	9	59.86	-0.6642	0.1617	0.2638	0.8806	0.6633	0.3865	0.9159	0.4015	C42	42
S99_04292	4292	1999.482	88.795	26.247	1992	8	22	afy	16.7	1	FALSE	2.5	0.51	0.25	127.9	100	9.145	1.4	26.3	6.66	8.8	62.14	-0.6769	0.1873	0.24	0.8896	0.6871	0.4257	0.9159	0.4015	C42	42
S99_04293	4293	1999.482	88.798	26.201	1993	7	17	afy	0.5	0	TRUE	2.53	0.76	1.28	148.8	94	10.32	1.5	25.6	8.64	9	61.66	-0.6755	0.1845	0.2426	0.8737	0.6452	0.357	0.9159	0.4015	C42	42
S99_04294	4294	1999.482	88.821	26.145	1992	8	19	afy	4	1	FALSE	2.64	1.08	2.08	175.4	80	11.658	1.8	25.1	13.37	8.9	55.17	-0.6651	0.1635	0.2622	0.8544	0.5951	0.2778	0.9159	0.4015	C42	42
S99_04295	4295	1999.482	88.801	26.105	1987	12	22	afy	0.5	0	TRUE	2.68	1.03	2.13	189.5	57	12.153	2	24	8.23	8.9	54.39	-0.6742	0.1817	0.2452	0.8406	0.56	0.2242	0.9159	0.4015	C42	42
S99_04296	4296	1999.482	88.79	26.077	1996	4	18	afy	0.5	0	TRUE	2.69	0.81	1.88	196.8	45	12.492	2.2	24.1	4.64	8.7	53.44	-0.6792	0.1919	0.2356	0.831	0.5358	0.1881	0.9159	0.4015	C42	42
S99_04297	4297	1999.482	88.828	26.058	1995	5	20	afy	4.1	1	FALSE	2.64	0.57	1.41	196.7	22	12.625	2.5	25.2	17.02	8.8	49.76	-0.6619	0.1572	0.2679	0.8244	0.5195	0.1642	0.9159	0.4015	C42	42
S99_04298	4298	1999.488	88.879	26.256	1995	5	9	afy	0.5	0	TRUE	2.39	0.68	1.23	141.3	97	8.22	1.7	28	7.34	9.3	60.98	-0.6387	0.1119	0.3066	0.8927	0.6954	0.4396	0.9015	0.4328	C42	42
S99_04299	4299	1999.488	88.908	26.21	1994	6	20	afy	0.5	0	TRUE	2.36	0.78	1.71	157.8	87	9.091	1.8	27.8	7.01	8.9	57.91	-0.6255	0.0869	0.3264	0.8769	0.6533	0.3702	0.9015	0.4328	C42	42
S99_04300	4300	1999.488	88.928	26.206	1994	6	19	afy	0.5	0	TRUE	2.35	0.74	0.98	161.5	83	8.985	1.9	28.3	6.39	9.2	57.28	-0.6165	0.07	0.339	0.8755	0.6497	0.3643	0.9015	0.4328	C42	42
S99_04302	4302	1999.488	88.966	26.173	1994	6	27	afy	3.3	1	FALSE	2.38	0.66	-0.73	171.1	68	9.703	2	29.4	6.21	9.2	53.15	-0.5992	0.0385	0.361	0.8641	0.62	0.3168	0.9015	0.4328	C42	42
S99_04303	4303	1999.488	88.993	26.183	1996	4	23	afy	0.5	0	TRUE	2.35	0.67	-1.09	168.2	62	9.375	2.1	30.3	5.98	9.2	52.91	-0.5869	0.0167	0.3749	0.8675	0.6289	0.331	0.9015	0.4328	C42	42
S99_04304	4304	1999.488	88.999	26.196	1992	8	27	asd	0.5	0	TRUE	2.32	0.68	-0.82	167.9	61	8.948	2.1	30.4	5.82	9.2	53.52	-0.5842	0.0119	0.3779	0.872	0.6406	0.3497	0.9015	0.4328	C42	42
S99_04305	4305	1999.488	89.037	26.152	1980	19	23	asd	0.5	0	TRUE	2.24	0.59	1.56	165.6	11	10	2.2	31.5	7.15	9.2	49.9	-0.5669	-0.0179	0.3949	0.8568	0.6013	0.2874	0.9015	0.4328	C42	42
S99_04306	4306	1999.488	89.05	26.099	1992	8	19	afy	0.5	0	TRUE	2.24	0.39	2.84	174.3	-5	10.806	2.4	32.6	4.46	8.8	47	-0.561	-0.0279	0.4001	0.8386	0.5548	0.2163	0.9015	0.4328	C42	42
S99_04307	4307	1999.491	88.918	25.77	1996	4	28	afy	1.5	1	FALSE	3.19	1.14	-3.1	208.5	143	13.303	8.8	32.2	7.48	8.3	38.06	-0.621	0.0785	0.3328	0.7251	0.2886	-0.1346	0.8939	0.4482	C43	43
S99_04308	4308	1999.491	88.92	25.782	1998	2	40	afy	4.1	1	FALSE	3.15	1.07	-2.89	209.5	138	13.566	8.3	31.5	6.61	8.4	39.2	-0.6201	0.0768	0.3341	0.7292	0.2976	-0.1244	0.8939	0.4482	C43	43
S99_04309	4309	1999.491	88.963	25.79	1984	15	19	afy	0.5	0	TRUE	3.02	1.21	-1.07	205.8	108	13.716	7.4	33	8.52	8.1	36.35	-0.6005	0.041	0.3593	0.732	0.3037	-0.1175	0.8939	0.4482	C43	43
S99_04310	4310	1999.491	88.956	25.833	1992	8	22	afy	0.5	0	TRUE	2.89	1.01	0.01	209.6	84	13.878	6.3	30.8	8.82	8.3	37.32	-0.6037	0.0467	0.3555	0.7468	0.3366	-0.0789	0.8939	0.4482	C43	43
S99_04311	4311	1999.491	88.952	25.837	1993	7	14	afy	0.5	0	TRUE	2.89	0.99	0.04	210.5	83	13.879	6.2	30.5	8.42	8.3	37.46	-0.6055	0.05	0.3532	0.7482	0.3397	-0.0752	0.8939	0.4482	C43	43
S99_04312	4312	1999.491	88.873	25.817	1998	2	22	afy	0.5	0	TRUE	3.1	0.95	-2.14	218.1	118	13.599	8	29	5.69	8.6	40.88	-0.6414	0.1172	0.3024	0.7413	0.3243	-0.0936	0.8939	0.4482	C43	43
S99_04313	4313	1999.491	88.888	25.803	1994	6	12	afy	0.8	1	FALSE	3.12	0.99	-2.5	214.7	128	13.549	8.1	29.4	5.48	8.4	38.82	-0.6346	0.1041	0.3129	0.7365	0.3136	-0.1061	0.8939	0.4482	C43	43
S99_04314	4314	1999.491	88.893	25.778	1994	6	14	afy	0.5	0	TRUE	3.21	1.08	-3.19	210.9	144	13.171	9	30.4	6.37	8.3	37.26	-0.6324	0.0998	0.3164	0.7278	0.2946	-0.1278	0.8939	0.4482	C43	43
S99_04316	4316	1999.493	88.578	26.284	1991	9	20	afo	1.2	1	FALSE	2.92	0.97	-2.8	209	161	7.267	1.2	30.1	7.8	9.3	69.21	-0.7755	0.4021	-0.0027	0.9024	0.7214	0.4834	0.8861	0.4636	C44	44
S99_04317	4317	1999.493	88.567	26.267	1995	5	20	afo	0.5	0	TRUE	2.93	0.92	-3.13	214.6	163	7.683	1.2	30.3	7.39	9.3	69.15	-0.7805	0.4138	-0.0179	0.8965	0.7056	0.4566	0.8861	0.4636	C44	44
S99_04318	4318	1999.493	88.532	26.24	1978	21	23	afo	6.1	1	FALSE	2.99	0.81	-3.99	228.9	170	8.379	1.3	30.4	7.47	9.4	67.42	-0.7964	0.4514	-0.0682	0.8872	0.6807	0.4151	0.8861	0.4636	C44	44
S99_04320	4320	1999.493	88.634	26.117	1991	9	19	afo	1.6	1	FALSE	2.91	0.91	-1.06	223.7	131	11.437	2.2	27.5	7.08	9.1	55.34	-0.7501	0.3439	0.0702	0.8448	0.5705	0.24	0.8861	0.4636	C42	42
S99_04321	4321	1999.493	88.631	26.181	1984	15	22	afo	1.1	1	FALSE	2.81	0.87	-1.71	206.4	133	10	1.8	27.3	6.15	9	61.66	-0.7514	0.3469	0.0664	0.8669	0.6271	0.3282	0.8861	0.4636	C42	42
S99_04322	4322	1999.493	88.676	26.225	1990	10	14	afo	0.5	0	TRUE	2.7	0.84	-1.04	179.6	126	9.175	1.4	26.4	5.43	9.2	61.38	-0.731	0.3015	0.12	0.882	0.667	0.3924	0.8861	0.4636	C42	42
S99_04324	4324	1999.493	88.644	26.322	1995	5	20	afo	0.8	1	FALSE	2.79	1.03	-1.55	183.5	150	6.734	1.1	28.9	8.68	8.9	68.85	-0.7455	0.3337	0.0824	0.9155	0.7572	0.545	0.8861	0.4636	C45	45
S99_04325	4325	1999.496	88.537	26.337	1977	22	24	afo	0.5	0	TRUE	3.05	1.2	-2.65	217.6	181	6.226	0.9	31.8	9.72	9.3	73.44	-0.7941	0.446	-0.0609	0.9207	0.7714	0.5699	0.878	0.4787	C44	44
S99_04326	4326	1999.496	88.471	26.328	1997	3	34	afo	2.8	1	FALSE	3.12	1.03	-3.48	237.7	191	6.822	0.9	32.1	12.85	9.8	73.79	-0.8241	0.5188	-0.1632	0.9176	0.7629	0.5549	0.878	0.4787	C44	44
S99_04327	4327	1999.496	88.665	26.34	1998	2	14	afo	0.5	0	TRUE	2.77	1.04	-1.26	176.6	145	6.65	1.1	28.8	8.36	8.9	69.55	-0.736	0.3125	0.1074	0.9217	0.7743	0.575	0.878	0.4787	C45	45
S99_04332	4332	1999.496	88.54	26.47	1989	10	21	afo	2.2	1	FALSE	3.2	2.17	-0.36	212.8	202	5.079	0.7	33.1	12.91	9.6	83.55	-0.7928	0.4427	-0.0565	0.9665	0.9013	0.8075	0.878	0.4787	C46	46
S99_04335	4335	1999.499	88.51	26.478	1995	5	14	afo	8.7	1	FALSE	3.26	2.39	-0.13	218.4	213	4.977	0.7	33.8	7.66	9.5	85.34	-0.8064	0.4754	-0.1014	0.9693	0.9093	0.8228	0.8696	0.4938	C46	46
S99_04336	4336	1999.499	88.479	26.471	1997	3	23	afo	0.5	0	TRUE	3.29	2.33	-0.31	223.6	221	4.927	0.7	34.4	12.7	9.9	84.83	-0.8205	0.5098	-0.1502	0.9669	0.9023	0.8094	0.8696	0.4938	C46	46
S99_04337	4337	1999.499	88.411	26.53	1996	4	22	afo	0.5	0	TRUE	3.27	1.93	-0.53	239.8	229	5.443	0.6	34	11.2	10.1	92.75	-0.8514	0.5873	-0.2658	0.9872	0.962	0.9246	0.8696	0.4938	S128	193
S99_04338	4338	1999.019	88.319	26.166	1995	5	23	afo	0.5	0	TRUE	2.92	1	-4.26	282.4	160	12.334	1.4	35.5	16.13	9.6	57.99	-0.8932	0.6967	-0.4417	0.8617	0.6137	0.3069	0.9927	0.1202	C44	44
S99_04339	4339	1999.019	88.238	26.145	1975	24	18	afo	0.5	0	TRUE	3	1.28	-4.14	279	185	13.72	1.8	36.2	9.03	9.4	53.24	-0.93	0.7974	-0.616	0.8544	0.5951	0.2778	0.9927	0.1202	C44	44
S99_04340	4340	1999.019	88.267	26.155	1999	1	14	afo	0.5	0	TRUE	2.97	1.19	-4.04	282.3	173	13.274	1.7	36	9.75	9.3	54.07	-0.9168	0.7609	-0.5515	0.8579	0.6039	0.2916	0.9927	0.1202	C44	44
S99_04341	4341	1999.019	88.307	26.123	1979	20	20	afo	0.5	0	TRUE	2.94	1.13	-4.28	274.7	174	13.504	1.5	35.7	7.62	9.3	54.98	-0.8987	0.7114	-0.4664	0.8468	0.5757	0.248	0.9927	0.1202	C44	44
S99_04345	4345	1999.019	88.288	26.032	1994	6	17	afo	1.7	1	FALSE	3.03	1.54	-4.07	246.3	224	15.303	2	34.9	6.78	9.5	51.44	-0.9073	0.7348	-0.5062	0.8155	0.4974	0.1324	0.9927	0.1202	C47	47
S99_04350	4350	1999.186	88.194	25.887	1993	7	18	afo	0.5	0	TRUE	3.21	1.77	-5.53	243.5	207	18.492	3.2	35.3	23.38	9.5	42.19	-0.95	0.8538	-0.7185	0.7654	0.3788	-0.027	0.9927	0.1202	C47	47
S99_04351	4351	1999.186	88.131	25.829	1997	3	13	afo	0.5	0	TRUE	3.26	1.48	-8.2	266	201	18.002	3.8	37.3	9.32	10.2	38.85	-0.9786	0.9366	-0.8752	0.7454	0.3335	-0.0826	0.9927	0.1202	C48	48
S99_04352	4352	1999.186	88.13	25.828	1990	10	27	afo	2.2	1	FALSE	3.26	1.48	-8.2	266.4	201	17.973	3.8	37.3	8.99	10.2	38.81	-0.9791	0.9379	-0.8778	0.7451	0.3327	-0.0835	0.9927	0.1202	C48	48
S99_04353	4353	1999.269	88.659	26.161	1996	4	22	afo	0.5	0	TRUE	2.77	0.87	-0.97	202.2	120	10.608	1.9	25.9	5.66	8.9	59.76	-0.7387	0.3185	0.1003	0.86	0.6093	0.2999	0.9927	0.1202	C42	42
S99_04356	4356	1999.269	88.587	26.043	1998	2	18	afo	0.5	0	TRUE	3.13	0.99	-1.78	261.5	170	12.661	2.3	30.4	12.14	9.7	53.69	-0.7714	0.3926	0.0095	0.8192	0.5068	0.1458	0.9927	0.1202	C42	42
S99_04363	4363	1999.352	88.987	25.165	1999	1	18	asl	0.5	0	TRUE	5.41	1.45	-13.32	176.8	267	18.119	15.2	49.1	5.81	7	21.46	-0.5896	0.0215	0.372	0.5164	-0.1	-0.4303	0.9927	0.1202	C49	49
S99_04365	4365	1999.352	89.166	25.195	1999	1	18	rb	0.5	0	TRUE	4.8	1.77	-12.76	185	199	13.92	13.1	57.1	11.36	7.7	20.92	-0.5083	-0.1125	0.4341	0.5267	-0.0838	-0.4247	0.9927	0.1202	C38	38
S99_04374	4374	1999.519	89.035	25.099	1997	3	15	asl	0.5	0	TRUE	5.42	1.92	-14.25	195.2	189	16.094	16.4	52.8	6.26	7	19.09	-0.5678	-0.0164	0.394	0.4936	-0.1345	-0.4397	0.9927	0.1202	C49	49
S99_04375	4375	1999.519	88.932	25.138	1996	4	25	asl	0.5	0	TRUE	5.4	1.69	-13.47	182.1	255	18.687	15.7	44.2	5.45	6.8	19.98	-0.6146	0.0667	0.3415	0.5071	-0.1143	-0.4347	0.9927	0.1202	C49	49
S99_04376	4376	1999.519	88.979	25.112	1997	3	25	asl	1.8	1	FALSE	5.52	1.78	-14.14	187.3	228	17.66	16.1	48.3	5.53	7	20.12	-0.5933	0.028	0.3679	0.4981	-0.1278	-0.4382	0.9927	0.1202	C49	49
S99_04377	4377	1999.519	88.962	25.167	1996	4	25	asl	0.8	1	FALSE	5.37	1.51	-12.72	177.1	267	18.355	15.3	46.1	5.68	6.9	21.25	-0.601	0.0418	0.3588	0.5171	-0.099	-0.43	0.9927	0.1202	C49	49
S99_04378	4378	1999.519	88.989	25.079	1999	1	25	asl	0.5	0	TRUE	5.56	2.12	-14.76	192.2	195	16.615	16.7	48.8	5.58	6.7	20.24	-0.5887	0.0199	0.373	0.4867	-0.1447	-0.4418	0.9927	0.1202	C49	49
S99_04379	4379	1999.352	88.995	25.156	1992	8	19	asl	0.6	1	FALSE	5.44	1.46	-13.42	179.1	260	17.984	15.4	50	5.88	7	20.91	-0.586	0.0151	0.3759	0.5133	-0.1048	-0.4319	0.9927	0.1202	C49	49
S99_05006	5006	1999.764	91.364	24.504	1999	1	27	asc	87.4	1	FALSE	2.34	1.59	-8.66	54.1	6	0.514	18.9	12.4	1.06	2.7	5.99	0.4906	-0.139	-0.4407	0.2884	-0.3753	-0.3726	0.9963	0.086	S129	194
S99_05008	5008	1999.764	91.359	24.531	1996	4	28	asc	56	1	FALSE	2.43	1.36	-7.47	54.8	5	0.431	20.4	11.7	1.04	2.7	5.67	0.4883	-0.1423	-0.4414	0.2977	-0.3671	-0.3806	0.9963	0.086	S129	194
S99_05018	5018	1999.369	91.326	25.118	1991	9	11	afy	4	1	FALSE	2.37	0.75	-5.27	59.2	-9	1.887	20.3	9.2	1.12	2.9	7.96	0.4733	-0.164	-0.4449	0.5002	-0.1247	-0.4374	0.9751	0.2219	S130	195
S99_05022	5022	1999.369	91.317	25.136	1997	3	24	afy	29.9	1	FALSE	2.42	0.7	-5.16	60.2	-10	1.949	20.2	9.3	1.16	2.9	7.99	0.4692	-0.1698	-0.4456	0.5064	-0.1154	-0.435	0.9751	0.2219	S130	195
S99_05029	5029	1999.372	91.22	25.13	1998	2	7	afy	0.5	0	TRUE	2.75	0.47	-4.99	68.9	-27	1.403	19	10.3	1.38	2.9	5.29	0.4251	-0.2289	-0.4456	0.5043	-0.1185	-0.4358	0.9711	0.2387	S131	196
S99_05051	5051	1999.383	90.782	25.154	1987	12	41	afy	60.1	1	FALSE	3.33	1.32	-2.59	75.4	15	7.078	13.5	12.9	1.56	3.3	12.7	0.2261	-0.4233	-0.3102	0.5126	-0.1059	-0.4322	0.9524	0.3049	S110	175
S99_05059	5059	1999.385	90.696	25.066	1994	6	47	afy	176	1	FALSE	3.46	1.39	-3.76	63.9	43	8.049	14.2	15.1	1.8	3.3	10.15	0.187	-0.4475	-0.2642	0.4822	-0.1512	-0.443	0.947	0.3213	S110	175
S99_05060	5060	1999.385	90.677	25.126	1999	1	11	afy	2	1	FALSE	3.09	1.79	-2.69	71.3	30	7.355	14.7	15.4	1.79	3.5	13.47	0.1784	-0.4523	-0.2534	0.5029	-0.1206	-0.4364	0.947	0.3213	S110	175
S99_05061	5061	1999.385	90.727	25.125	1997	3	18	afy	21.7	1	FALSE	3.25	1.58	-2.88	70.2	25	7.334	14.2	15	1.62	3.2	10.64	0.2011	-0.4393	-0.2813	0.5026	-0.1211	-0.4365	0.947	0.3213	S110	175
S99_05062	5062	1999.385	90.641	25.139	1988	11	32	afy	20.8	1	FALSE	3.08	1.78	-2.85	76.5	33	7.158	15	15.4	1.95	3.7	11.35	0.162	-0.4606	-0.2324	0.5074	-0.1138	-0.4345	0.947	0.3213	S110	175
S99_05067	5067	1999.388	90.969	24.864	1998	2	27	asc	41.1	1	FALSE	3.88	1.19	-0.68	85.1	3	5.425	25.9	11.6	3.19	2.8	7.48	0.3111	-0.3549	-0.3914	0.4126	-0.2447	-0.4433	0.9413	0.3375	S132	197
S99_05083	5083	1999.396	90.075	24.981	1988	11	36	asl	0.7	1	FALSE	4.19	1.34	-2.09	178.5	175	7.576	14.4	26.6	0.68	6.2	17.68	-0.0952	-0.4864	0.1407	0.4529	-0.1923	-0.4471	0.9226	0.3857	C34	34
S99_05084	5084	1999.396	90.07	24.938	1994	6	14	asl	7.6	1	FALSE	4.36	1.32	-3.15	169.4	192	7.63	15	25.4	0.7	6.2	14.15	-0.0975	-0.4857	0.1439	0.4381	-0.2121	-0.4469	0.9226	0.3857	C34	34
S99_05085	5085	1999.396	90.071	25.047	1992	8	46	ppc	2.3	1	FALSE	4.06	1.37	-1.1	200.4	145	7.186	16.4	29.5	1.06	6.6	15.87	-0.0975	-0.4857	0.1439	0.4757	-0.1606	-0.4444	0.9226	0.3857	C34	34
S99_05086	5086	1999.396	90.07	25.047	1997	3	14	ppc	0.5	0	TRUE	4.06	1.37	-1.1	200.4	145	7.186	16.4	29.5	1.06	6.6	15.87	-0.0975	-0.4857	0.1439	0.4757	-0.1606	-0.4444	0.9226	0.3857	C34	34
S99_05091	5091	1999.399	90.131	25.069	1992	8	37	ppc	12.3	1	FALSE	3.82	1.38	-0.95	181.9	135	7.22	16.5	26.5	0.92	6	14.91	-0.0698	-0.4927	0.1038	0.4833	-0.1497	-0.4427	0.9159	0.4015	C34	34
S99_05092	5092	1999.399	90.184	25.088	1997	3	44	afy	5.3	1	FALSE	3.71	1.41	-0.98	167.4	123	7.073	16.2	24.5	1.3	5.9	15.7	-0.0461	-0.4968	0.0689	0.4898	-0.1401	-0.4409	0.9159	0.4015	C34	34
S99_05093	5093	1999.399	90.183	25.088	1995	5	13	afy	17.3	1	FALSE	3.71	1.41	-0.98	167.4	123	7.073	16.2	24.5	1.3	5.9	15.7	-0.0461	-0.4968	0.0689	0.4898	-0.1401	-0.4409	0.9159	0.4015	C34	34
S99_05094	5094	1999.399	90.167	25.048	1997	3	23	ppc	17.7	1	FALSE	3.74	1.38	-1.11	165	136	7.583	14	24.3	0.88	5.8	14.76	-0.0534	-0.4957	0.0797	0.476	-0.1601	-0.4444	0.9159	0.4015	C34	34
S99_05095	5095	1999.399	90.234	25.06	1992	8	20	afy	36.5	1	FALSE	3.65	1.37	-1.49	146.1	122	7.596	14.1	22	1.61	5.3	13.49	-0.0229	-0.4992	0.0344	0.4802	-0.1542	-0.4435	0.9159	0.4015	C34	34
S99_05096	5096	1999.399	90.193	25.138	1997	3	49	afy	137	1	FALSE	3.69	1.51	-0.71	174.5	110	6.703	19.3	25.8	1.5	6	19.09	-0.042	-0.4973	0.0629	0.5071	-0.1143	-0.4347	0.9159	0.4015	C34	34
S99_05097	5097	1999.399	90.192	25.138	1998	2	26	afy	33.2	1	FALSE	3.69	1.51	-0.71	174.5	110	6.703	19.3	25.8	1.5	6	19.09	-0.042	-0.4973	0.0629	0.5071	-0.1143	-0.4347	0.9159	0.4015	C34	34
S99_05098	5098	1999.399	90.108	25.112	1997	3	29	ppc	9.1	1	FALSE	3.86	1.44	-0.83	202.5	121	6.846	20.6	29.3	1.47	6.5	15.64	-0.0802	-0.4903	0.119	0.4981	-0.1278	-0.4382	0.9159	0.4015	C34	34
S99_05099	5099	1999.399	90.128	25.16	1998	2	41	afy	49.7	1	FALSE	3.8	1.38	-0.6	201.3	111	6.658	23.4	29.7	1.34	6.5	20.61	-0.0711	-0.4924	0.1058	0.5147	-0.1027	-0.4312	0.9159	0.4015	C34	34
S99_05100	5100	1999.399	90.162	25.183	1997	3	11	afy	56.1	1	FALSE	3.73	1.54	-0.89	194.6	102	6.597	22.7	28.5	1.4	6.3	24.41	-0.0557	-0.4954	0.0831	0.5226	-0.0903	-0.4271	0.9159	0.4015	C34	34
S99_05105	5105	1999.402	89.948	25.179	1998	2	10	afy	0.5	0	TRUE	4.25	1.27	-1.47	311.3	74	6.818	26.3	42.2	1.7	7.8	18.82	-0.1529	-0.4649	0.2204	0.5212	-0.0925	-0.4278	0.9088	0.4172	C34	34
S99_05108	5108	1999.405	89.845	24.815	1995	5	18	asl	0.9	1	FALSE	4.8	1.5	-4.35	237.5	185	6.502	12	39.8	2.29	7.6	15.66	-0.1997	-0.4402	0.2797	0.3957	-0.2652	-0.4386	0.9015	0.4328	C36	36
S99_05110	5110	1999.405	89.851	24.783	1998	2	21	asl	230	1	FALSE	4.83	1.52	-4.4	234.6	181	6.878	12	37.9	1.94	7.5	15.1	-0.197	-0.4418	0.2764	0.3846	-0.2781	-0.4347	0.9015	0.4328	C36	36
S99_05113	5113	1999.405	89.865	24.757	1980	19	26	asl	7.4	1	FALSE	4.87	1.49	-4.49	231.4	180	7.351	12.8	36.3	1.43	7.4	15.49	-0.1906	-0.4455	0.2686	0.3756	-0.2883	-0.431	0.9015	0.4328	C36	36
S99_05114	5114	1999.405	89.822	24.703	1991	9	20	asl	5.5	1	FALSE	4.84	1.46	-4.12	243.9	158	7.568	10.3	41.9	1.32	7.4	14.21	-0.2102	-0.4337	0.2921	0.357	-0.3088	-0.4218	0.9015	0.4328	C36	36
S99_05115	5115	1999.405	89.857	24.702	1986	13	17	asl	0.5	0	TRUE	4.9	1.43	-4.3	238.7	162	7.792	12.4	38	1.06	7.3	13.6	-0.1943	-0.4434	0.2731	0.3567	-0.3092	-0.4216	0.9015	0.4328	C36	36
S99_05116	5116	1999.405	89.823	24.648	1989	10	21	asl	3.3	1	FALSE	4.91	1.31	-3.93	257.8	145	6.556	11	43.3	2.11	7.4	13.71	-0.2097	-0.434	0.2915	0.338	-0.3286	-0.4105	0.9015	0.4328	C36	36
S99_05117	5117	1999.405	89.838	24.846	1992	8	25	asl	30.5	1	FALSE	4.77	1.46	-4.06	242.6	186	6.332	11.8	41.5	2.33	7.9	14.51	-0.2029	-0.4382	0.2835	0.4063	-0.2523	-0.4418	0.9015	0.4328	C36	36
S99_05118	5118	1999.405	89.811	24.966	1975	24	33	asl	13.1	1	FALSE	4.66	1.33	-3.18	281.9	159	6.327	10.6	50.2	3.04	8	16.95	-0.2152	-0.4305	0.2979	0.4477	-0.1993	-0.4472	0.9015	0.4328	C36	36
S99_05119	5119	1999.405	89.835	24.947	1974	25	27	asl	25.9	1	FALSE	4.67	1.35	-3.57	268.9	171	6.446	12	45.8	3.05	8.1	16.87	-0.2043	-0.4374	0.2851	0.4412	-0.208	-0.4471	0.9015	0.4328	C36	36
S99_05120	5120	1999.405	89.82	24.909	1992	8	14	asl	0.5	0	TRUE	4.71	1.39	-3.9	260.4	179	6.366	11.1	45.4	3.02	8	16.96	-0.2111	-0.4332	0.2931	0.4281	-0.2251	-0.446	0.9015	0.4328	C36	36
S99_05121	5121	1999.405	89.864	24.894	1997	3	27	asl	11.6	1	FALSE	4.7	1.4	-4.19	244.5	188	6.551	13.9	39.3	2.35	7.7	16.54	-0.1911	-0.4452	0.2692	0.4229	-0.2317	-0.4453	0.9015	0.4328	C36	36
S99_05122	5122	1999.405	89.849	24.925	1987	12	14	asl	0.5	0	TRUE	4.69	1.37	-3.93	257.4	179	6.49	13	42.7	2.84	7.9	16.76	-0.1979	-0.4412	0.2775	0.4336	-0.218	-0.4466	0.9015	0.4328	C36	36
S99_05123	5123	1999.407	89.781	25.085	1976	23	36	asl	9.2	1	FALSE	4.57	1.28	-2.54	353.1	82	5.778	9.2	58.3	3.05	8.7	17.99	-0.2288	-0.4215	0.3133	0.4888	-0.1416	-0.4412	0.8939	0.4482	C36	36
S99_05124	5124	1999.407	89.751	25.115	1995	5	22	asl	4.4	1	FALSE	4.55	1.27	-2.48	376.3	60	6.395	7.6	62.3	2.99	9	18.81	-0.2424	-0.4118	0.328	0.4991	-0.1263	-0.4378	0.8939	0.4482	C36	36
S99_05125	5125	1999.407	89.72	25.127	1995	5	18	asl	13.9	1	FALSE	4.54	1.25	-2.62	381.4	54	6.724	6.4	65.3	2.4	9.2	17.88	-0.2565	-0.4013	0.3426	0.5033	-0.1201	-0.4362	0.8939	0.4482	C36	36
S99_05127	5127	1999.41	89.733	25.025	1975	24	40	asl	16.3	1	FALSE	4.65	1.22	-3.09	321.9	129	6.359	7.2	61.5	3.46	8.4	17.29	-0.2506	-0.4058	0.3366	0.4681	-0.1713	-0.4457	0.8861	0.4636	C36	36
S99_05129	5129	1999.413	89.756	25.194	1997	3	18	asd	1.6	1	FALSE	4.49	1.26	-1.56	437.8	-10	7.219	8.7	64.9	1.24	9.2	18.66	-0.2402	-0.4135	0.3256	0.5264	-0.0844	-0.4249	0.878	0.4787	C36	36
S99_05130	5130	1999.413	89.752	25.145	1997	3	23	asl	5.1	1	FALSE	4.52	1.27	-2.16	399.2	29	6.764	7.7	63.6	1.93	9.1	19.02	-0.2424	-0.4118	0.328	0.5095	-0.1106	-0.4336	0.878	0.4787	C36	36
S99_05131	5131	1999.413	89.751	25.145	1995	5	8	asl	0.5	0	TRUE	4.52	1.27	-2.16	399.2	29	6.764	7.7	63.6	1.93	9.1	19.02	-0.2424	-0.4118	0.328	0.5095	-0.1106	-0.4336	0.878	0.4787	C36	36
S99_05132	5132	1999.413	89.768	25.139	1995	5	18	asl	45.8	1	FALSE	4.52	1.28	-2.15	394.5	34	6.743	8.8	62	2.12	9	19.01	-0.2347	-0.4174	0.3198	0.5074	-0.1138	-0.4345	0.878	0.4787	C36	36
S99_05133	5133	1999.415	89.905	24.859	1989	10	41	asl	22.4	1	FALSE	4.73	1.42	-4.49	223.8	198	6.833	16.5	33.9	1.81	6.9	14.34	-0.1725	-0.4554	0.2459	0.4108	-0.2468	-0.4429	0.8696	0.4938	C36	36
S99_05134	5134	1999.415	89.871	24.852	1994	6	23	asl	50.6	1	FALSE	4.75	1.44	-4.46	234.3	190	6.64	14.6	37	2.1	7.4	16.16	-0.1879	-0.447	0.2653	0.4084	-0.2498	-0.4423	0.8696	0.4938	C36	36
S99_05135	5135	1999.415	89.932	24.766	1996	4	21	asl	8.2	1	FALSE	4.91	1.38	-4.83	209.9	194	7.078	17.6	30.5	1.12	6.6	15.09	-0.1602	-0.4615	0.23	0.3788	-0.2848	-0.4323	0.8696	0.4938	C36	36
S99_05136	5136	1999.415	89.935	24.803	1996	4	21	asl	0.5	0	TRUE	4.79	1.39	-4.82	208.3	202	7.035	17.9	30	1.42	6.6	15.44	-0.1588	-0.4622	0.2282	0.3915	-0.2701	-0.4372	0.8696	0.4938	C36	36
S99_05137	5137	1999.415	90.119	24.815	1996	4	32	asc	2.8	1	FALSE	5	1.18	-6.2	126	233	7.438	20.1	21.1	2.06	5.8	15.06	-0.0752	-0.4915	0.1118	0.3957	-0.2652	-0.4386	0.8696	0.4938	S133	198
S99_05139	5139	1999.016	90.956	23.984	1975	24	23	asd	43.1	1	FALSE	3.94	0.71	-1.16	88.9	28	6.046	8.6	16.8	4.32	3.1	3.62	0.3052	-0.3603	-0.3867	0.109	-0.4822	-0.1603	0.9947	0.1031	C5	5
S99_05140	5140	1999.016	90.876	23.954	1987	12	21	asd	206	1	FALSE	4.07	0.99	0.78	95.7	33	6.75	11.1	16.5	1.53	2.9	3.71	0.2688	-0.3916	-0.3546	0.0987	-0.4854	-0.1456	0.9947	0.1031	C5	5
S99_05144	5144	1999.016	90.863	24.026	1984	15	22	asl	1.4	1	FALSE	4.04	1.2	-0.14	86.3	40	6.733	13.7	17.3	1.24	3.1	6.33	0.2629	-0.3963	-0.3489	0.1235	-0.4771	-0.1805	0.9947	0.1031	C5	5
S99_05145	5145	1999.418	90.654	24.09	1991	9	21	asl	24.7	1	FALSE	4.45	2.68	-2.04	105.9	47	5.315	18.6	16.2	0.75	3.2	7.12	0.1679	-0.4577	-0.24	0.1456	-0.4682	-0.2106	0.861	0.5087	C5	5
S99_05146	5146	1999.418	90.699	24.096	1985	14	28	asl	53.4	1	FALSE	4.37	2.35	-0.85	95.4	52	6.015	18.2	16.2	0.54	3.1	7.44	0.1884	-0.4468	-0.2658	0.1476	-0.4673	-0.2134	0.861	0.5087	C5	5
S99_05148	5148	1999.418	90.692	24.167	1998	2	15	asl	68.6	1	FALSE	4.22	2.28	-1.41	88.9	60	6.969	16.5	16.2	0.82	2.9	8.15	0.1852	-0.4486	-0.2619	0.1721	-0.4556	-0.2454	0.861	0.5087	C5	5
S99_05149	5149	1999.418	90.692	24.233	1998	2	32	asl	36	1	FALSE	4.03	2.22	-2.59	78.3	67	8.029	14.6	15.3	1.28	3	9.51	0.1852	-0.4486	-0.2619	0.1949	-0.443	-0.2738	0.861	0.5087	C5	5
S99_05150	5150	1999.418	90.732	24.229	1985	14	14	asl	4	1	FALSE	3.92	2.09	-2.07	67.9	67	8.305	14.1	15.5	1.09	3	8.39	0.2034	-0.438	-0.284	0.1935	-0.4438	-0.2722	0.861	0.5087	C5	5
S99_05151	5151	1999.418	90.772	24.182	1995	5	41	asl	1.1	1	FALSE	3.98	1.9	-2.66	67.7	61	7.797	15.9	16.2	0.63	3	7.32	0.2215	-0.4264	-0.3051	0.1773	-0.4528	-0.252	0.861	0.5087	C5	5
S99_05152	5152	1999.418	90.759	24.153	1991	9	48	rm	0.5	0	TRUE	4.11	2	-1.13	75.4	58	7.335	18.2	16.6	0.41	3.1	5.81	0.2156	-0.4303	-0.2984	0.1673	-0.458	-0.2392	0.861	0.5087	C5	5
S99_05153	5153	1999.418	90.769	24.1	1992	8	24	rm	0.5	0	TRUE	4.21	1.94	0.13	82.7	52	6.782	20.7	16.5	0.21	3.3	4.89	0.2202	-0.4273	-0.3036	0.149	-0.4667	-0.2153	0.861	0.5087	C5	5
S99_05154	5154	1999.016	90.871	23.984	1996	4	9	asl	1	1	FALSE	4.01	1.06	0.45	92.4	36	6.76	12	17.1	1.42	3.2	5.22	0.2665	-0.3934	-0.3525	0.109	-0.4822	-0.1603	0.9947	0.1031	C5	5
S99_05155	5155	1999.016	90.903	23.99	1999	1	22	asd	53.9	1	FALSE	3.91	0.86	-0.2	90.6	34	6.561	10.5	17.7	1.64	3.1	6.28	0.2811	-0.3815	-0.3661	0.1111	-0.4815	-0.1632	0.9947	0.1031	C5	5
S99_05156	5156	1999.016	90.937	24.017	1986	13	23	asd	194	1	FALSE	3.88	0.76	-1.4	84.1	34	6.307	9.1	17.6	4.83	3.1	6.3	0.2965	-0.3681	-0.3796	0.1204	-0.4783	-0.1762	0.9947	0.1031	C5	5
S99_05157	5157	1999.016	90.869	23.986	1986	13	21	asl	284	1	FALSE	4.02	1.07	0.45	92.2	37	6.757	12.2	17.1	1.4	3.2	5.05	0.2656	-0.3942	-0.3516	0.1097	-0.482	-0.1612	0.9947	0.1031	C5	5
S99_05159	5159	1999.016	90.917	24.04	1990	10	27	asl	35.4	1	FALSE	3.92	0.94	-1.51	80.8	37	6.499	10.1	17.7	2.71	3.2	5.84	0.2874	-0.3761	-0.3718	0.1283	-0.4753	-0.1872	0.9947	0.1031	C5	5
S99_05165	5165	1999.1	90.614	23.939	1998	2	46	asl	0.6	1	FALSE	4.42	2.57	-4.2	104.9	18	2.631	31	16.2	1.09	3.1	2.5	0.1497	-0.4664	-0.2162	0.0935	-0.4869	-0.1382	0.9947	0.1031	C63	63
S99_05166	5166	1999.1	90.59	23.889	1990	1	10	asl	0.5	0	TRUE	4.17	1.62	-6.32	101.1	11	2.237	30.2	16.8	1.63	3.1	6.53	0.1388	-0.4711	-0.2016	0.0762	-0.4913	-0.1132	0.9947	0.1031	C63	63
S99_05168	5168	1999.433	89.678	24.261	1990	10	19	asl	10.5	1	FALSE	5.86	0.85	-3.02	376.8	22	6.266	5.3	60.5	10.33	8	10.61	-0.2756	-0.3861	0.3611	0.2046	-0.4372	-0.2854	0.9947	0.1031	C50	50
S99_05169	5169	1999.433	89.697	24.268	1992	8	21	asd	41.2	1	FALSE	5.69	0.85	-2.95	377.5	14	6.091	5.6	61.3	9.77	7.9	10.4	-0.267	-0.3931	0.3529	0.207	-0.4357	-0.2883	0.9947	0.1031	C50	50
S99_05171	5171	1999.433	89.689	24.297	1988	11	12	asl	0.6	1	FALSE	5.66	0.86	-3.3	383.8	14	6.761	6.4	62.5	7.46	8	11.09	-0.2706	-0.3901	0.3564	0.217	-0.4294	-0.2999	0.9947	0.1031	C50	50
S99_05172	5172	1999.433	89.698	24.314	1992	8	22	asl	28.2	1	FALSE	5.55	0.87	-3.23	389.1	8	6.913	6.9	60.8	4.3	8	10.58	-0.2665	-0.3934	0.3525	0.2228	-0.4255	-0.3066	0.9947	0.1031	C50	50
S99_05173	5173	1999.433	89.686	24.331	1978	21	24	asl	25.5	1	FALSE	5.59	0.94	-3.29	394.3	3	7.428	7.2	60.9	4.53	7.8	10.81	-0.272	-0.389	0.3577	0.2287	-0.4215	-0.3131	0.9947	0.1031	C50	50
S99_05174	5174	1999.433	89.699	24.358	1996	4	22	asl	53.6	1	FALSE	5.42	0.95	-3.03	406.1	-3	7.44	7.8	63.2	2.77	7.6	11.73	-0.2661	-0.3938	0.352	0.238	-0.415	-0.3233	0.9947	0.1031	C50	50
S99_05176	5176	1999.516	89.313	24.449	1995	5	21	asc	0.5	0	TRUE	6.45	1.58	-8.15	242.3	120	11.362	17.1	43.5	3.62	6.1	9.81	-0.4415	-0.2076	0.4471	0.2694	-0.3911	-0.3552	0.9947	0.1031	C51	51
S99_05177	5177	1999.516	89.353	24.468	1993	7	21	asc	10.8	1	FALSE	6.31	1.69	-8.39	254.9	100	11.179	17.4	44	3.7	6.5	10.71	-0.4233	-0.2312	0.4453	0.276	-0.3858	-0.3614	0.9947	0.1031	C51	51
S99_05178	5178	1999.516	89.353	24.504	1993	7	22	rb	0.5	0	TRUE	6.13	2.01	-8.08	257.2	89	10.644	17.9	45.3	3.46	6.3	12.19	-0.4233	-0.2312	0.4453	0.2884	-0.3753	-0.3726	0.9947	0.1031	C51	51
S99_05179	5179	1999.516	89.375	24.49	1992	8	23	rb	0.5	0	TRUE	6.13	1.89	-8.13	262.6	86	10.651	17.9	46.1	4.05	6.4	11.38	-0.4133	-0.2438	0.4435	0.2835	-0.3794	-0.3683	0.9947	0.1031	C51	51
S99_05182	5182	1999.516	89.342	24.431	1995	5	21	asc	0.5	0	TRUE	6.51	1.41	-8.56	248.8	114	11.493	17	43	4.18	6.8	9.74	-0.4283	-0.2248	0.446	0.2632	-0.3961	-0.3492	0.9947	0.1031	C51	51
S99_05186	5186	1999.6	89.57	24.336	1995	5	23	asl	25.6	1	FALSE	6.23	1.25	-5.2	340.8	42	8.457	8.6	56.7	4.41	7.3	10.48	-0.3247	-0.3419	0.4015	0.2304	-0.4204	-0.3151	0.9947	0.1031	C50	50
S99_05204	5204	1999.683	89.696	24.239	1996	4	17	asd	12.6	1	FALSE	5.8	0.87	-2.48	372.9	18	5.486	4.9	60	9.84	7.9	9.68	-0.2674	-0.3927	0.3533	0.197	-0.4418	-0.2763	0.9947	0.1031	C50	50
S99_05205	5205	1999.766	89.669	24.443	1987	12	18	asl	65.9	1	FALSE	5.2	1.32	-1.87	411.2	-19	7.247	10	63	4.48	7.5	11.99	-0.2797	-0.3826	0.3649	0.2673	-0.3928	-0.3532	0.9947	0.1031	C50	50
S99_05206	5206	1999.766	89.669	24.444	1987	12	13	asl	18.7	1	FALSE	5.19	1.32	-1.85	411	-19	7.226	10	63	4.51	7.5	12.1	-0.2797	-0.3826	0.3649	0.2677	-0.3925	-0.3536	0.9947	0.1031	C50	50
S99_05207	5207	1999.766	89.665	24.461	1996	4	23	asl	52.4	1	FALSE	5.09	1.38	-1.44	398.2	-10	6.941	10.3	62.9	4.97	7.6	12.2	-0.2815	-0.3811	0.3665	0.2735	-0.3878	-0.3591	0.9947	0.1031	C50	50
S99_05208	5208	1999.766	89.672	24.498	1996	4	24	asl	55.1	1	FALSE	4.81	1.5	-0.24	363.2	13	6.176	10.6	62.9	3.8	7.6	12.35	-0.2783	-0.3838	0.3636	0.2863	-0.377	-0.3708	0.9947	0.1031	C50	50
S99_05209	5209	1999.766	89.667	24.516	1998	2	21	asl	49.4	1	FALSE	4.75	1.71	0.14	320.8	46	6.142	10.8	61.7	4.05	7.7	13.38	-0.2806	-0.3819	0.3657	0.2925	-0.3717	-0.3762	0.9947	0.1031	C50	50
S99_05210	5210	1999.766	89.647	24.51	1998	2	23	asl	87.2	1	FALSE	4.89	1.73	-0.53	309.9	58	6.548	11.3	60.6	5.48	7.8	13.49	-0.2897	-0.3741	0.3738	0.2904	-0.3735	-0.3744	0.9947	0.1031	C50	50
S99_05211	5211	1999.933	89.469	25.376	1997	3	18	afy	72.4	1	FALSE	4.24	1.03	0.72	331.1	3	10.366	11.5	64.6	11.31	9.9	21.81	-0.3706	-0.294	0.4286	0.5892	0.0207	-0.3725	0.9947	0.1031	C40	40
S99_05221	5221	1999.455	89.359	25.142	1996	4	30	asl	11.1	1	FALSE	3.98	1.99	-9.42	223.7	74	14.645	11.2	63.8	2.23	8.1	20.26	-0.4206	-0.2347	0.4449	0.5085	-0.1122	-0.4341	0.9711	0.2387	C38	38
S99_05222	5222	1999.455	89.313	25.181	1978	21	28	rb	0.5	0	TRUE	4.23	2.37	-14.11	224	108	13.732	11.4	64	14.88	8.6	22.71	-0.4415	-0.2076	0.4471	0.5219	-0.0914	-0.4275	0.9711	0.2387	C38	38
S99_05223	5223	1999.455	89.21	25.207	1997	3	21	rb	0.5	0	TRUE	4.57	1.82	-11.92	198.4	165	13.251	12.4	59.4	12.27	8.2	22.21	-0.4883	-0.1423	0.4414	0.5309	-0.0773	-0.4223	0.9711	0.2387	C38	38
S99_05224	5224	1999.455	89.263	25.124	1994	6	30	rb	0.9	1	FALSE	4.31	2.43	-12.79	198.3	119	13.207	13.3	61.3	8.91	7.6	20.92	-0.4642	-0.1768	0.4462	0.5022	-0.1216	-0.4366	0.9711	0.2387	C38	38
S99_05225	5225	1999.455	89.352	25.144	1993	7	18	asl	9.4	1	FALSE	4.01	2.1	-10.46	222.7	80	14.543	11.3	64	2.29	8.1	21.03	-0.4238	-0.2306	0.4454	0.5091	-0.1112	-0.4338	0.9711	0.2387	C38	38
S99_05230	5230	1999.455	89.363	25.079	1998	2	28	asl	27.5	1	FALSE	4.03	1.69	-5.95	204.4	93	13.956	11.8	63.4	8.62	8.1	19.27	-0.4188	-0.2369	0.4446	0.4867	-0.1447	-0.4418	0.9711	0.2387	C38	38
S99_05231	5231	1999.455	89.416	25.154	1998	2	28	asl	54.4	1	FALSE	3.91	1.07	-4.3	246.6	60	13.862	9.8	66	6.95	8.4	19.04	-0.3947	-0.2663	0.4383	0.5126	-0.1059	-0.4322	0.9711	0.2387	C38	38
S99_05232	5232	1999.455	89.45	25.185	1998	2	28	asl	24.5	1	FALSE	3.88	0.78	-1.72	273.1	35	12.643	9.1	69.9	10.74	9.1	18.38	-0.3792	-0.2843	0.4325	0.5233	-0.0893	-0.4267	0.9711	0.2387	C38	38
S99_05233	5233	1999.455	89.387	25.19	1995	5	11	asl	4	1	FALSE	3.98	0.95	-6.5	250.5	57	13.773	10.2	65.9	13.15	8.7	19.98	-0.4079	-0.2505	0.4422	0.525	-0.0865	-0.4257	0.9711	0.2387	C38	38
S99_05246	5246	1999.463	89.181	25.681	1998	2	18	afy	3.7	1	FALSE	3.41	1.74	0.02	230.4	96	9.506	6.7	45.8	7.69	9.2	32.38	-0.5015	-0.1228	0.4369	0.6944	0.2232	-0.2046	0.9575	0.2885	C52	52
S99_05261	5261	1999.469	89.189	25.581	1997	3	29	rb	0.5	0	TRUE	3.67	1.6	-1.53	239.5	109	9.415	7.7	48.3	5	8.6	29.92	-0.4978	-0.1282	0.4383	0.6599	0.1532	-0.2715	0.947	0.3213	C52	52
S99_05262	5262	1999.469	89.202	25.635	1997	3	29	afy	0.5	0	TRUE	3.53	1.64	-0.58	240.6	93	8.554	7	46	5.74	8.6	30.32	-0.4919	-0.137	0.4403	0.6785	0.1906	-0.2368	0.947	0.3213	C52	52
S99_05263	5263	1999.469	89.244	25.594	1993	7	23	afy	7.5	1	FALSE	3.65	1.44	-0.68	257.1	82	8.006	7.1	49.1	4.92	9.1	28.97	-0.4728	-0.1646	0.445	0.6644	0.1621	-0.2634	0.947	0.3213	C52	52
S99_05264	5264	1999.469	89.319	25.58	1998	2	29	afy	10.8	1	FALSE	3.57	1.26	-0.05	287.8	41	8.145	6.9	47.9	4.63	9.5	27.82	-0.4388	-0.2112	0.447	0.6595	0.1525	-0.2721	0.947	0.3213	C53	53
S99_05265	5265	1999.469	89.355	25.59	1998	2	29	afy	46.3	1	FALSE	3.55	1.18	0.18	302.7	36	8.389	7	46.8	4.87	9.7	27.23	-0.4224	-0.2324	0.4452	0.663	0.1593	-0.2659	0.947	0.3213	C53	53
S99_05267	5267	1999.469	89.356	25.625	1998	2	23	afy	2.1	1	FALSE	3.47	1.13	0.28	296.2	47	8.234	6.8	43.7	4.93	9.9	27.42	-0.4219	-0.2329	0.4451	0.6751	0.1836	-0.2435	0.947	0.3213	C53	53
S99_05269	5269	1999.471	89.031	25.69	1991	9	34	afy	0.5	0	TRUE	3.32	2.24	-1.27	205	123	13.315	8.6	40	10.61	8.4	33.49	-0.5696	-0.0133	0.3924	0.6975	0.2297	-0.1979	0.9413	0.3375	C43	43
S99_05270	5270	1999.471	89	25.704	1996	4	28	rb	0.8	1	FALSE	3.28	1.95	-1.67	203.2	128	13.236	9	38.7	10.15	8.1	34.18	-0.5837	0.0111	0.3783	0.7023	0.2399	-0.1874	0.9413	0.3375	C43	43
S99_05272	5272	1999.471	88.991	25.681	1994	6	22	rb	0.5	0	TRUE	3.35	1.99	-2.23	202.8	136	13.095	9.6	38.2	9.39	7.8	33.47	-0.5878	0.0183	0.374	0.6944	0.2232	-0.2046	0.9413	0.3375	C43	43
S99_05273	5273	1999.471	89.043	25.666	1995	5	19	afy	0.5	0	TRUE	3.4	2.39	-1.58	207.1	127	13.339	8.8	40	8.93	8.4	33.31	-0.5642	-0.0225	0.3973	0.6892	0.2125	-0.2154	0.9413	0.3375	C43	43
S99_05281	5281	1999.474	88.957	25.797	1992	8	18	afy	0.5	0	TRUE	3	1.15	-1.08	207	107	13.794	7.3	32.2	8.83	8.1	36.28	-0.6033	0.0459	0.356	0.7344	0.309	-0.1114	0.9354	0.3537	C43	43
S99_05282	5282	1999.474	89.006	25.811	1984	15	18	afy	0.5	0	TRUE	2.91	1.26	0.96	200.2	77	13.66	6.3	34	11.89	8.1	38.6	-0.581	0.0063	0.3812	0.7392	0.3197	-0.099	0.9354	0.3537	C43	43
S99_05283	5283	1999.474	89.023	25.81	1992	8	24	afy	0.5	0	TRUE	2.9	1.3	1.29	196.9	76	13.599	6.1	35.8	12.78	8.1	37.57	-0.5733	-0.007	0.3889	0.7389	0.3189	-0.0999	0.9354	0.3537	C43	43
S99_05284	5284	1999.474	89.013	25.777	1976	23	31	afy	0.5	0	TRUE	3.02	1.49	0.02	199.4	93	13.557	7.1	37.3	11.74	7.9	36.19	-0.5778	8.00E-04	0.3844	0.7275	0.2939	-0.1287	0.9354	0.3537	C43	43
S99_05285	5285	1999.477	88.565	25.777	1998	2	20	afo	0.5	0	TRUE	3.84	1.28	-3.35	306	189	13.352	6.7	31	3.88	8.8	41.07	-0.7814	0.4159	-0.0207	0.7275	0.2939	-0.1287	0.9291	0.3697	C65	65
S99_05288	5288	1999.477	88.674	25.779	1992	8	23	afo	11	1	FALSE	3.58	1.37	-2.06	259.8	143	12.866	8.5	30	4.12	8.5	40.78	-0.7319	0.3035	0.1177	0.7282	0.2954	-0.127	0.9291	0.3697	C65	65
S99_05289	5289	1999.477	88.64	25.772	1972	27	37	afo	2	1	FALSE	3.67	1.37	-2.46	270.3	155	12.937	8	30.4	3.81	8.3	37.53	-0.7473	0.3378	0.0775	0.7258	0.2901	-0.1329	0.9291	0.3697	C65	65
S99_05290	5290	1999.477	88.606	25.806	1991	9	20	afo	0.5	0	TRUE	3.68	1.24	-2.42	310.2	146	13.378	6.3	30.6	3.1	8.6	37.67	-0.7628	0.3728	0.0346	0.7375	0.3158	-0.1034	0.9291	0.3697	C65	65
S99_05291	5291	1999.48	88.675	25.692	1995	5	33	afy	3.1	1	FALSE	3.62	1.68	-2.49	209.5	164	12.194	13	31.2	6.07	8.7	36.24	-0.7314	0.3025	0.1189	0.6982	0.2312	-0.1965	0.9226	0.3857	C65	65
S99_05292	5292	1999.48	88.702	25.742	1998	2	33	afy	3.3	1	FALSE	3.52	1.48	-2.18	231.8	151	12.329	11.2	30.1	5.23	8.7	38.32	-0.7192	0.2758	0.1489	0.7154	0.2677	-0.1577	0.9226	0.3857	C65	65
S99_05293	5293	1999.48	88.671	25.639	1992	8	33	afy	5.6	1	FALSE	3.53	1.88	-2.49	179.4	156	12.475	15.2	31.1	7.6	8.3	34.9	-0.7332	0.3065	0.1143	0.6799	0.1934	-0.2341	0.9226	0.3857	C65	65
S99_05294	5294	1999.48	88.712	25.541	1997	3	30	rb	0.5	0	TRUE	3.34	2.15	-2.85	150.8	142	12.409	16.3	34.4	3.36	8.1	31.47	-0.7146	0.266	0.1596	0.6461	0.1261	-0.2949	0.9226	0.3857	C65	65
S99_05295	5295	1999.48	88.675	25.547	1995	5	37	rb	1.8	1	FALSE	3.26	2.22	-2.21	145.1	137	12.75	18.9	34	3.66	8.3	31.02	-0.7314	0.3025	0.1189	0.6482	0.1302	-0.2915	0.9226	0.3857	C65	65
S99_05296	5296	1999.48	88.623	25.571	1993	7	14	rb	0.5	0	TRUE	3.48	1.9	-3.11	160.9	176	12.544	23.3	33	9.54	8.2	31.72	-0.7551	0.3552	0.0564	0.6564	0.1464	-0.2775	0.9226	0.3857	C65	65
S99_05297	5297	1999.48	88.619	25.531	1998	2	32	rb	2.1	1	FALSE	3.44	1.94	-3.77	160.6	185	12.697	23.2	32.4	7.65	8.4	30.49	-0.7569	0.3593	0.0514	0.6426	0.1195	-0.3005	0.9226	0.3857	C65	65
S99_05298	5298	1999.48	88.631	25.631	1988	11	40	afo	0.5	0	TRUE	3.65	1.82	-3.03	180.9	181	12.348	17.8	31.9	7.55	8.3	33.99	-0.7514	0.3469	0.0664	0.6771	0.1878	-0.2395	0.9226	0.3857	C65	65
S99_05299	5299	1999.48	88.643	25.653	1985	14	28	afo	0.5	0	TRUE	3.67	1.79	-2.72	190.9	176	12.321	15.2	30.8	6.89	8.4	35.62	-0.746	0.3347	0.0812	0.6847	0.2033	-0.2245	0.9226	0.3857	C65	65
S99_05305	5305	1999.482	88.747	25.801	1998	2	18	afy	0.5	0	TRUE	3.34	1.2	-1.81	241.7	128	12.99	9	28.9	5.19	8.7	40.58	-0.6987	0.2323	0.1953	0.7358	0.312	-0.1079	0.9159	0.4015	C65	65
S99_05306	5306	1999.488	88.786	25.654	1997	3	23	afy	2.5	1	FALSE	3.42	1.73	-3.07	189.1	147	9.502	15.7	33.8	6.99	8.2	35.3	-0.681	0.1956	0.232	0.6851	0.204	-0.2238	0.9015	0.4328	C65	65
S99_05307	5307	1999.488	88.769	25.681	1994	6	20	afy	0.5	0	TRUE	3.41	1.66	-2.78	197.4	147	10.5	16	32.7	6.85	8.4	35.37	-0.6887	0.2115	0.2164	0.6944	0.2232	-0.2046	0.9015	0.4328	C65	65
S99_05310	5310	1999.488	88.808	25.706	1997	3	19	afy	0.5	0	TRUE	3.4	1.51	-2.97	203.8	150	10.476	14.9	31.9	6.81	8.6	37.15	-0.671	0.1753	0.2513	0.703	0.2413	-0.1859	0.9015	0.4328	C65	65
S99_05311	5311	1999.488	88.77	25.629	1994	6	19	afy	0.5	1	FALSE	3.41	1.83	-2.97	180.2	146	9.93	15.4	33.8	6.68	8.3	33.73	-0.6883	0.2105	0.2173	0.6764	0.1864	-0.2409	0.9015	0.4328	C65	65
S99_05312	5312	1999.488	88.718	25.639	1995	5	30	rb	0.5	0	TRUE	3.42	1.88	-2.49	179.1	144	11.654	15.8	32.8	7.41	8.3	34.45	-0.7119	0.2602	0.1659	0.6799	0.1934	-0.2341	0.9015	0.4328	C65	65
S99_05313	5313	1999.488	88.764	25.547	1997	3	26	rb	0.5	0	TRUE	3.46	2.01	-3.6	161.7	149	11.465	13.5	34.7	4.4	8.2	31.9	-0.691	0.2162	0.2117	0.6482	0.1302	-0.2915	0.9015	0.4328	C65	65
S99_05314	5314	1999.488	88.76	25.524	1995	5	32	afy	0.5	0	TRUE	3.51	2.03	-3.71	159.4	154	12.008	13.6	34.1	3.53	8.2	29.77	-0.6928	0.22	0.2079	0.6402	0.1148	-0.3043	0.9015	0.4328	C65	65
S99_05315	5315	1999.491	89.012	25.394	1998	2	28	rb	0.6	1	FALSE	4.4	1.22	-8.39	179.9	221	14.6	10.8	47.4	5.3	7.3	27.51	-0.5783	0.0016	0.384	0.5954	0.0317	-0.3655	0.8939	0.4482	C54	54
S99_05316	5316	1999.491	88.969	25.432	1993	7	31	asl	0.5	0	TRUE	4.15	1.47	-7.23	181	204	14.43	10.8	42.6	4.84	8	27.71	-0.5978	0.0361	0.3626	0.6085	0.0554	-0.3495	0.8939	0.4482	C54	54
S99_05317	5317	1999.491	88.98	25.429	1985	14	22	rb	2.2	1	FALSE	4.18	1.43	-7.33	181.7	205	14.417	10.7	44.9	4.94	8	29.2	-0.5928	0.0272	0.3684	0.6075	0.0535	-0.3508	0.8939	0.4482	C54	54
S99_05318	5318	1999.491	88.961	25.326	1988	11	23	asl	8	1	FALSE	4.73	1.24	-10.36	169.1	261	16.182	12.4	45.5	5.69	7.2	25.52	-0.6015	0.0426	0.3582	0.5719	-0.0094	-0.3902	0.8939	0.4482	C54	54
S99_05319	5319	1999.491	88.968	25.377	1996	4	14	asl	0.5	0	TRUE	4.48	1.32	-8.91	174.6	227	15.65	11.4	46.7	4.79	7.4	27	-0.5983	0.0369	0.3621	0.5895	0.0213	-0.3721	0.8939	0.4482	C54	54
S99_05320	5320	1999.491	88.995	25.379	1998	2	28	asl	0.5	0	TRUE	4.46	1.22	-8.94	176.2	225	15.14	11.2	47.4	5.08	7.3	27.52	-0.586	0.0151	0.3759	0.5902	0.0225	-0.3713	0.8939	0.4482	C54	54
S99_05321	5321	1999.493	89.055	25.409	1996	4	27	rb	0.5	0	TRUE	4.3	1.14	-7.82	187.6	211	13.648	10.5	48.9	5.59	7.4	26.8	-0.5587	-0.0317	0.402	0.6006	0.041	-0.3593	0.8861	0.4636	C54	54
S99_05322	5322	1999.493	89.093	25.428	1993	7	25	afy	31.6	1	FALSE	4.27	1.16	-6.94	196.7	198	12.813	10	51.5	5.29	7.9	26.54	-0.5415	-0.0602	0.4153	0.6071	0.0529	-0.3512	0.8861	0.4636	C54	54
S99_05323	5323	1999.493	89.109	25.395	1997	3	19	afy	0.5	0	TRUE	4.39	1.03	-8.04	194.2	208	12.866	10.2	50.9	5.44	7.8	26.23	-0.5342	-0.072	0.4202	0.5957	0.0323	-0.3651	0.8861	0.4636	C54	54
S99_05325	5325	1999.493	89.159	25.322	1996	4	30	rb	0.5	0	TRUE	4.53	1.02	-9.27	193.7	196	12.78	10.5	55.1	7.54	8.4	24.26	-0.5115	-0.1076	0.4327	0.5705	-0.0117	-0.3915	0.8861	0.4636	C38	38
S99_05327	5327	1999.493	89.015	25.5	1990	10	19	rb	0.5	0	TRUE	3.95	1.63	-5.06	195.1	178	13.171	10.2	44.9	5.13	8.1	29.53	-0.5769	-8.00E-04	0.3853	0.6319	0.099	-0.317	0.8861	0.4636	C54	54
S99_05328	5328	1999.493	89.062	25.502	1998	2	28	rb	0.5	0	TRUE	3.97	1.6	-4.87	202.1	169	12.629	9.6	47.6	5	8.1	28.72	-0.5556	-0.037	0.4047	0.6326	0.1003	-0.316	0.8861	0.4636	C54	54
S99_05329	5329	1999.496	89.003	25.338	1990	1	28	rb	0.5	1	FALSE	4.68	1.03	-10.52	170.1	253	15.425	11.8	47	6.48	7.1	25.59	-0.5824	0.0087	0.3798	0.5761	-0.0022	-0.3862	0.878	0.4787	C54	54
S99_05331	5331	1999.499	88.935	24.81	1995	5	30	asl	0.5	0	TRUE	6.79	1.83	-12.16	145.8	248	11.283	16	43.2	2.1	5.9	13.06	-0.6133	0.0641	0.3433	0.3939	-0.2672	-0.4381	0.8696	0.4938	C55	55
S99_05332	5332	1999.499	88.938	24.808	1995	5	32	asl	0.5	0	TRUE	6.79	1.81	-12.19	146.4	245	11.295	16	43.6	2.08	5.9	13.58	-0.6119	0.0616	0.3451	0.3932	-0.268	-0.4378	0.8696	0.4938	C55	55
S99_05333	5333	1999.499	88.923	24.847	1996	4	30	rb	3.7	1	FALSE	6.73	2.06	-12.5	155.6	247	11.58	15.7	40.9	3.56	6.2	13.33	-0.6187	0.0742	0.3359	0.4067	-0.2519	-0.4419	0.8696	0.4938	C55	55
S99_05336	5336	1999.499	88.881	24.814	1996	4	39	ppc	3.2	1	FALSE	6.82	1.83	-11.6	133.8	282	11.231	15.1	37.7	2.99	5.8	13.24	-0.6378	0.1102	0.3081	0.3953	-0.2656	-0.4385	0.8696	0.4938	C55	55
S99_05337	5337	1999.499	88.883	24.852	1999	1	34	rb	0.5	0	TRUE	6.75	1.98	-12.15	149.2	275	11.901	15.2	37.2	4.39	6	14.1	-0.6369	0.1085	0.3095	0.4084	-0.2498	-0.4423	0.8696	0.4938	C55	55
S99_05338	5338	1999.499	88.945	24.835	1998	2	38	asl	1.2	1	FALSE	6.66	2.04	-12.67	159.9	229	11.322	16	43.4	2.8	6	13.34	-0.6087	0.0558	0.3492	0.4026	-0.2569	-0.4407	0.8696	0.4938	C55	55
S99_05339	5339	1999.499	88.954	24.78	1995	5	34	asl	0.5	0	TRUE	6.79	1.57	-12.12	145.8	232	11.723	16.3	43.9	1.82	5.8	14.1	-0.6046	0.0484	0.3543	0.3836	-0.2793	-0.4343	0.8696	0.4938	C55	55
S99_05340	5340	1999.499	88.964	24.799	1997	3	25	asl	1	1	FALSE	6.71	1.76	-12.45	158.2	217	11.321	16.4	44.3	2.03	5.8	13.95	-0.6001	0.0402	0.3599	0.3901	-0.2717	-0.4368	0.8696	0.4938	C55	55
S99_05344	5344	1999.019	88.966	24.973	1990	10	29	asl	0.5	0	TRUE	5.83	2.73	-15.63	191.4	158	13.894	17	43.5	4.86	6.3	17.29	-0.5992	0.0385	0.361	0.4502	-0.196	-0.4472	0.9927	0.1202	C49	49
S99_05345	5345	1999.019	88.967	24.93	1986	13	15	asl	0.5	0	TRUE	6.01	2.74	-15.2	188.7	161	12.882	17	43.9	4.59	6	14.58	-0.5987	0.0377	0.3615	0.4353	-0.2157	-0.4467	0.9927	0.1202	C49	49
S99_05346	5346	1999.019	88.968	24.93	1997	3	37	asl	0.5	0	TRUE	6	2.75	-15.21	189	160	12.872	17	44	4.59	6	14.73	-0.5983	0.0369	0.3621	0.4353	-0.2157	-0.4467	0.9927	0.1202	C49	49
S99_05347	5347	1999.019	88.976	25.028	1996	4	30	asl	0.5	0	TRUE	5.66	2.56	-15.56	193.4	170	15.273	17.2	46.7	5.41	6.3	18.99	-0.5946	0.0304	0.3663	0.4691	-0.1699	-0.4456	0.9927	0.1202	C49	49
S99_05348	5348	1999.019	88.97	24.994	1996	4	34	asl	1.5	1	FALSE	5.76	2.71	-15.72	192.3	161	14.402	17.1	44.5	5.08	6.4	16.83	-0.5974	0.0353	0.3631	0.4574	-0.1862	-0.4469	0.9927	0.1202	C49	49
S99_05349	5349	1999.019	88.93	24.991	1989	10	30	asl	16.4	1	FALSE	5.99	2.33	-15.65	186.4	200	15.062	16.7	41.5	5.13	6.3	17.44	-0.6155	0.0683	0.3403	0.4564	-0.1876	-0.4469	0.9927	0.1202	C49	49
S99_05352	5352	1999.186	88.708	24.922	1999	1	32	rb	0.5	0	TRUE	5.97	2.1	-13.72	180.9	276	12.814	15.6	31.5	6.41	5.4	20.01	-0.7164	0.2699	0.1553	0.4326	-0.2193	-0.4465	0.9927	0.1202	C56	56
S99_05354	5354	1999.186	88.701	24.889	1999	1	28	rb	0.5	0	TRUE	5.97	2.42	-13.86	178.4	272	10.743	15.5	30.4	6.56	5.5	18.95	-0.7196	0.2768	0.1478	0.4212	-0.2339	-0.445	0.9927	0.1202	C56	56
S99_05360	5360	1999.269	88.986	24.624	1997	3	34	asl	0.5	0	TRUE	6.58	1.36	-9.87	145.3	183	14.81	16.1	44.6	4.52	5.2	11.8	-0.5901	0.0223	0.3714	0.3298	-0.3369	-0.405	0.9927	0.1202	C55	55
S99_05361	5361	1999.269	89.04	24.625	1998	2	35	asl	3.2	1	FALSE	6.42	1.79	-10	166.6	173	13.228	16.7	47.2	5.19	5.5	11.53	-0.5656	-0.0202	0.3961	0.3301	-0.3365	-0.4052	0.9927	0.1202	C55	55
S99_05362	5362	1999.269	88.902	24.663	1991	9	30	ppc	4.2	1	FALSE	6.83	1.18	-11.91	121.2	220	14.467	15.5	39.8	1.57	5	12.27	-0.6283	0.0921	0.3224	0.3432	-0.3233	-0.4138	0.9927	0.1202	C55	55
S99_05363	5363	1999.269	88.904	24.664	1993	7	20	ppc	0.5	0	TRUE	6.84	1.18	-11.88	121.6	220	14.455	15.5	40	1.59	4.9	12.31	-0.6274	0.0904	0.3238	0.3436	-0.3229	-0.414	0.9927	0.1202	C55	55
S99_05364	5364	1999.269	88.876	24.676	1996	4	35	ppc	0.5	0	TRUE	6.85	1.24	-12.36	118.4	232	14.136	15.4	38	0.99	4.8	13.47	-0.6401	0.1146	0.3045	0.3477	-0.3187	-0.4165	0.9927	0.1202	C55	55
S99_05367	5367	1999.269	88.941	24.638	1996	4	32	asl	1.1	1	FALSE	6.77	1.18	-10.65	130.3	197	14.834	15.7	42.3	3.03	5.1	12.27	-0.6105	0.0591	0.3468	0.3346	-0.3321	-0.4082	0.9927	0.1202	C55	55
S99_05368	5368	1999.352	88.569	24.829	1995	5	30	rb	0.5	0	TRUE	5.71	5.17	-25.46	210.3	218	11.733	19.1	25.9	20.95	5.1	19.75	-0.7796	0.4117	-0.0151	0.4005	-0.2594	-0.4401	0.9927	0.1202	C56	56
S99_05373	5373	1999.352	88.614	24.825	1990	10	35	rb	0.5	0	TRUE	5.79	4.54	-21.69	196.9	225	11.048	17.3	26.7	15.67	5.1	16.76	-0.7591	0.3645	0.045	0.3991	-0.2611	-0.4397	0.9927	0.1202	C56	56
S99_05374	5374	1999.352	88.621	24.865	1996	4	30	rb	0.5	0	TRUE	5.94	3.73	-20.78	196.1	249	10.838	17.8	27.3	16.06	5.3	18.91	-0.756	0.3572	0.0539	0.4129	-0.2443	-0.4434	0.9927	0.1202	C56	56
S99_05375	5375	1999.352	88.635	24.89	1998	2	39	rb	0.5	0	TRUE	6	3.06	-19.14	193.6	261	10.924	17.6	28.2	13.63	5.4	19.27	-0.7496	0.3429	0.0714	0.4215	-0.2335	-0.445	0.9927	0.1202	C56	56
S99_05376	5376	1999.352	88.555	25.143	1991	9	43	rb	0.5	0	TRUE	3.67	3.19	-11.07	207.7	292	10.738	29.5	40.5	9.4	6.5	35.94	-0.786	0.4266	-0.0348	0.5088	-0.1117	-0.4339	0.9927	0.1202	S134	199
S99_05378	5378	1999.352	88.53	25.098	1996	4	46	rb	0.5	0	TRUE	3.8	2.61	-10.82	213.5	298	9.521	28.8	41.4	21.03	6	32.79	-0.7973	0.4536	-0.0712	0.4933	-0.135	-0.4399	0.9927	0.1202	S134	199
S99_06024	6024	1999.369	90.892	24.327	1974	25	46	ppc	32.9	1	FALSE	3.44	1.67	-6.71	37.6	59	8.288	10	15.2	1.93	2.9	6.41	0.2761	-0.3857	-0.3615	0.2273	-0.4225	-0.3116	0.9751	0.2219	S135	200
S99_06028	6028	1999.369	90.797	24.251	1992	8	22	asl	0.5	0	TRUE	3.68	1.85	-3.41	50.8	64	8.778	11.7	15.4	1.27	3	8.9	0.2329	-0.4186	-0.3178	0.2011	-0.4393	-0.2813	0.9751	0.2219	C5	5
S99_06038	6038	1999.377	91.104	24.272	1995	5	37	ppc	11.3	1	FALSE	3.18	1.45	-5.1	32.2	32	3.954	9.5	14.3	0.9	2.7	3.61	0.3724	-0.292	-0.4295	0.2083	-0.4349	-0.2899	0.9623	0.272	S136	201
S99_06077	6077	1999.394	90.599	24.756	1996	4	17	asc	0.5	0	TRUE	4.22	1.16	-5.84	61.7	99	16.711	14.4	15.2	0.52	3.1	9.9	0.1429	-0.4694	-0.2071	0.3753	-0.2887	-0.4308	0.9291	0.3697	S113	178
S99_06078	6078	1999.394	90.634	24.759	1967	32	40	asc	109	1	FALSE	4.1	0.88	-6	61.5	92	16.016	14.8	14.9	0.41	3.1	9.85	0.1588	-0.4622	-0.2282	0.3763	-0.2876	-0.4313	0.9291	0.3697	S113	178
S99_06081	6081	1999.394	90.57	24.772	1994	6	37	asc	2.8	1	FALSE	4.31	1.38	-5.55	62.9	103	15.514	13.7	15.5	0.43	3.2	10.36	0.1297	-0.4748	-0.1892	0.3808	-0.2825	-0.4332	0.9291	0.3697	S113	178
S99_06082	6082	1999.396	90.689	24.572	1989	10	11	asc	0.5	0	TRUE	4.08	2.04	-7.24	87.2	76	11.888	19.4	13.4	1.38	2.8	8.63	0.1838	-0.4493	-0.2602	0.3118	-0.3541	-0.3919	0.9226	0.3857	S114	179
S99_06097	6097	1999.399	90.436	24.778	1968	31	40	asl	59.4	1	FALSE	4.76	2.2	-5.54	90.8	103	11.887	14.3	17	1.2	3.5	13.78	0.0688	-0.4929	-0.1025	0.3829	-0.2801	-0.434	0.9159	0.4015	S137	202
S99_06098	6098	1999.399	90.407	24.794	1994	6	49	asl	45.7	1	FALSE	4.77	2.15	-5.46	95.2	106	11.356	13.9	17.8	1.42	3.6	12.82	0.0557	-0.4954	-0.0831	0.3884	-0.2737	-0.4361	0.9159	0.4015	S137	202
S99_06099	6099	1999.399	90.34	24.837	1997	3	48	asl	0.7	1	FALSE	4.65	1.85	-5.03	103.8	116	10.305	12	18.5	1.66	3.8	14.49	0.0252	-0.499	-0.0378	0.4032	-0.2561	-0.4409	0.9159	0.4015	S138	203
S99_06101	6101	1999.402	89.973	24.578	1998	2	36	asc	39.9	1	FALSE	5.08	1.28	-5.52	226	145	5.492	19.1	31.7	4.14	6.5	12.03	-0.1416	-0.4699	0.2052	0.3139	-0.3522	-0.3935	0.9088	0.4172	C35	35
S99_06109	6109	1999.405	90.045	24.36	1980	19	37	asc	39.3	1	FALSE	4.64	1.06	-4.47	228.7	87	6.425	11.2	32.1	1.41	6.6	8.96	-0.1088	-0.4822	0.16	0.2387	-0.4145	-0.3241	0.9015	0.4328	C35	35
S99_06110	6110	1999.405	90.031	24.308	1996	4	37	asc	17.3	1	FALSE	4.61	1.04	-3.28	249.5	72	6.85	9	33.5	1.92	6.9	8.38	-0.1152	-0.4801	0.169	0.2208	-0.4269	-0.3042	0.9015	0.4328	C35	35
S99_06111	6111	1999.405	89.991	24.387	1985	14	37	ppc	14.1	1	FALSE	4.72	1.23	-4.45	256.9	87	5.852	12.6	38.6	2.96	6.8	11.47	-0.1334	-0.4733	0.1941	0.248	-0.4077	-0.3339	0.9015	0.4328	C35	35
S99_06114	6114	1999.405	89.961	24.372	1974	25	37	asc	45.5	1	FALSE	4.69	1.22	-3.99	279.2	80	5.632	12.2	40.8	2.84	7.1	9.69	-0.147	-0.4676	0.2126	0.2428	-0.4115	-0.3285	0.9015	0.4328	C35	35
S99_06117	6117	1999.405	89.919	24.335	1989	10	37	asl	4	1	FALSE	4.65	1.05	-3.32	309.1	57	5.776	11.6	45.2	2.63	7.6	10.4	-0.1661	-0.4586	0.2377	0.2301	-0.4206	-0.3147	0.9015	0.4328	C35	35
S99_06118	6118	1999.407	89.935	24.24	1999	1	36	asl	1.3	1	FALSE	4.67	1.22	-1.36	312.2	55	6.812	11.2	43.8	3.24	7.7	10.4	-0.1588	-0.4622	0.2282	0.1973	-0.4416	-0.2768	0.8939	0.4482	C35	35
S99_06119	6119	1999.407	89.955	24.283	1980	19	31	asc	21.5	1	FALSE	4.64	1.18	-2.52	295.8	57	6.632	10.9	41.7	2.69	7.5	10.93	-0.1497	-0.4664	0.2162	0.2121	-0.4325	-0.2943	0.8939	0.4482	C35	35
S99_06120	6120	1999.407	89.904	24.258	1994	6	21	asl	144	1	FALSE	4.63	1.16	-1.78	318.8	43	6.692	11	46.5	3.32	7.8	10.89	-0.1729	-0.4552	0.2464	0.2035	-0.4379	-0.2842	0.8939	0.4482	C35	35
S99_06121	6121	1999.407	89.889	24.204	1999	1	36	asl	17.4	1	FALSE	4.75	1.44	-0.18	331.6	62	6.161	9.8	49.9	3.68	8.1	10.05	-0.1797	-0.4515	0.2551	0.1849	-0.4487	-0.2615	0.8939	0.4482	C35	35
S99_06122	6122	1999.407	89.866	24.229	1997	3	36	asl	30.6	1	FALSE	4.7	1.48	-0.85	328.3	50	6.386	9.4	52	3.8	8.2	11.76	-0.1902	-0.4457	0.2681	0.1935	-0.4438	-0.2722	0.8939	0.4482	C35	35
S99_06123	6123	1999.407	89.85	24.23	1996	4	18	asl	0.6	1	FALSE	4.7	1.63	-0.76	328.6	49	6.119	8.9	54.1	3.77	8.3	2.5	-0.1975	-0.4415	0.2769	0.1939	-0.4436	-0.2726	0.8939	0.4482	C35	35
S99_06124	6124	1999.407	89.869	24.248	1999	1	23	asl	1.3	1	FALSE	4.63	1.27	-1.56	326.2	36	6.743	9.8	52.1	3.53	8.3	10.5	-0.1888	-0.4465	0.2664	0.2001	-0.44	-0.2801	0.8939	0.4482	C35	35
S99_06125	6125	1999.407	89.848	24.259	1998	2	41	asl	83.6	1	FALSE	4.61	1.11	-2.12	329.7	25	6.435	9.3	55.4	3.06	8.1	2.5	-0.1984	-0.441	0.278	0.2039	-0.4377	-0.2846	0.8939	0.4482	C35	35
S99_06128	6128	1999.407	89.936	24.247	1990	10	24	asl	14.7	1	FALSE	4.66	1.21	-1.52	310.4	55	6.807	11.2	43.7	3.16	7.6	9.63	-0.1584	-0.4624	0.2276	0.1997	-0.4402	-0.2797	0.8939	0.4482	C35	35
S99_06129	6129	1999.41	90.173	24.319	1997	3	37	rm	0.6	1	FALSE	4.53	1.41	-7.07	167.3	63	6.414	12.1	22.9	0.64	5.3	17.09	-0.0507	-0.4961	0.0757	0.2246	-0.4244	-0.3085	0.8861	0.4636	S139	204
S99_06135	6135	1999.41	90.192	24.396	1997	3	45	rm	0.5	0	TRUE	4.59	1.02	-8.28	139.5	83	6.328	15.6	22.8	0.37	4.9	17.87	-0.042	-0.4973	0.0629	0.2511	-0.4054	-0.3371	0.8861	0.4636	S140	205
S99_06136	6136	1999.413	89.99	24.153	1997	3	23	asc	16.2	1	FALSE	4.82	1.37	0.01	317.5	73	7.041	12.3	36.9	1.39	7.7	9.56	-0.1338	-0.4731	0.1948	0.1673	-0.458	-0.2392	0.878	0.4787	C35	35
S99_06137	6137	1999.413	89.952	24.175	1974	25	40	asc	38.9	1	FALSE	4.78	1.32	-0.04	324	70	6.696	11.8	41.3	2.45	7.7	9.66	-0.1511	-0.4658	0.218	0.1749	-0.4541	-0.249	0.878	0.4787	C35	35
S99_06138	6138	1999.413	89.937	24.205	1976	23	41	asl	153	1	FALSE	4.73	1.3	-0.53	319.6	63	6.718	11.2	45.3	3.21	7.8	10.02	-0.1579	-0.4626	0.227	0.1852	-0.4485	-0.262	0.878	0.4787	C35	35
S99_06139	6139	1999.413	89.913	24.186	1982	17	34	asl	73.7	1	FALSE	4.8	1.38	0.12	332.2	66	6.236	10.3	47.5	3.27	8	10.41	-0.1688	-0.4572	0.2412	0.1787	-0.4521	-0.2538	0.878	0.4787	C35	35
S99_06140	6140	1999.413	89.901	24.14	1982	17	37	asl	4.6	1	FALSE	4.96	1.37	0.98	351.5	88	5.501	8.7	45.9	2.53	8.3	10.95	-0.1743	-0.4544	0.2482	0.1628	-0.4602	-0.2334	0.878	0.4787	C35	35
S99_06145	6145	1999.415	89.911	24.247	1990	1	30	asl	20.1	1	FALSE	4.65	1.22	-1.46	318.1	48	6.72	11	46.1	3.41	8	10.47	-0.1697	-0.4568	0.2424	0.1997	-0.4402	-0.2797	0.8696	0.4938	C35	35
S99_06148	6148	1999.016	90.573	24.112	1978	21	46	ppc	0.5	0	TRUE	4.47	2.75	-6.84	131.8	31	4.493	21.1	15.1	0.7	3.1	7.02	0.1311	-0.4742	-0.191	0.1532	-0.4648	-0.2208	0.9947	0.1031	C5	5
S99_06151	6151	1999.1	90.63	24.156	1975	24	48	rm	0.5	0	TRUE	4.37	2.42	-3.27	110.3	52	6.061	16.9	16.1	1.18	3.1	8.08	0.157	-0.463	-0.2258	0.1683	-0.4575	-0.2406	0.9947	0.1031	C5	5
S99_06153	6153	1999.1	90.58	24.14	1992	8	48	ppc	0.5	0	TRUE	4.43	2.43	-5.96	131	38	5.094	18.9	15.2	1.15	3	8.37	0.1343	-0.473	-0.1954	0.1628	-0.4602	-0.2334	0.9947	0.1031	C5	5
S99_06155	6155	1999.1	90.578	24.223	1997	3	46	rm	0.5	0	TRUE	4.42	2.4	-4.71	126.1	53	6.09	18.5	14.7	2.53	3.2	8.42	0.1334	-0.4733	-0.1941	0.1914	-0.445	-0.2696	0.9947	0.1031	S121	186
S99_06156	6156	1999.1	90.671	24.154	1990	1	29	asl	0.5	0	TRUE	4.25	2.36	-1.83	96.5	58	6.541	16.7	16.3	0.88	3	6.51	0.1756	-0.4537	-0.2499	0.1676	-0.4578	-0.2397	0.9947	0.1031	C5	5
S99_06161	6161	1999.1	90.345	24.091	1997	3	49	rm	0.5	0	TRUE	4.51	5.51	-13.85	215.7	-50	2.093	20.8	15.4	3.61	4.4	5.83	0.0275	-0.4989	-0.0412	0.1459	-0.4681	-0.2111	0.9947	0.1031	S124	189
S99_06165	6165	1999.1	90.402	23.894	1993	7	41	rm	0.5	0	TRUE	3.68	8.44	-52.16	84.4	-11	0.448	25.4	14.6	6.66	3.9	7.34	0.0534	-0.4957	-0.0797	0.078	-0.4909	-0.1158	0.9947	0.1031	S141	206
S99_06173	6173	1999.6	89.449	24.882	1992	8	14	asc	0.5	0	TRUE	4.77	1.24	-4.74	220.8	167	12.733	11.6	66.4	5.71	7.5	15.7	-0.3797	-0.2838	0.4327	0.4188	-0.237	-0.4446	0.9947	0.1031	C61	61
S99_06176	6176	1999.6	89.507	24.905	1996	4	22	asl	10.8	1	FALSE	4.76	1.03	-3.84	232.7	181	11.824	9.9	70	5.81	8.1	15.93	-0.3533	-0.3127	0.4197	0.4267	-0.2269	-0.4458	0.9947	0.1031	C61	61
S99_06177	6177	1999.6	89.496	24.864	1997	3	14	asc	35.2	1	FALSE	4.79	1.26	-3.9	233.8	164	11.405	11.1	68	5.36	7.7	15.1	-0.3583	-0.3074	0.4225	0.4126	-0.2447	-0.4433	0.9947	0.1031	C61	61
S99_06178	6178	1999.6	89.447	24.88	1993	7	32	asc	19.4	1	FALSE	4.77	1.27	-4.79	220.8	166	12.725	11.7	66.3	5.68	7.4	15.8	-0.3806	-0.2827	0.4331	0.4181	-0.2378	-0.4444	0.9947	0.1031	C61	61
S99_06179	6179	1999.6	89.461	24.835	1992	8	15	asc	0.7	1	FALSE	4.81	1.49	-4.52	231.9	149	11.82	13	64.7	4.61	7.3	15.16	-0.3742	-0.2899	0.4303	0.4026	-0.2569	-0.4407	0.9947	0.1031	C61	61
S99_06180	6180	1999.6	89.485	24.811	1990	10	23	asc	8.6	1	FALSE	4.84	1.55	-4.09	238	142	10.948	13.4	64.4	4.36	7.5	15.4	-0.3633	-0.302	0.4251	0.3943	-0.2668	-0.4382	0.9947	0.1031	C61	61
S99_06181	6181	1999.6	89.475	24.784	1998	2	23	asc	1.7	1	FALSE	4.88	1.72	-4.23	240.7	129	10.883	14.7	63.1	3.93	7.3	14.57	-0.3679	-0.297	0.4273	0.385	-0.2777	-0.4348	0.9947	0.1031	C61	61
S99_06185	6185	1999.683	88.994	24.788	1995	5	25	rb	1	1	FALSE	6.62	1.68	-12.69	176.4	183	11.12	16.9	44.8	2.38	5.9	13.72	-0.5865	0.0159	0.3754	0.3863	-0.2761	-0.4353	0.9947	0.1031	C55	55
S99_06192	6192	1999.766	89.269	24.837	1976	23	19	rb	0.5	0	TRUE	4.88	2.65	-9.32	215.6	101	10.54	16.2	57.5	6.71	6.5	16.49	-0.4615	-0.1805	0.4465	0.4032	-0.2561	-0.4409	0.9947	0.1031	C61	61
S99_06193	6193	1999.766	89.246	24.867	1993	7	25	rb	0.5	0	TRUE	4.77	2.87	-10.35	206.7	94	9.822	15.9	57	7.56	6.6	16.68	-0.4719	-0.1659	0.4451	0.4136	-0.2434	-0.4435	0.9947	0.1031	C61	61
S99_06194	6194	1999.766	89.215	24.87	1990	10	19	rb	0.5	0	TRUE	4.84	3.19	-11.77	210.6	78	8.893	16.6	57.5	7.75	6.5	16.02	-0.486	-0.1457	0.442	0.4146	-0.2421	-0.4437	0.9947	0.1031	C61	61
S99_06195	6195	1999.766	89.221	24.896	1994	6	19	rb	1.6	1	FALSE	4.71	3.24	-11.79	199.1	83	9.085	16.3	56.7	8.19	6.6	16.72	-0.4833	-0.1496	0.4427	0.4236	-0.2309	-0.4454	0.9947	0.1031	C61	61
S99_06196	6196	1999.766	89.299	24.891	1996	4	14	rb	0.6	1	FALSE	4.67	2.32	-8.64	195.6	125	11.333	14.9	59.6	7.52	7.3	17.56	-0.4479	-0.1991	0.4472	0.4219	-0.233	-0.4451	0.9947	0.1031	C61	61
S99_06197	6197	1999.766	89.297	24.858	1985	14	19	rb	0.5	0	TRUE	4.77	2.4	-8.61	207.9	116	11.26	15.5	58.3	6.74	7	17.17	-0.4488	-0.1979	0.4472	0.4105	-0.2473	-0.4428	0.9947	0.1031	C61	61
S99_06203	6203	1999.85	89.327	25.069	1999	1	25	asl	91.7	1	FALSE	4.14	2.01	-8.27	194	107	13.453	12.8	63	7.76	7.8	19.06	-0.4351	-0.216	0.4467	0.4833	-0.1497	-0.4427	0.9947	0.1031	C38	38
S99_06207	6207	1999.85	89.348	24.949	1998	2	25	asl	2.1	1	FALSE	4.53	1.66	-6.98	187.3	154	12.623	13.5	62.7	7.24	7.5	22.47	-0.4256	-0.2283	0.4457	0.4419	-0.2071	-0.4471	0.9947	0.1031	C61	61
S99_06211	6211	1999.933	89.65	24.988	1996	4	9	asd	0.5	0	TRUE	4.7	1.05	-3.42	297.5	147	8.139	6.1	65.7	3.33	8.4	5	-0.2883	-0.3753	0.3726	0.4553	-0.189	-0.447	0.9947	0.1031	S142	207
S99_06213	6213	1999.933	89.574	24.933	1998	2	23	asd	0.5	0	TRUE	4.75	0.98	-3.54	260.2	174	9.89	7.8	70.8	4.65	8.4	16.93	-0.3229	-0.3436	0.4002	0.4364	-0.2144	-0.4468	0.9947	0.1031	C61	61
S99_06214	6214	1999.933	89.563	24.886	1993	7	11	asl	150	1	FALSE	4.76	1.13	-3.45	250.1	170	9.255	8.7	69.2	4.96	8.2	15.79	-0.3279	-0.3387	0.4037	0.4201	-0.2352	-0.4448	0.9947	0.1031	C61	61
S99_06215	6215	1999.933	89.542	24.911	1991	9	25	asl	37.3	1	FALSE	4.76	1.02	-3.63	245.2	179	10.683	8.9	70.9	5.3	8.2	15.43	-0.3374	-0.3292	0.4101	0.4284	-0.2247	-0.446	0.9947	0.1031	C61	61
S99_06216	6216	1999.933	89.547	24.817	1998	2	23	asl	0.9	1	FALSE	4.76	1.38	-3.25	243.3	149	9.035	10.9	65.7	5.01	7.5	15.26	-0.3352	-0.3315	0.4086	0.3963	-0.2644	-0.4389	0.9947	0.1031	C61	61
S99_06217	6217	1999.933	89.553	24.866	1981	18	16	asl	0.5	0	TRUE	4.76	1.22	-3.41	246.2	167	9.341	9.4	68.8	5.18	8.1	15.99	-0.3324	-0.3342	0.4068	0.4132	-0.2438	-0.4434	0.9947	0.1031	C61	61
S99_06218	6218	1999.933	89.542	24.91	1998	2	14	asl	23.7	1	FALSE	4.76	1.02	-3.63	245.2	179	10.683	8.9	70.9	5.3	8.2	15.43	-0.3374	-0.3292	0.4101	0.4284	-0.2247	-0.446	0.9947	0.1031	C61	61
S99_06219	6219	1999.455	89.324	24.92	1994	6	25	asl	0.5	0	TRUE	4.59	1.98	-7.78	188.7	142	11.992	14.3	61.1	7.71	7.3	17.84	-0.4365	-0.2142	0.4468	0.4319	-0.2202	-0.4464	0.9711	0.2387	C61	61
S99_06220	6220	1999.455	89.296	24.948	1997	3	25	rb	1.3	1	FALSE	4.49	2.2	-8.82	174.4	137	11.514	14.6	60.3	8.51	7.3	18.27	-0.4492	-0.1973	0.4472	0.4415	-0.2076	-0.4471	0.9711	0.2387	C61	61
S99_06221	6221	1999.455	89.367	24.954	1991	9	25	asl	16.5	1	FALSE	4.55	1.44	-6.38	190.8	161	12.959	13	64.4	7	7.6	17.26	-0.417	-0.2392	0.4442	0.4436	-0.2048	-0.4472	0.9711	0.2387	C61	61
S99_06222	6222	1999.455	89.376	24.904	1995	5	18	asc	37.7	1	FALSE	4.7	1.54	-6.25	202.3	156	12.814	13.2	64.7	6.37	7.3	17.27	-0.4129	-0.2443	0.4434	0.4264	-0.2273	-0.4458	0.9711	0.2387	C61	61
S99_06223	6223	1999.455	89.354	24.881	1981	18	19	rb	0.5	0	TRUE	4.75	1.84	-6.92	205	142	12.496	14.2	62.3	6.49	7.3	18.13	-0.4229	-0.2318	0.4453	0.4184	-0.2374	-0.4445	0.9711	0.2387	C61	61
S99_06224	6224	1999.455	89.366	24.845	1985	14	20	rb	0.5	0	TRUE	4.83	1.92	-6.66	217	132	12.746	14.7	61.2	5.49	7.2	17.11	-0.4179	-0.2381	0.4444	0.406	-0.2527	-0.4417	0.9711	0.2387	C61	61
S99_06225	6225	1999.455	89.365	24.845	1984	15	31	rb	0.5	0	TRUE	4.83	1.92	-6.66	217	132	12.746	14.7	61.2	5.49	7.2	17.11	-0.4179	-0.2381	0.4444	0.406	-0.2527	-0.4417	0.9711	0.2387	C61	61
S99_06226	6226	1999.458	89.617	25.665	1992	8	14	afy	0.5	0	TRUE	3.95	0.4	-4.26	345.8	133	8.665	6.2	38.3	2.35	10.3	24.93	-0.3033	-0.362	0.3852	0.6889	0.2118	-0.2161	0.9668	0.2554	C40	40
S99_06228	6228	1999.458	89.718	25.759	1996	4	13	asl	187	1	FALSE	4.22	1.15	-3.88	339.2	109	8.186	6.2	34.7	2.2	10.3	25.01	-0.2574	-0.4006	0.3435	0.7213	0.2804	-0.1438	0.9668	0.2554	C66	66
S99_06229	6229	1999.458	89.663	25.675	1995	5	13	afy	3	1	FALSE	4.07	0.6	-5.41	351.2	136	7.939	5.4	38	4.03	10.4	24.77	-0.2824	-0.3803	0.3673	0.6923	0.2189	-0.2089	0.9668	0.2554	C40	40
S99_06232	6232	1999.458	89.599	25.585	1991	9	14	asd	0.5	0	TRUE	3.94	0.75	-5.5	374	79	9.005	6.1	44	4.05	10.4	24.01	-0.3115	-0.3544	0.3917	0.6613	0.1559	-0.269	0.9668	0.2554	C40	40
S99_06235	6235	1999.46	89.653	26.002	1997	3	32	afy	4	1	FALSE	3.72	0.47	-2.59	200.7	192	10.781	6.6	31.5	6.84	9.3	29.92	-0.287	-0.3765	0.3714	0.8051	0.4723	0.097	0.9623	0.272	C66	66
S99_06236	6236	1999.46	89.641	26.036	1994	6	24	afy	1.4	1	FALSE	3.62	0.5	-2.83	193	182	11.317	6.3	30.9	6.64	8.9	31.34	-0.2924	-0.3717	0.3761	0.8168	0.5008	0.1373	0.9623	0.272	C66	66
S99_06237	6237	1999.46	89.682	26.037	1984	15	18	afy	1.1	1	FALSE	3.72	0.41	-2.34	202.6	172	10.622	5.7	30.1	6.3	8.8	30.81	-0.2738	-0.3875	0.3594	0.8172	0.5017	0.1385	0.9623	0.272	C66	66
S99_06238	6238	1999.46	89.689	25.969	1984	15	30	afy	0.5	1	FALSE	3.89	0.31	-1.58	219.8	180	9.679	6.3	30.4	4.69	9.6	28.74	-0.2706	-0.3901	0.3564	0.7937	0.445	0.0595	0.9623	0.272	C66	66
S99_06239	6239	1999.46	89.694	25.96	1997	3	13	afy	0.5	0	TRUE	3.91	0.27	-1.24	225	176	9.474	6.2	30.3	4.29	9.7	28.12	-0.2683	-0.392	0.3542	0.7906	0.4376	0.0496	0.9623	0.272	C66	66
S99_06240	6240	1999.46	89.75	25.918	1992	8	30	afy	11.1	1	FALSE	4.09	0.24	0.04	255.9	139	8.362	5.6	30.5	3.09	9.6	27.6	-0.2429	-0.4115	0.3285	0.7761	0.4036	0.0046	0.9623	0.272	C66	66
S99_06241	6241	1999.46	89.709	25.892	1998	2	29	afy	0.5	0	TRUE	4.05	0.4	0.71	265.2	140	8.982	6.1	30.8	3.38	9.8	26.43	-0.2615	-0.3974	0.3476	0.7672	0.3828	-0.022	0.9623	0.272	C66	66
S99_06242	6242	1999.46	89.731	25.976	1995	5	30	asd	3.3	1	FALSE	3.93	0.28	-1	227.2	158	8.888	5.7	30	3.98	9.7	28.25	-0.2515	-0.4051	0.3375	0.7961	0.4508	0.0673	0.9623	0.272	C66	66
S99_06243	6243	1999.46	89.807	25.972	1998	2	32	afy	62.9	1	FALSE	4.05	0.51	-0.89	239.1	135	8.492	5.3	30.5	3.77	9.5	27.23	-0.217	-0.4294	0.2999	0.7948	0.4475	0.0629	0.9623	0.272	S143	208
S99_06244	6244	1999.46	89.824	25.922	1996	4	13	asd	2.9	1	FALSE	4.12	0.64	-0.76	257.3	122	8.304	5.6	32	3.52	10.5	5	-0.2093	-0.4343	0.291	0.7775	0.4068	0.0088	0.9623	0.272	S143	208
S99_06248	6248	1999.463	89.52	25.993	1985	14	13	afy	0.5	0	TRUE	3.15	0.77	-3.67	158.5	204	13.349	6	35.3	7.33	9.4	32.26	-0.3474	-0.3189	0.4163	0.802	0.4648	0.0866	0.9575	0.2885	C41	41
S99_06251	6251	1999.469	89.669	26.088	1995	5	14	afy	0.5	0	TRUE	3.62	0.45	-2.74	195.1	159	11.495	5	31.4	7.85	8.8	31.42	-0.2797	-0.3826	0.3649	0.8348	0.5453	0.2021	0.947	0.3213	C66	66
S99_06252	6252	1999.469	89.668	26.111	1985	14	14	afy	2.3	1	FALSE	3.59	0.49	-2.98	193.8	154	11.45	4.8	31.7	6.97	8.7	31.75	-0.2802	-0.3823	0.3653	0.8427	0.5652	0.2321	0.947	0.3213	C66	66
S99_06255	6255	1999.469	89.768	26.067	1990	10	25	afy	23.6	1	FALSE	3.92	0.57	-2.27	210	147	9.83	4.8	29.5	4.36	8.8	29.07	-0.2347	-0.4174	0.3198	0.8275	0.5272	0.1754	0.947	0.3213	C66	66
S99_06256	6256	1999.469	89.707	26.096	1974	25	14	afy	2.5	1	FALSE	3.7	0.52	-2.64	199.3	148	11.095	4.6	30.9	6.86	8.7	31.05	-0.2624	-0.3967	0.3485	0.8375	0.5522	0.2124	0.947	0.3213	C66	66
S99_06257	6257	1999.469	89.762	26.033	1997	3	30	afy	42.1	1	FALSE	3.89	0.46	-1.9	217	147	9.469	5.1	30.4	3.33	9.5	27.17	-0.2374	-0.4154	0.3227	0.8158	0.4983	0.1336	0.947	0.3213	C66	66
S99_06258	6258	1999.469	89.622	26.145	1992	8	23	afy	10.3	1	FALSE	3.47	0.56	-3.21	191.2	141	11.735	5.1	32.7	7.92	9.4	33.48	-0.3011	-0.364	0.3834	0.8544	0.5951	0.2778	0.947	0.3213	C66	66
S99_06259	6259	1999.469	89.666	26.179	1994	6	13	afy	0.5	0	TRUE	3.54	0.53	-3.18	192.8	130	11.125	4.9	32.3	9.76	9.3	33.36	-0.2811	-0.3815	0.3661	0.8662	0.6254	0.3253	0.947	0.3213	C66	66
S99_06260	6260	1999.471	89.679	25.876	1988	11	14	afy	1	1	FALSE	4	1.14	0.5	267.3	150	9.424	6.8	31.5	4	10.1	26.25	-0.2752	-0.3864	0.3607	0.7616	0.3701	-0.0379	0.9413	0.3375	C66	66
S99_06261	6261	1999.471	89.699	25.847	1987	12	12	afy	2.3	1	FALSE	4.11	1.5	0.22	293	126	9.004	6.6	31.5	2.22	10.1	25.85	-0.2661	-0.3938	0.352	0.7516	0.3474	-0.0658	0.9413	0.3375	C66	66
S99_06262	6262	1999.471	89.734	25.817	1998	2	13	afy	0.5	0	TRUE	4.2	1.23	-1.58	313.7	106	8.467	6.1	32.5	1.16	10.2	5	-0.2502	-0.4061	0.3361	0.7413	0.3243	-0.0936	0.9413	0.3375	C66	66
S99_06263	6263	1999.471	89.694	25.816	1989	10	14	afy	0.7	1	FALSE	4.14	1.55	-1.29	315.1	112	8.898	6.9	32.6	1.74	10.3	25.67	-0.2683	-0.392	0.3542	0.7409	0.3235	-0.0945	0.9413	0.3375	C66	66
S99_06264	6264	1999.474	89.465	25.937	1995	5	18	afy	0.5	0	TRUE	2.95	0.87	-3.11	150.4	194	14.571	6.1	35.4	7.27	9.4	31.35	-0.3724	-0.292	0.4295	0.7827	0.4189	0.0246	0.9354	0.3537	C41	41
S99_06265	6265	1999.474	89.496	25.927	1992	8	18	afy	0.5	0	TRUE	3.03	0.83	-3.09	150.2	209	13.686	6.2	34.6	7.02	9.8	30.37	-0.3583	-0.3074	0.4225	0.7792	0.4108	0.014	0.9354	0.3537	C41	41
S99_06268	6268	1999.474	89.441	25.87	1992	8	18	afy	0.5	0	TRUE	3	0.85	-1.46	192.9	149	13.908	7.7	37.5	6.57	9.9	30	-0.3833	-0.2796	0.4342	0.7596	0.3654	-0.0438	0.9354	0.3537	C41	41
S99_06269	6269	1999.474	89.432	25.905	1995	5	18	afy	0.5	0	TRUE	2.95	0.91	-2.15	173.1	162	15.046	6.7	36.9	7.25	9.8	32.58	-0.3874	-0.2749	0.4358	0.7716	0.3932	-0.0088	0.9354	0.3537	C41	41
S99_06270	6270	1999.474	89.414	25.844	1989	10	24	afy	4.5	1	FALSE	3	0.84	-0.76	211.3	116	13.228	8.2	39.1	6.11	10	30.24	-0.3956	-0.2653	0.4386	0.7506	0.3451	-0.0687	0.9354	0.3537	C41	41
S99_06271	6271	1999.474	89.38	25.871	1998	2	18	afy	0.5	0	TRUE	2.95	0.98	-1.15	197.8	117	14.632	7.1	39.6	6.95	10	31.44	-0.411	-0.2466	0.4429	0.7599	0.3662	-0.0428	0.9354	0.3537	C41	41
S99_06273	6273	1999.477	89.226	25.969	1996	4	20	afy	0.6	1	FALSE	2.74	1.57	-0.14	185.8	63	14.19	3.8	38	7.82	9.6	39.27	-0.481	-0.1529	0.4433	0.7937	0.445	0.0595	0.9291	0.3697	C41	41
S99_06274	6274	1999.477	89.187	25.98	1993	7	18	afy	1.3	1	FALSE	2.64	1.15	2.26	190	41	13.591	3.5	37.2	3.53	9.6	40.93	-0.4988	-0.1269	0.438	0.7975	0.454	0.0718	0.9291	0.3697	C41	41
S99_06275	6275	1999.477	89.198	26.041	1990	10	18	afy	1	1	FALSE	2.53	0.94	2.01	179.2	46	13.025	3	35.8	16.68	9.1	41.62	-0.4938	-0.1343	0.4397	0.8186	0.5051	0.1433	0.9291	0.3697	C41	41
S99_06276	6276	1999.477	89.255	25.934	1998	2	23	afy	0.5	0	TRUE	2.85	1.5	-0.58	189.4	76	14.774	4.5	39.1	7.1	9.5	35.18	-0.4678	-0.1717	0.4458	0.7816	0.4165	0.0214	0.9291	0.3697	C41	41
S99_06277	6277	1999.477	89.331	26.019	1996	4	18	afy	0.5	0	TRUE	2.77	1.16	-3.37	168.2	118	15.021	4.1	36.3	8.93	9.2	37	-0.4333	-0.2184	0.4466	0.811	0.4865	0.1169	0.9291	0.3697	C41	41
S99_06278	6278	1999.477	89.261	26	1995	5	13	afy	0.5	0	TRUE	2.74	1.7	-2.09	175.2	87	14.457	3.8	37.5	7.97	9.1	38.2	-0.4651	-0.1755	0.4461	0.8044	0.4706	0.0947	0.9291	0.3697	C41	41
S99_06279	6279	1999.477	89.242	25.992	1996	4	32	afy	9.2	1	FALSE	2.73	1.92	-1.41	178.8	77	14.198	3.7	37.7	7.93	9.6	39.09	-0.4738	-0.1633	0.4448	0.8017	0.464	0.0855	0.9291	0.3697	C41	41
S99_06280	6280	1999.477	89.321	25.981	1998	2	18	afy	0.5	0	TRUE	2.82	1.34	-2.71	173.6	113	15.682	4.3	37.1	9.12	9.3	35.64	-0.4379	-0.2124	0.4469	0.7979	0.4549	0.073	0.9291	0.3697	C41	41
S99_06281	6281	1999.48	89.034	26.346	1984	15	14	afy	0.5	0	TRUE	2.32	0.61	-0.78	175.8	55	5.666	2.2	31.1	5.85	8	60.02	-0.5683	-0.0156	0.3936	0.9238	0.78	0.5851	0.9226	0.3857	S127	192
S99_06282	6282	1999.48	89.083	26.302	1968	31	13	afy	0.5	0	TRUE	2.28	0.63	-1.18	184.7	35	7.284	2.3	31.3	5	8.7	54.94	-0.546	-0.0528	0.4121	0.9086	0.7383	0.5123	0.9226	0.3857	S127	192
S99_06284	6284	1999.48	89.074	26.252	1998	2	13	afy	0.5	0	TRUE	2.27	0.65	-0.73	184.5	28	7.984	2.3	31.3	5.49	8.8	55.14	-0.5501	-0.0461	0.409	0.8913	0.6917	0.4334	0.9226	0.3857	S127	192
S99_06287	6287	1999.482	88.923	25.895	1987	12	23	afy	0.5	0	TRUE	2.8	0.74	0.46	216.6	61	13.832	4.9	27.9	5.38	8.6	41.6	-0.6187	0.0742	0.3359	0.7682	0.3852	-0.019	0.9159	0.4015	C43	43
S99_06288	6288	1999.482	88.84	26.032	1978	21	23	afy	1.2	1	FALSE	2.65	0.58	0.85	199.1	27	12.905	2.7	25.8	17.55	8.7	48.76	-0.6564	0.1464	0.2775	0.8155	0.4974	0.1324	0.9159	0.4015	C42	42
S99_06289	6289	1999.482	88.746	25.994	1995	5	23	afy	1.6	1	FALSE	2.9	0.82	0.73	229.4	60	13.315	3.2	26	10.71	9	48.33	-0.6992	0.2332	0.1943	0.8023	0.4656	0.0878	0.9159	0.4015	C42	42
S99_06291	6291	1999.482	88.956	25.945	1995	5	24	afy	22.8	1	FALSE	2.66	0.66	1.57	214.1	35	13.106	3.7	28.5	4.26	9	44.49	-0.6037	0.0467	0.3555	0.7854	0.4254	0.0332	0.9159	0.4015	C43	43
S99_06296	6296	1999.488	89.019	26.044	1985	14	33	afy	0.5	0	TRUE	2.39	0.42	1.52	195.8	15	11.305	2.6	32.8	4.87	9.1	46.18	-0.5751	-0.0039	0.3871	0.8196	0.5076	0.147	0.9015	0.4328	C42	42
S99_06297	6297	1999.488	89.039	26.085	1989	10	14	afy	0.5	0	TRUE	2.27	0.36	2.32	178.9	3	10.944	2.4	32.8	5.15	8.8	45.68	-0.566	-0.0195	0.3957	0.8337	0.5427	0.1983	0.9015	0.4328	C42	42
S99_06298	6298	1999.488	88.955	26.074	1982	17	22	afy	0.6	1	FALSE	2.49	0.99	0.76	195.6	38	11.28	2.3	30.6	5	9	50.21	-0.6042	0.0476	0.3549	0.8299	0.5332	0.1843	0.9015	0.4328	C42	42
S99_06299	6299	1999.488	88.891	26.114	1987	12	29	afy	3.3	1	FALSE	2.64	0.61	0	196.8	46	11.421	2.1	27.2	12.29	8.8	53.54	-0.6333	0.1015	0.315	0.8437	0.5678	0.236	0.9015	0.4328	C42	42
S99_06300	6300	1999.488	88.938	26.035	1985	14	8	afy	2.1	1	FALSE	2.54	0.77	0.74	204.4	27	11.932	2.6	29.5	3	9.4	47.79	-0.6119	0.0616	0.3451	0.8165	0.5	0.1361	0.9015	0.4328	C42	42
S99_06305	6305	1999.491	88.992	25.876	1985	14	32	afy	4.9	1	FALSE	2.73	0.92	2.1	209.2	47	13.549	4.8	30	4.46	8.7	39.19	-0.5874	0.0175	0.3744	0.7616	0.3701	-0.0379	0.8939	0.4482	C43	43
S99_06306	6306	1999.491	89.012	25.908	1978	21	8	afy	0.5	0	TRUE	2.65	0.78	2.65	210.5	30	13.23	4.1	30.4	4.34	8.6	42.26	-0.5783	0.0016	0.384	0.7727	0.3956	-0.0057	0.8939	0.4482	C43	43
S99_06309	6309	1999.491	89.056	25.922	1990	10	21	afy	0.5	0	TRUE	2.64	0.68	3.27	209.2	20	13.096	3.7	33.5	7.3	8.6	42.03	-0.5583	-0.0325	0.4024	0.7775	0.4068	0.0088	0.8939	0.4482	C43	43
S99_06311	6311	1999.491	88.995	25.92	1996	4	13	afy	0.5	0	TRUE	2.65	0.74	2.21	212.2	31	13.165	4	28.9	4.2	8.7	42.61	-0.586	0.0151	0.3759	0.7768	0.4052	0.0067	0.8939	0.4482	C43	43
S99_06312	6312	1999.493	88.744	26.253	1985	14	23	afy	0.5	0	TRUE	2.58	0.69	-0.21	147.4	108	9.013	1.3	26.7	5.96	8.9	63.4	-0.7001	0.2351	0.1924	0.8917	0.6927	0.4349	0.8861	0.4636	C42	42
S99_06313	6313	1999.493	88.73	26.198	1996	4	22	afy	33.8	1	FALSE	2.65	0.81	0.22	166.6	105	10.205	1.5	24.6	5.9	9.1	59.76	-0.7064	0.2486	0.1783	0.8727	0.6424	0.3526	0.8861	0.4636	C42	42
S99_06314	6314	1999.493	88.741	26.054	1995	5	22	afo	0.5	0	TRUE	2.79	0.86	1.07	213	65	12.713	2.5	24.8	8.51	8.9	52.11	-0.7014	0.238	0.1894	0.823	0.5161	0.1593	0.8861	0.4636	C42	42
S99_06315	6315	1999.493	88.762	26.118	1980	19	24	afo	0.5	0	TRUE	2.71	0.94	1.39	189	75	11.945	1.9	23.9	3.48	8.7	56.83	-0.6919	0.2181	0.2098	0.8451	0.5713	0.2413	0.8861	0.4636	C42	42
S99_06316	6316	1999.493	88.734	26.122	1993	7	14	afo	0.5	1	FALSE	2.75	0.9	0.84	193.2	84	11.812	2	23.3	3.95	8.6	56.22	-0.7046	0.2447	0.1824	0.8465	0.5748	0.2467	0.8861	0.4636	C42	42
S99_06317	6317	1999.493	88.7	26.09	1995	5	22	afo	0.5	0	TRUE	2.87	0.9	0.39	213	91	12.155	2.3	24.7	6.21	8.9	52.88	-0.7201	0.2777	0.1467	0.8355	0.547	0.2047	0.8861	0.4636	C42	42
S99_06318	6318	1999.493	88.67	26.048	1975	24	32	afo	1	1	FALSE	2.96	0.96	0.06	236.8	103	12.579	2.6	27	10.25	9.3	51.64	-0.7337	0.3075	0.1132	0.821	0.511	0.1519	0.8861	0.4636	C42	42
S99_06319	6319	1999.493	88.7	26.137	1994	6	18	afo	0.5	0	TRUE	2.77	0.89	0.13	197	100	11.383	1.9	23.8	4.96	8.9	56.56	-0.7201	0.2777	0.1467	0.8517	0.588	0.2669	0.8861	0.4636	C42	42
S99_06320	6320	1999.496	88.392	26.264	1985	14	16	afo	1.2	1	FALSE	3.06	0.91	-4.5	266.2	183	8.805	1.2	34	11.87	9.9	68.1	-0.86	0.6095	-0.3003	0.8955	0.7028	0.452	0.878	0.4787	C44	44
S99_06321	6321	1999.496	88.364	26.207	1998	2	20	afo	0.5	0	TRUE	3	0.94	-4.61	276.8	172	10.685	1.3	34.7	16.33	10.7	63.11	-0.8728	0.6426	-0.3528	0.8758	0.6506	0.3658	0.878	0.4787	C44	44
S99_06322	6322	1999.496	88.409	26.235	1989	10	20	afo	0.5	0	TRUE	3.04	0.86	-4.79	265.1	180	9.114	1.3	33.7	14.52	9.8	67.35	-0.8523	0.5896	-0.2694	0.8855	0.6761	0.4075	0.878	0.4787	C44	44
S99_06323	6323	1999.496	88.444	26.286	1990	10	18	afo	12.8	1	FALSE	3.09	0.86	-4.37	250	186	7.672	1.1	32.7	8.25	9.8	71.27	-0.8364	0.5493	-0.2082	0.9031	0.7233	0.4866	0.878	0.4787	C44	44
S99_06324	6324	1999.496	88.456	26.321	1995	5	20	afo	0.5	0	TRUE	3.12	0.97	-3.7	242.8	192	7.088	1	32.5	9.32	9.8	73.73	-0.8309	0.5357	-0.1879	0.9151	0.7562	0.5433	0.878	0.4787	C44	44
S99_06326	6326	1999.499	88.34	26.494	1995	5	17	afo	0.5	0	TRUE	3.24	1.64	-1.66	221.6	-15	7.161	0.7	35.1	17.79	10.3	89.93	-0.8837	0.6713	-0.3995	0.9748	0.9254	0.8536	0.8696	0.4938	S151	216
S99_06327	6327	1999.499	88.384	26.567	1997	3	20	afo	1.4	1	FALSE	3.26	1.79	-0.57	247.4	227	6.36	0.5	34.7	9.96	10.1	93.75	-0.8637	0.6189	-0.3151	1	1	1	0.8696	0.4938	S128	193
S99_06329	6329	1999.019	88.359	25.867	1991	9	17	afo	0.5	0	TRUE	3.23	1.55	-3.96	305.6	176	15.798	3	32.2	4.14	9.3	44.76	-0.875	0.6485	-0.3624	0.7585	0.3631	-0.0467	0.9927	0.1202	C47	47
S99_06330	6330	1999.019	88.394	25.725	1996	4	19	afo	0.5	0	TRUE	3.52	1.22	-5.65	294.8	215	14.524	7.8	33.9	5.72	9	38.57	-0.8591	0.6071	-0.2966	0.7096	0.2552	-0.1712	0.9927	0.1202	C47	47
S99_06331	6331	1999.019	88.368	25.775	1997	3	21	afo	0.5	1	FALSE	3.34	1.03	-4.98	311.2	174	15.262	5	34.1	6.29	9.4	40.83	-0.8709	0.6378	-0.3452	0.7268	0.2924	-0.1304	0.9927	0.1202	C47	47
S99_06332	6332	1999.019	88.338	25.802	1994	6	17	afo	0.5	0	TRUE	3.21	1.05	-4.73	311.2	148	15.746	4.1	34.2	7.2	9.6	42.67	-0.8846	0.6737	-0.4035	0.7361	0.3128	-0.107	0.9927	0.1202	C47	47
S99_06333	6333	1999.019	88.344	25.814	1994	6	18	afo	0.5	0	TRUE	3.23	1.15	-4.54	313.5	152	15.761	3.9	33.4	7	9.6	43.43	-0.8818	0.6665	-0.3917	0.7403	0.322	-0.0963	0.9927	0.1202	C47	47
S99_06334	6334	1999.019	88.358	25.867	1984	15	32	afo	3.9	1	FALSE	3.23	1.55	-3.97	305.3	176	15.817	3	32.2	4.18	9.3	45.05	-0.8755	0.6497	-0.3644	0.7585	0.3631	-0.0467	0.9927	0.1202	C47	47
S99_06335	6335	1999.019	88.307	25.865	1998	2	14	afo	0.5	0	TRUE	3.18	1.58	-3.96	284	175	16.456	3.1	32	6.59	9.4	45.19	-0.8987	0.7114	-0.4664	0.7578	0.3615	-0.0486	0.9927	0.1202	C47	47
S99_06336	6336	1999.019	88.455	25.868	1987	12	26	afo	0.5	0	TRUE	3.27	0.89	-3.41	333	179	14.638	3	32	4.07	9.3	44.71	-0.8314	0.5368	-0.1896	0.7589	0.3639	-0.0457	0.9927	0.1202	C47	47
S99_06337	6337	1999.019	88.359	25.915	1990	10	17	afo	0.5	0	TRUE	3.17	1.72	-3.8	284.6	203	15.619	2.5	32.8	3.64	9.3	47.56	-0.875	0.6485	-0.3624	0.7751	0.4012	0.0015	0.9927	0.1202	C47	47
S99_06339	6339	1999.019	88.374	25.933	1994	6	19	afo	1.9	1	FALSE	3.13	1.75	-3.81	284.9	210	15.259	2.4	33	5.48	9.3	48.92	-0.8682	0.6307	-0.3338	0.7813	0.4157	0.0204	0.9927	0.1202	C47	47
S99_06340	6340	1999.186	88.255	25.904	1995	5	17	afo	0.5	0	TRUE	3.17	1.86	-3.69	234.2	216	17.305	2.9	32.6	7.8	9.4	45.68	-0.9223	0.7759	-0.5779	0.7713	0.3924	-0.0098	0.9927	0.1202	C47	47
S99_06341	6341	1999.186	88.291	25.862	1975	24	23	afo	0.5	0	TRUE	3.18	1.62	-3.96	277	176	16.693	3.2	31.9	8.01	9.4	44.78	-0.9059	0.7311	-0.4999	0.7568	0.3591	-0.0515	0.9927	0.1202	C47	47
S99_06342	6342	1999.186	88.273	25.893	1978	21	21	afo	0.5	0	TRUE	3.17	1.81	-3.66	248.8	203	17.029	2.9	32.4	4.61	9.4	45	-0.9141	0.7534	-0.5384	0.7675	0.3836	-0.021	0.9927	0.1202	C47	47
S99_06343	6343	1999.186	88.318	25.941	1993	7	22	afo	0.5	0	TRUE	3.13	1.75	-3.84	251.7	225	16.038	2.4	33.2	3.86	9.2	48.77	-0.8937	0.6979	-0.4438	0.7841	0.4221	0.0289	0.9927	0.1202	C47	47
S99_06344	6344	1999.186	88.266	25.98	1984	15	22	afo	0.5	0	TRUE	3.07	1.7	-3.93	220.1	249	16.263	2.3	34	6.69	9.3	47.72	-0.9173	0.7621	-0.5536	0.7975	0.454	0.0718	0.9927	0.1202	C47	47
S99_06345	6345	1999.186	88.203	26.001	1992	8	18	afo	0.5	0	TRUE	3.09	1.69	-4.75	230.9	243	16.349	2.5	34.8	8.66	9.6	47.15	-0.9459	0.8422	-0.6971	0.8048	0.4715	0.0958	0.9927	0.1202	C47	47
S99_06346	6346	1999.186	88.226	25.872	1984	15	19	afo	0.5	0	TRUE	3.19	1.86	-4.35	250.1	189	17.878	3.3	33.9	23.9	9.5	41.04	-0.9355	0.8127	-0.6434	0.7603	0.367	-0.0418	0.9927	0.1202	C47	47
S99_06349	6349	1999.269	88.423	26.138	1998	2	19	afo	0.5	0	TRUE	3.03	1.02	-4.74	267	188	11.814	1.5	33.9	15.05	10.3	60.66	-0.8459	0.5734	-0.2445	0.852	0.5889	0.2682	0.9927	0.1202	C44	44
S99_06350	6350	1999.269	88.395	26.171	1998	2	27	afo	0.5	0	TRUE	3	0.94	-4.73	271.2	177	11.145	1.4	34.3	16.83	10.6	63.24	-0.8587	0.606	-0.2948	0.8634	0.6182	0.314	0.9927	0.1202	C44	44
S99_06351	6351	1999.269	88.359	26.059	1998	2	22	afo	5.7	1	FALSE	3.04	1.4	-4.35	266.7	208	14.132	1.7	35	9.78	9.5	54.4	-0.875	0.6485	-0.3624	0.8248	0.5204	0.1655	0.9927	0.1202	C57	57
S99_06354	6354	1999.352	89.202	25.125	1996	4	25	rb	3.1	1	FALSE	4.57	2.48	-13.69	191.7	138	12.894	14.2	56.7	10.32	7.9	20.74	-0.4919	-0.137	0.4403	0.5026	-0.1211	-0.4365	0.9927	0.1202	C38	38
S99_06355	6355	1999.352	89.219	25.184	1995	5	13	rb	0.5	0	TRUE	4.53	2.03	-12.64	199.1	155	13.282	12.9	60.2	12.06	8.1	21.95	-0.4842	-0.1483	0.4425	0.5229	-0.0898	-0.4269	0.9927	0.1202	C38	38
S99_06359	6359	1999.352	89.233	25.105	1995	5	19	rb	0.5	0	TRUE	4.42	2.58	-13.28	191.2	124	12.726	14.2	58.3	9.56	7.5	20.58	-0.4778	-0.1575	0.444	0.4957	-0.1314	-0.439	0.9927	0.1202	C38	38
S99_06362	6362	1999.436	89.022	25.034	1998	2	25	asl	0.5	0	TRUE	5.36	2.99	-15.68	198	128	14.086	17.3	49.7	6.11	6.7	17.9	-0.5737	-0.0062	0.3885	0.4712	-0.167	-0.4452	0.9927	0.1202	C49	49
S99_06363	6363	1999.436	89.024	24.995	1998	2	25	rb	0.5	0	TRUE	5.32	3.46	-16.17	199.9	100	13.1	17.6	48.5	5.92	6.6	17.68	-0.5728	-0.0078	0.3893	0.4577	-0.1857	-0.4468	0.9927	0.1202	C49	49
S99_06364	6364	1999.436	89.02	24.963	1997	3	25	rb	0.5	0	TRUE	5.43	3.52	-16.16	201.5	96	12.839	17.7	47.5	5.39	6.6	17.27	-0.5746	-0.0047	0.3876	0.4467	-0.2007	-0.4472	0.9927	0.1202	C49	49
S99_06369	6369	1999.519	89.024	25.102	1982	17	49	asl	0.5	0	TRUE	5.47	1.87	-14.19	193.6	199	16.624	16.4	52.2	6.1	7	20.25	-0.5728	-0.0078	0.3893	0.4947	-0.133	-0.4394	0.9927	0.1202	C49	49
S99_06370	6370	1999.519	89.063	25.09	1995	5	25	rb	1.6	1	FALSE	5.25	2.25	-14.53	197.7	161	14.501	16.5	52.9	6.76	7.3	18.04	-0.5551	-0.0378	0.405	0.4905	-0.1391	-0.4407	0.9927	0.1202	C49	49
S99_06372	6372	1999.519	89.032	25.137	1997	3	25	asl	0.5	0	TRUE	5.43	1.42	-13.29	187.4	238	17.127	15.6	52.9	6.35	7	21.48	-0.5692	-0.014	0.3928	0.5067	-0.1148	-0.4348	0.9927	0.1202	C49	49
S99_06373	6373	1999.519	89.023	25.047	1998	2	25	asl	0.5	0	TRUE	5.36	2.8	-15.45	197.5	139	14.474	17.2	49.7	6.11	6.6	16.86	-0.5733	-0.007	0.3889	0.4757	-0.1606	-0.4444	0.9927	0.1202	C49	49
S99_07001	7001	1999.764	91.316	24.548	1998	2	27	asc	136	1	FALSE	2.53	1.03	-5.37	54.5	7	0.472	21.2	12.3	1.08	2.8	5.01	0.4688	-0.1704	-0.4456	0.3036	-0.3618	-0.3854	0.9963	0.086	S129	194
S99_07003	7003	1999.764	91.28	24.564	1997	3	21	asc	72.6	1	FALSE	2.71	0.93	-3.78	54.9	8	0.554	22.4	11.7	1.39	2.9	5.39	0.4524	-0.193	-0.4471	0.3091	-0.3567	-0.3898	0.9963	0.086	S129	194
S99_07013	7013	1999.93	91.526	25.05	1975	24	40	ppc	0.5	0	TRUE	1.83	0.97	-5.07	39.9	21	0.503	20.1	8.6	0.78	2.7	7.5	0.5642	-0.0225	-0.3973	0.4767	-0.1591	-0.4442	0.9963	0.086	S152	217
S99_07037	7037	1999.377	90.846	24.66	1999	1	21	asc	33.6	1	FALSE	4.07	1.81	-8.43	68.5	62	10.829	21.4	13.1	1.23	2.7	7.72	0.2552	-0.4023	-0.3412	0.3422	-0.3244	-0.4131	0.9623	0.272	S104	169
S99_07038	7038	1999.377	90.86	24.62	1997	3	34	asc	79.5	1	FALSE	4.08	1.91	-9.11	65.3	63	10.505	20.4	12.9	0.96	2.7	6.13	0.2615	-0.3974	-0.3476	0.3284	-0.3382	-0.4041	0.9623	0.272	S104	169
S99_07054	7054	1999.385	90.884	24.896	1995	5	20	asc	21.6	1	FALSE	4.02	0.92	-2.15	78	21	7.824	23.6	12.3	1.54	2.9	7.59	0.2724	-0.3887	-0.3581	0.4236	-0.2309	-0.4454	0.947	0.3213	S153	218
S99_07064	7064	1999.388	91.175	24.7	1990	1	6	ppc	34.7	1	FALSE	3.31	0.8	-1.03	73	-2	0.956	25.6	11.1	0.62	2.7	2.84	0.4047	-0.2544	-0.4413	0.356	-0.3099	-0.4212	0.9413	0.3375	S147	212
S99_07067	7067	1999.396	90.131	24.983	1997	3	23	asl	3.3	1	FALSE	3.98	1.37	-1.77	159	167	8.063	12.8	24.4	0.71	5.9	16.43	-0.0698	-0.4927	0.1038	0.4536	-0.1914	-0.4471	0.9226	0.3857	C34	34
S99_07068	7068	1999.396	90.167	25.005	1983	16	23	ppc	0.5	0	TRUE	3.77	1.42	-1.29	153.5	154	8.172	11.7	23.3	0.72	5.7	15.32	-0.0534	-0.4957	0.0797	0.4612	-0.181	-0.4466	0.9226	0.3857	C34	34
S99_07069	7069	1999.396	90.213	25.006	1962	37	26	ppc	1	1	FALSE	3.7	1.45	-1.36	141.7	141	8.378	11.5	21.8	1.56	5.2	14.45	-0.0325	-0.4984	0.0487	0.4615	-0.1805	-0.4465	0.9226	0.3857	C34	34
S99_07070	7070	1999.396	90.182	24.969	1995	5	26	ppc	0.5	0	TRUE	3.85	1.43	-1.68	142	159	8.803	11	22.2	1.46	5.5	15.55	-0.0466	-0.4967	0.0696	0.4488	-0.1979	-0.4472	0.9226	0.3857	C34	34
S99_07071	7071	1999.396	90.219	24.948	1998	2	22	asc	0.5	0	TRUE	3.99	1.45	-2.34	130.7	150	9.038	11.4	20.9	1.98	5.2	14.57	-0.0298	-0.4987	0.0446	0.4415	-0.2076	-0.4471	0.9226	0.3857	C34	34
S99_07072	7072	1999.396	90.214	24.918	1995	5	23	asc	17.2	1	FALSE	4.2	1.42	-3.15	125.7	157	9.006	12.1	20.6	1.99	5.2	15.26	-0.032	-0.4985	0.048	0.4312	-0.2211	-0.4464	0.9226	0.3857	C34	34
S99_07073	7073	1999.396	90.186	24.907	1979	20	24	chn	1.6	1	FALSE	4.31	1.37	-3.49	128.3	172	8.738	13	21.2	1.81	5.1	15.68	-0.0448	-0.497	0.0669	0.4274	-0.226	-0.4459	0.9226	0.3857	C34	34
S99_07074	7074	1999.396	90.136	24.921	1977	22	22	asl	5.2	1	FALSE	4.29	1.33	-3.45	142.2	190	8.263	14.1	22.8	1.06	5.5	15.72	-0.0675	-0.4932	0.1005	0.4322	-0.2198	-0.4465	0.9226	0.3857	C34	34
S99_07075	7075	1999.396	90.152	24.953	1997	3	22	asl	54.4	1	FALSE	4.05	1.38	-2.44	146.4	173	8.493	12.3	22.9	1.12	5.5	15.82	-0.0602	-0.4946	0.0898	0.4433	-0.2053	-0.4472	0.9226	0.3857	C34	34
S99_07076	7076	1999.399	90.042	25.104	1997	3	36	ppc	6.7	1	FALSE	4.07	1.32	-0.96	230.5	121	6.858	20.8	33.2	1.6	6.9	16.25	-0.1102	-0.4818	0.162	0.4953	-0.132	-0.4392	0.9159	0.4015	C34	34
S99_07077	7077	1999.399	90.044	25.14	1997	3	34	ppc	0.6	1	FALSE	4.04	1.38	-0.96	239.6	109	6.736	24.3	34.3	1.43	6.8	17.22	-0.1093	-0.4821	0.1607	0.5078	-0.1133	-0.4344	0.9159	0.4015	C34	34
S99_07078	7078	1999.399	90.018	25.201	1996	4	38	afy	5.8	1	FALSE	4.07	1.32	-1.54	269.9	89	6.783	29	37.3	1.65	7.3	18.62	-0.1211	-0.478	0.1772	0.5288	-0.0806	-0.4235	0.9159	0.4015	C34	34
S99_07079	7079	1999.399	90.009	25.213	1997	3	38	afy	0.5	0	TRUE	4.09	1.28	-1.53	278.4	84	6.841	29.4	38.1	1.82	7.4	19.49	-0.1252	-0.4765	0.1829	0.5329	-0.074	-0.421	0.9159	0.4015	C34	34
S99_07080	7080	1999.399	90.069	25.192	1990	1	38	afy	36	1	FALSE	3.96	1.34	-1.32	240.7	98	6.541	27.4	34	1.49	7	21.63	-0.0979	-0.4856	0.1446	0.5257	-0.0855	-0.4253	0.9159	0.4015	C34	34
S99_07081	7081	1999.399	90.067	25.192	1993	7	11	afy	19.9	1	FALSE	3.97	1.34	-1.36	241.7	97	6.539	27.4	34.1	1.49	7	21.34	-0.0988	-0.4853	0.1458	0.5257	-0.0855	-0.4253	0.9159	0.4015	C34	34
S99_07082	7082	1999.399	90.035	25.22	1994	6	37	afy	2.4	1	FALSE	4.03	1.32	-1.44	263.7	88	6.691	29.4	36.6	1.76	7.3	24.8	-0.1134	-0.4807	0.1664	0.5354	-0.0701	-0.4194	0.9159	0.4015	C34	34
S99_07083	7083	1999.399	90.118	25.19	1997	3	36	afy	19	1	FALSE	3.82	1.33	-0.79	211.7	103	6.618	25.6	31.1	1.38	6.6	24.26	-0.0757	-0.4914	0.1124	0.525	-0.0865	-0.4257	0.9159	0.4015	C34	34
S99_07084	7084	1999.399	90.089	25.153	1998	2	37	afy	46.1	1	FALSE	3.9	1.37	-1.12	221	108	6.625	24.5	31.7	1.34	6.8	18.07	-0.0888	-0.4882	0.1315	0.5122	-0.1064	-0.4323	0.9159	0.4015	C34	34
S99_07088	7088	1999.402	89.983	25.131	1990	10	23	asc	2.6	1	FALSE	4.2	1.32	-1.25	271.5	102	6.848	23.6	37.8	1.45	7.5	17.39	-0.137	-0.4718	0.1991	0.5047	-0.118	-0.4357	0.9088	0.4172	C34	34
S99_07089	7089	1999.402	90.001	25.083	1992	8	34	asc	6.5	1	FALSE	4.22	1.3	-1.31	245.6	126	6.807	19.1	35	1.38	7.1	17.14	-0.1288	-0.4751	0.1879	0.4881	-0.1426	-0.4414	0.9088	0.4172	C34	34
S99_07090	7090	1999.405	89.823	24.815	1991	9	18	asl	0.9	1	FALSE	4.78	1.52	-4.09	241.9	179	6.14	10.3	42.3	2.37	7.8	15.28	-0.2097	-0.434	0.2915	0.3957	-0.2652	-0.4386	0.9015	0.4328	C36	36
S99_07091	7091	1999.405	89.799	24.826	1992	8	18	asl	0.5	0	TRUE	4.76	1.51	-4.01	247.5	176	5.651	8.7	45.2	2.38	7.9	15.46	-0.2206	-0.427	0.3041	0.3994	-0.2607	-0.4398	0.9015	0.4328	C36	36
S99_07092	7092	1999.405	89.754	24.837	1999	1	23	asc	8.2	1	FALSE	4.77	1.49	-3.78	255	161	4.835	7.1	50.1	2.48	7.9	16.79	-0.2411	-0.4128	0.3266	0.4032	-0.2561	-0.4409	0.9015	0.4328	C36	36
S99_07093	7093	1999.405	89.783	24.857	1997	3	22	asl	13.3	1	FALSE	4.76	1.47	-4.04	256	175	5.709	8.3	47.7	2.59	8.1	16.11	-0.2279	-0.4221	0.3123	0.4101	-0.2477	-0.4427	0.9015	0.4328	C36	36
S99_07094	7094	1999.405	89.758	24.896	1997	3	18	asl	0.9	1	FALSE	4.77	1.39	-3.72	268.8	171	6.168	7.7	52.9	2.91	8.3	15.96	-0.2393	-0.4141	0.3247	0.4236	-0.2309	-0.4454	0.9015	0.4328	C36	36
S99_07095	7095	1999.405	89.73	24.897	1996	4	22	asl	15.4	1	FALSE	4.73	1.37	-3.62	271.3	166	6.13	6.9	56.4	2.99	8.4	15.91	-0.252	-0.4048	0.338	0.4239	-0.2304	-0.4454	0.9015	0.4328	C36	36
S99_07096	7096	1999.405	89.72	24.895	1994	6	8	asl	0.9	1	FALSE	4.73	1.36	-3.54	271.1	164	6.064	6.9	57.6	3.02	8.2	16.71	-0.2565	-0.4013	0.3426	0.4232	-0.2313	-0.4453	0.9015	0.4328	C36	36
S99_07097	7097	1999.405	89.714	24.922	1991	9	18	asl	0.5	0	TRUE	4.73	1.28	-3.51	279.4	161	6.388	6.6	59.9	3.13	8.5	16.78	-0.2593	-0.3992	0.3453	0.4326	-0.2193	-0.4465	0.9015	0.4328	C36	36
S99_07098	7098	1999.405	89.741	24.96	1997	3	18	asl	12.1	1	FALSE	4.7	1.28	-3.26	291	153	6.433	7.1	60.5	3.17	8.2	16.99	-0.247	-0.4085	0.3328	0.4457	-0.2021	-0.4472	0.9015	0.4328	C36	36
S99_07099	7099	1999.405	89.749	24.996	1999	1	18	asl	0.5	0	TRUE	4.66	1.26	-3.18	306.1	142	6.298	7.7	60	3.34	8.2	17.8	-0.2434	-0.4112	0.329	0.4581	-0.1852	-0.4468	0.9015	0.4328	C36	36
S99_07100	7100	1999.405	89.832	24.981	1983	16	24	asl	8.2	1	FALSE	4.64	1.33	-3.12	282.1	160	6.288	11.4	48.2	2.66	8.4	17.84	-0.2056	-0.4366	0.2867	0.4529	-0.1923	-0.4471	0.9015	0.4328	C36	36
S99_07101	7101	1999.405	89.823	25.029	1996	4	22	asl	0.8	1	FALSE	4.59	1.28	-2.81	308.5	133	5.967	10.9	50.1	2.64	8.4	18.93	-0.2097	-0.434	0.2915	0.4695	-0.1694	-0.4455	0.9015	0.4328	C36	36
S99_07102	7102	1999.405	89.827	25.037	1981	18	32	asl	4.7	1	FALSE	4.59	1.29	-2.76	311.5	124	5.959	11.1	49.9	2.53	8.3	19.06	-0.2079	-0.4352	0.2894	0.4722	-0.1655	-0.4451	0.9015	0.4328	C36	36
S99_07103	7103	1999.405	89.845	24.998	1999	1	23	asl	4.4	1	FALSE	4.59	1.32	-3.05	285	156	6.232	11.6	46.4	2.41	8.1	18.29	-0.1997	-0.4402	0.2797	0.4588	-0.1843	-0.4468	0.9015	0.4328	C36	36
S99_07104	7104	1999.405	89.853	24.958	1972	27	38	asl	12.8	1	FALSE	4.65	1.34	-3.44	267.1	172	6.443	12.7	44	2.6	8.2	18.15	-0.1961	-0.4423	0.2753	0.445	-0.203	-0.4472	0.9015	0.4328	C36	36
S99_07105	7105	1999.407	89.773	25.074	1986	13	23	asl	2.9	1	FALSE	4.58	1.26	-2.67	347.2	90	5.594	8.7	58.8	3.19	8.7	18.81	-0.2324	-0.419	0.3173	0.485	-0.1472	-0.4423	0.8939	0.4482	C36	36
S99_07106	7106	1999.407	89.774	25.073	1996	4	12	asl	1.3	1	FALSE	4.58	1.26	-2.67	346.4	91	5.589	8.7	58.7	3.16	8.7	18.61	-0.232	-0.4193	0.3168	0.4846	-0.1477	-0.4424	0.8939	0.4482	C36	36
S99_07107	7107	1999.407	89.724	25.059	1993	7	23	asl	3.1	1	FALSE	4.62	1.2	-2.99	339.8	105	6.427	7	62.8	3.83	8.9	17.29	-0.2547	-0.4027	0.3408	0.4798	-0.1547	-0.4436	0.8939	0.4482	C36	36
S99_07108	7108	1999.407	89.834	25.038	1990	1	23	asl	9.4	1	FALSE	4.58	1.29	-2.74	309.6	120	5.992	11.4	49.2	2.44	8.2	18	-0.2047	-0.4371	0.2856	0.4726	-0.165	-0.445	0.8939	0.4482	C36	36
S99_07115	7115	1999.413	89.834	25.29	1989	10	23	asl	98.7	1	FALSE	4.36	1.24	-2.57	422.4	-6	7.704	13	54.1	2.21	9	20.71	-0.2047	-0.4371	0.2856	0.5595	-0.0304	-0.4014	0.878	0.4787	C58	58
S99_07120	7120	1999.415	89.97	24.842	1997	3	43	asl	0.5	0	TRUE	4.73	1.33	-4.75	195	216	7.082	18.6	26.5	1.45	6.4	16.2	-0.1429	-0.4694	0.2071	0.405	-0.254	-0.4414	0.8696	0.4938	C36	36
S99_07121	7121	1999.415	89.986	24.801	1994	6	49	asc	0.5	0	TRUE	4.87	1.32	-5.16	186.6	211	7.025	19.8	25.3	1.35	6.3	15.54	-0.1357	-0.4724	0.1972	0.3908	-0.2709	-0.437	0.8696	0.4938	C36	36
S99_07123	7123	1999.415	89.982	24.865	1997	3	43	asl	0.6	1	FALSE	4.71	1.32	-4.49	192.4	219	7.125	18	26.1	1.27	6.4	17.1	-0.1375	-0.4717	0.1997	0.4129	-0.2443	-0.4434	0.8696	0.4938	C36	36
S99_07125	7125	1999.415	90.05	24.837	1995	5	43	asl	0.5	0	TRUE	4.83	1.26	-5.06	158.2	230	7.283	19.6	23.1	1.18	6.2	15.29	-0.1066	-0.483	0.1568	0.4032	-0.2561	-0.4409	0.8696	0.4938	S148	213
S99_07134	7134	1999.418	90.794	24.06	1993	7	46	rm	0.9	1	FALSE	4.22	1.69	0.1	85.9	46	6.625	21	16.6	0.55	3.2	10.34	0.2315	-0.4196	-0.3163	0.1352	-0.4726	-0.1966	0.861	0.5087	C5	5
S99_07135	7135	1999.418	90.81	24.02	1993	7	34	rm	0.5	0	TRUE	4.17	1.51	0.64	90.4	43	6.529	17.6	16.4	0.79	3.2	10.54	0.2388	-0.4145	-0.3242	0.1214	-0.4779	-0.1777	0.861	0.5087	C5	5
S99_07139	7139	1999.016	90.619	23.86	1986	13	50	ppc	0.5	0	TRUE	4.03	1.03	-3.54	101.4	15	3.42	26.3	17.5	1.24	3.1	3.96	0.152	-0.4653	-0.2192	0.0662	-0.4934	-0.0986	0.9947	0.1031	C63	63
S99_07140	7140	1999.016	90.67	23.84	1997	3	11	asl	0.5	0	TRUE	4.07	0.76	-0.32	101.8	23	5.161	20.1	16.8	0.68	3	5.46	0.1752	-0.454	-0.2493	0.0593	-0.4947	-0.0885	0.9947	0.1031	C63	63
S99_07141	7141	1999.016	90.67	23.814	1989	10	22	asl	84.6	1	FALSE	3.98	0.6	-0.75	101.8	23	5.506	19.3	16.5	0.82	3	6.45	0.1752	-0.454	-0.2493	0.0504	-0.4962	-0.0752	0.9947	0.1031	C63	63
S99_07146	7146	1999.1	90.842	24.066	1997	3	45	asl	1.3	1	FALSE	4.08	1.45	-0.64	80.3	46	6.826	16.4	16.9	0.89	3.2	9.6	0.2534	-0.4037	-0.3394	0.1373	-0.4717	-0.1995	0.9947	0.1031	C5	5
S99_07147	7147	1999.1	90.829	24.125	1990	1	46	asl	6.3	1	FALSE	4.01	1.64	-1.81	70.5	51	7.271	16.6	17.1	0.67	3	6.88	0.2474	-0.4082	-0.3333	0.1576	-0.4627	-0.2267	0.9947	0.1031	C5	5
S99_07148	7148	1999.1	90.836	24.129	1998	2	29	asl	120	1	FALSE	3.99	1.61	-2.03	69	51	7.319	15.9	17.1	0.72	3	6.52	0.2506	-0.4058	-0.3366	0.159	-0.4621	-0.2285	0.9947	0.1031	C5	5
S99_07149	7149	1999.1	90.81	24.154	1991	9	46	asl	5.8	1	FALSE	3.98	1.76	-2.47	67.2	55	7.552	16.6	16.7	0.58	3	6.68	0.2388	-0.4145	-0.3242	0.1676	-0.4578	-0.2397	0.9947	0.1031	C5	5
S99_07150	7150	1999.1	90.773	24.155	1997	3	39	rm	2.7	1	FALSE	4.06	1.92	-2.26	72.5	57	7.439	18.3	16.6	0.43	3.1	7.08	0.222	-0.4261	-0.3056	0.168	-0.4577	-0.2401	0.9947	0.1031	C5	5
S99_07151	7151	1999.1	90.85	24.091	1975	24	50	asl	1.9	1	FALSE	4	1.45	-1.43	74.8	48	6.969	15.5	17	0.91	3.1	7.1	0.257	-0.4009	-0.3431	0.1459	-0.4681	-0.2111	0.9947	0.1031	C5	5
S99_07152	7152	1999.1	90.881	24.063	1974	25	27	asl	48.5	1	FALSE	4	1.2	-1.3	78.2	42	6.767	12.8	17.5	1.45	3.2	6.19	0.2711	-0.3898	-0.3568	0.1363	-0.4722	-0.1981	0.9947	0.1031	C5	5
S99_07153	7153	1999.1	90.922	24.068	1995	5	22	asl	163	1	FALSE	3.94	1.03	-2.53	74.6	40	6.527	9.8	17.6	1.75	3.1	5.97	0.2897	-0.3741	-0.3738	0.138	-0.4714	-0.2004	0.9947	0.1031	C5	5
S99_07156	7156	1999.35	89.048	24.456	1998	2	26	asc	1	1	FALSE	6.37	1.18	-3.46	177.3	152	9.894	18.7	44.9	3.33	5.5	12.84	-0.5619	-0.0264	0.3993	0.2718	-0.3892	-0.3575	0.9947	0.1031	C18	18
S99_07157	7157	1999.35	89.07	24.442	1998	2	34	asc	0.5	0	TRUE	6.4	1.25	-3.76	187	152	9.891	19.3	45.3	3.69	5.7	12.35	-0.5519	-0.0431	0.4076	0.267	-0.3931	-0.3529	0.9947	0.1031	C18	18
S99_07160	7160	1999.35	89.234	24.557	1996	4	17	rb	0.5	0	TRUE	6.17	2.17	-8.03	217.4	131	8.719	17.7	48.2	0.46	5.9	11.13	-0.4774	-0.1581	0.4441	0.3067	-0.3589	-0.3879	0.9947	0.1031	C59	59
S99_07161	7161	1999.35	89.279	24.559	1999	1	34	rb	0.5	0	TRUE	6.1	2.28	-7.77	234.7	109	9.685	17.9	47.5	1.08	5.9	11.52	-0.4569	-0.1868	0.4469	0.3073	-0.3583	-0.3884	0.9947	0.1031	C59	59
S99_07162	7162	1999.433	89.636	24.373	1989	10	24	asl	55.8	1	FALSE	5.73	1.25	-3.62	377.6	10	9.05	8.6	61	5.43	7.5	11.45	-0.2947	-0.3697	0.3781	0.2432	-0.4113	-0.3288	0.9947	0.1031	C50	50
S99_07163	7163	1999.433	89.65	24.322	1998	2	17	asl	3.2	1	FALSE	5.84	1.01	-3.59	384.7	14	7.916	6.8	61.2	6.32	7.9	10.95	-0.2883	-0.3753	0.3726	0.2256	-0.4237	-0.3097	0.9947	0.1031	C50	50
S99_07164	7164	1999.433	89.661	24.348	1997	3	22	asl	4.4	1	FALSE	5.68	1.06	-3.41	393.1	2	8.269	7.6	61	5.02	7.8	10.81	-0.2833	-0.3796	0.3681	0.2346	-0.4175	-0.3196	0.9947	0.1031	C50	50
S99_07165	7165	1999.433	89.689	24.371	1998	2	23	asl	62.2	1	FALSE	5.45	1.03	-2.94	409.1	-10	7.773	8.2	63.3	3.09	7.6	10.67	-0.2706	-0.3901	0.3564	0.2425	-0.4118	-0.3281	0.9947	0.1031	C50	50
S99_07166	7166	1999.433	89.654	24.401	1978	21	23	asl	92.5	1	FALSE	5.51	1.29	-2.93	396.3	-5	8.507	9.1	62.3	4.71	7.7	11.54	-0.2865	-0.3769	0.371	0.2528	-0.4041	-0.3389	0.9947	0.1031	C50	50
S99_07167	7167	1999.433	89.617	24.44	1995	5	23	asl	12.8	1	FALSE	5.57	1.73	-3	353.3	26	7.987	10.9	60.3	6.64	7.5	11.87	-0.3033	-0.362	0.3852	0.2663	-0.3936	-0.3522	0.9947	0.1031	C50	50
S99_07168	7168	1999.433	89.603	24.399	1994	6	23	asl	3.1	1	FALSE	5.83	1.53	-3.97	353.9	30	8.68	9.9	60.3	6.08	7.4	10.9	-0.3097	-0.3561	0.3903	0.2522	-0.4046	-0.3382	0.9947	0.1031	C50	50
S99_07170	7170	1999.516	89.596	24.513	1993	7	21	asl	2.5	1	FALSE	5.26	2.04	-2.41	281.6	80	7.241	13.4	58.7	6.77	7.5	12.01	-0.3129	-0.3532	0.3928	0.2915	-0.3726	-0.3753	0.9947	0.1031	C50	50
S99_07171	7171	1999.516	89.597	24.465	1992	8	24	asl	46.8	1	FALSE	5.63	2.07	-3.22	324.2	45	7.693	12.2	58.5	7.75	7.5	12.11	-0.3124	-0.3536	0.3924	0.2749	-0.3866	-0.3604	0.9947	0.1031	C50	50
S99_07176	7176	1999.516	89.434	24.528	1997	3	20	rb	0.5	0	TRUE	5.74	2.21	-6.49	273.1	69	9.512	19.1	50	5.82	6.5	12.5	-0.3865	-0.2759	0.4354	0.2967	-0.368	-0.3797	0.9947	0.1031	C51	51
S99_07178	7178	1999.516	89.51	24.414	1991	9	21	asl	50.1	1	FALSE	6.11	1.56	-6.27	302.6	66	8.673	13.3	52.6	3.38	6.7	11.62	-0.352	-0.3142	0.4189	0.2573	-0.4007	-0.3434	0.9947	0.1031	C50	50
S99_07179	7179	1999.516	89.545	24.451	1995	5	21	asl	14.2	1	FALSE	5.83	1.91	-4.82	307.3	59	8.078	13.4	55.2	8.15	7	12.07	-0.3361	-0.3306	0.4092	0.2701	-0.3906	-0.3559	0.9947	0.1031	C50	50
S99_07202	7202	1999.766	89.706	24.458	1994	6	15	asd	2.1	1	FALSE	5.02	1.12	-1.44	460.7	-33	6.254	9.9	65.1	2.73	7.7	12.78	-0.2629	-0.3963	0.3489	0.2725	-0.3886	-0.3582	0.9947	0.1031	C50	50
S99_07204	7204	1999.766	89.704	24.486	1994	6	18	asd	12.1	1	FALSE	4.87	1.22	-0.87	452.2	-35	5.854	10.2	63.5	2.5	7.7	5	-0.2638	-0.3956	0.3498	0.2822	-0.3806	-0.3671	0.9947	0.1031	C50	50
S99_07205	7205	1999.766	89.688	24.526	1998	2	23	asl	2.4	1	FALSE	4.67	1.57	-0.02	327.5	44	5.804	10.5	62.1	2.47	7.7	13.28	-0.2711	-0.3898	0.3568	0.296	-0.3686	-0.3791	0.9947	0.1031	C50	50
S99_07206	7206	1999.766	89.705	24.428	1998	2	18	asl	4.5	1	FALSE	5.17	1.07	-2.04	443.5	-32	6.773	9.5	65.4	2.24	7.7	12.56	-0.2633	-0.396	0.3494	0.2622	-0.3969	-0.3482	0.9947	0.1031	C50	50
S99_07207	7207	1999.766	89.715	24.389	1998	2	23	asd	10.4	1	FALSE	5.27	0.95	-2.61	424.4	-12	7	8.6	63.9	1.39	7.7	12.55	-0.2588	-0.3995	0.3449	0.2487	-0.4072	-0.3346	0.9947	0.1031	C50	50
S99_07208	7208	1999.933	89.548	25.332	1992	8	13	afy	0.5	0	TRUE	4.13	1.38	-1.24	357.4	-3	9.414	10.1	68	7.88	10.1	20.22	-0.3347	-0.332	0.4083	0.574	-0.0058	-0.3882	0.9947	0.1031	C40	40
S99_07209	7209	1999.933	89.526	25.389	1995	5	19	afy	0.5	0	TRUE	4.21	1.29	-1.63	360.4	6	9.769	10.8	65.1	11.34	10.3	21.49	-0.3447	-0.3218	0.4147	0.5937	0.0286	-0.3674	0.9947	0.1031	C40	40
S99_07210	7210	1999.933	89.533	25.412	1999	1	28	afy	5.5	1	FALSE	4.21	1.27	-2.39	369.1	8	9.693	10.7	63.1	9.28	10.2	22.28	-0.3415	-0.3251	0.4127	0.6016	0.0429	-0.3581	0.9947	0.1031	C40	40
S99_07211	7211	1999.933	89.571	25.394	1984	15	19	afy	0.5	0	TRUE	4.25	1.28	-2.73	380.5	5	9.165	9.6	63.3	8.17	10.2	20.83	-0.3242	-0.3423	0.4011	0.5954	0.0317	-0.3655	0.9947	0.1031	C40	40
S99_07212	7212	1999.933	89.554	25.376	1987	12	30	afy	3.9	1	FALSE	4.24	1.31	-2.01	370.6	5	9.405	10.1	65.1	9.52	10.2	21.31	-0.332	-0.3347	0.4065	0.5892	0.0207	-0.3725	0.9947	0.1031	C40	40
S99_07213	7213	1999.933	89.59	25.327	1986	13	18	afy	11.7	1	FALSE	4.19	1.29	-1.84	380.6	0	8.42	8.5	67.7	5.48	9.9	20.16	-0.3156	-0.3506	0.3948	0.5723	-0.0088	-0.3899	0.9947	0.1031	C40	40
S99_07214	7214	1999.933	89.555	25.249	1999	1	21	asl	12	1	FALSE	4.06	1.11	-0.72	345.2	15	9.019	7.4	73.9	2.87	9.8	19.74	-0.3315	-0.3351	0.4062	0.5454	-0.0539	-0.4125	0.9947	0.1031	C40	40
S99_07215	7215	1999.933	89.553	25.306	1987	12	18	afy	1.5	1	FALSE	4.1	1.35	-1.05	355.1	-3	9.153	9.6	69.4	4.49	10	20.08	-0.3324	-0.3342	0.4068	0.565	-0.0211	-0.3966	0.9947	0.1031	C40	40
S99_07217	7217	1999.933	89.495	25.298	1994	6	21	asl	11.2	1	FALSE	3.91	1.55	-0.03	317.6	-15	10.356	10.1	69.7	9.35	9.9	20.75	-0.3588	-0.3069	0.4227	0.5623	-0.0258	-0.399	0.9947	0.1031	C40	40
S99_07218	7218	1999.933	89.471	25.33	1999	1	21	asl	5.9	1	FALSE	3.94	1.54	0.59	313.3	-18	10.562	10.9	67.4	21.03	10	21.19	-0.3697	-0.295	0.4282	0.5733	-0.007	-0.3889	0.9947	0.1031	C40	40
S99_07220	7220	1999.933	89.541	25.331	1992	8	21	afy	0.5	0	TRUE	4.11	1.41	-1.1	352.9	-4	9.526	10.3	68.2	8.21	10.1	21.63	-0.3379	-0.3288	0.4104	0.5736	-0.0064	-0.3885	0.9947	0.1031	C40	40
S99_07221	7221	1999.455	89.303	25.272	1995	5	32	afy	3.8	1	FALSE	4.09	1.27	-3.84	242	71	12.326	10.2	64.5	13.04	9.2	21.17	-0.446	-0.2016	0.4472	0.5533	-0.0408	-0.4065	0.9711	0.2387	C38	38
S99_07222	7222	1999.455	89.311	25.244	1990	1	34	afy	10	1	FALSE	4.13	1.46	-6.42	239	77	12.764	10.5	65.7	20.03	9	20.92	-0.4424	-0.2064	0.4471	0.5436	-0.0567	-0.4138	0.9711	0.2387	C38	38
S99_07223	7223	1999.455	89.372	25.248	1998	2	31	afy	12.9	1	FALSE	3.88	0.85	-0.9	263.1	12	12.608	10.3	64.6	26.94	9.2	20.73	-0.4147	-0.2421	0.4437	0.545	-0.0544	-0.4128	0.9711	0.2387	C38	38
S99_07224	7224	1999.455	89.355	25.282	1995	5	31	afy	7.9	1	FALSE	3.87	0.97	1.6	264.8	1	12.113	10.1	64.1	9.52	9.2	22.3	-0.4224	-0.2324	0.4452	0.5567	-0.0351	-0.4037	0.9711	0.2387	C38	38
S99_07225	7225	1999.455	89.389	25.287	1995	5	15	afy	30.7	1	FALSE	3.69	1.22	2.67	279.5	-41	11.823	10.3	65.1	18.59	9.5	20.47	-0.407	-0.2516	0.4419	0.5585	-0.0322	-0.4023	0.9711	0.2387	C38	38
S99_07227	7227	1999.455	89.492	25.254	1996	4	15	asl	6.5	1	FALSE	3.85	1.2	0.19	311.3	-9	10.713	9.3	71.5	12.18	9.7	19.95	-0.3601	-0.3054	0.4234	0.5471	-0.051	-0.4113	0.9711	0.2387	C40	40
S99_07228	7228	1999.455	89.504	25.241	1992	8	15	asl	15.6	1	FALSE	3.91	1.09	-0.05	314.9	3	10.551	8.7	72.3	9.4	9.6	20.2	-0.3547	-0.3113	0.4205	0.5426	-0.0584	-0.4145	0.9711	0.2387	C40	40
S99_07236	7236	1999.458	89.578	25.256	1997	3	23	asl	3	1	FALSE	4.11	1.13	-1.08	360.9	12	8.208	6.8	74.1	2.28	9.7	19.36	-0.3211	-0.3454	0.3989	0.5478	-0.0499	-0.4108	0.9668	0.2554	C40	40
S99_07237	7237	1999.458	89.589	25.295	1993	7	18	asl	0.5	0	TRUE	4.17	1.25	-1.5	375.2	1	8.061	7.7	70.1	3.66	9.7	19.54	-0.3161	-0.3502	0.3952	0.5612	-0.0275	-0.3999	0.9668	0.2554	C40	40
S99_07238	7238	1999.458	89.601	25.318	1997	3	18	afy	3.5	1	FALSE	4.21	1.27	-1.88	385.4	0	7.996	7.9	68.1	4.79	9.8	20.26	-0.3106	-0.3553	0.391	0.5692	-0.0141	-0.3928	0.9668	0.2554	C40	40
S99_07239	7239	1999.46	89.525	25.566	1998	2	14	afy	0.6	1	FALSE	3.69	0.96	-4.48	372.3	32	9.455	8.4	47.9	3.06	10.6	24.01	-0.3447	-0.3218	0.4147	0.6547	0.143	-0.2805	0.9623	0.272	C40	40
S99_07240	7240	1999.46	89.526	25.566	1997	3	18	afy	7.2	1	FALSE	3.69	0.96	-4.48	372.3	32	9.455	8.4	47.9	3.06	10.6	24.01	-0.3447	-0.3218	0.4147	0.6547	0.143	-0.2805	0.9623	0.272	C40	40
S99_07241	7241	1999.46	89.555	25.537	1999	1	23	afy	3.4	1	FALSE	3.86	1.02	-4.82	381.5	34	9.579	8.4	49.7	3.81	10.5	23.79	-0.3315	-0.3351	0.4062	0.6447	0.1235	-0.2971	0.9623	0.272	C40	40
S99_07242	7242	1999.46	89.596	25.499	1996	4	22	afy	8.8	1	FALSE	4.11	1.08	-5.21	391.1	37	9.223	7.4	52.7	4.85	10.3	23.17	-0.3129	-0.3532	0.3928	0.6316	0.0984	-0.3175	0.9623	0.272	C40	40
S99_07243	7243	1999.46	89.596	25.458	1994	6	22	afy	2.2	1	FALSE	4.2	1.17	-4.54	393.1	21	9.023	8.3	56.2	5.78	10.3	22.06	-0.3129	-0.3532	0.3928	0.6175	0.0719	-0.3377	0.9623	0.272	C40	40
S99_07244	7244	1999.46	89.557	25.48	1993	7	23	afy	8.8	1	FALSE	4.02	1.19	-4.27	384.9	15	9.683	9.5	55.3	5.78	10.3	22.52	-0.3306	-0.336	0.4056	0.625	0.086	-0.3271	0.9623	0.272	C40	40
S99_07245	7245	1999.46	89.517	25.514	1984	15	19	afy	0.5	0	TRUE	3.89	1.19	-3.7	376.5	19	9.728	10.7	53	4.82	10.4	23.67	-0.3488	-0.3175	0.4171	0.6368	0.1082	-0.3097	0.9623	0.272	C40	40
S99_07246	7246	1999.46	89.485	25.514	1984	15	19	afy	33.6	1	FALSE	3.89	1.28	-2.58	368.5	16	9.665	11	54.6	4.97	10.3	24.07	-0.3633	-0.302	0.4251	0.6368	0.1082	-0.3097	0.9623	0.272	C40	40
S99_07248	7248	1999.46	89.517	25.582	1997	3	20	afy	18	1	FALSE	3.59	0.92	-4.68	366.9	32	9.38	8.1	46.5	3.55	10.4	23.74	-0.3488	-0.3175	0.4171	0.6602	0.1539	-0.2709	0.9623	0.272	C40	40
S99_07269	7269	1999.469	89.306	25.416	1997	3	31	afy	0.5	0	TRUE	4.07	1.16	-0.67	272.5	65	10.541	9.3	58.9	3.11	9.3	24.07	-0.4447	-0.2034	0.4472	0.603	0.0454	-0.3564	0.947	0.3213	C38	38
S99_07270	7270	1999.469	89.337	25.349	1992	8	26	rb	0.5	0	TRUE	3.98	1.1	0.78	273	21	11.274	9.6	62.1	8.26	9.5	23.11	-0.4306	-0.2219	0.4463	0.5799	0.0043	-0.3824	0.947	0.3213	C38	38
S99_07271	7271	1999.471	88.972	25.692	1995	5	30	rb	0.5	0	TRUE	3.32	1.84	-2.4	202.3	138	12.923	9.8	37.8	9.06	7.5	33.54	-0.5965	0.0336	0.3642	0.6982	0.2312	-0.1965	0.9413	0.3375	C43	43
S99_07278	7278	1999.469	89.278	25.334	1980	19	18	rb	0.5	0	TRUE	4.19	1.16	-2.67	244.5	82	11.553	9.7	59.9	3.54	9.2	24.06	-0.4574	-0.1862	0.4469	0.5747	-0.0046	-0.3875	0.947	0.3213	C38	38
S99_07289	7289	1999.471	89.388	25.699	1992	8	18	afy	0.7	1	FALSE	3.32	0.9	0.05	283.5	54	8.898	8	38.8	4.96	9.8	28.35	-0.4074	-0.251	0.4421	0.7006	0.2362	-0.1912	0.9413	0.3375	C53	53
S99_07290	7290	1999.471	89.345	25.705	1992	8	29	afy	0.5	0	TRUE	3.29	1.02	0.39	268.5	59	8.621	7.8	41.1	5.62	9.6	28.5	-0.4269	-0.2266	0.4459	0.7027	0.2406	-0.1867	0.9413	0.3375	C53	53
S99_07291	7291	1999.471	89.357	25.665	1994	6	18	afy	0.5	0	TRUE	3.39	1.06	0.33	285.4	53	8.306	7.2	41	5.06	9.9	28.54	-0.4215	-0.2335	0.445	0.6889	0.2118	-0.2161	0.9413	0.3375	C53	53
S99_07294	7294	1999.477	88.453	25.789	1990	10	14	afo	0.5	0	TRUE	3.62	1.05	-4.56	320.9	215	14.75	5	31.7	2.55	9.2	40.79	-0.8323	0.5391	-0.193	0.7316	0.3029	-0.1184	0.9291	0.3697	C47	47
S99_07295	7295	1999.477	88.423	25.79	1988	11	33	afo	1.2	1	FALSE	3.5	1.07	-4.63	318.8	201	14.956	4.8	31.8	3.94	9.2	40.28	-0.8459	0.5734	-0.2445	0.732	0.3037	-0.1175	0.9291	0.3697	C47	47
S99_07296	7296	1999.477	88.455	25.839	1994	6	23	afo	0.5	0	TRUE	3.39	0.73	-3.81	334.3	186	14.671	3.7	31.8	3.51	9.2	42.97	-0.8314	0.5368	-0.1896	0.7489	0.3412	-0.0734	0.9291	0.3697	C47	47
S99_07297	7297	1999.477	88.472	25.838	1998	2	23	afo	2.4	1	FALSE	3.41	0.56	-3.72	338.6	184	14.503	3.8	31.7	2.26	9.2	42.68	-0.8237	0.5177	-0.1615	0.7485	0.3405	-0.0743	0.9291	0.3697	C47	47
S99_07298	7298	1999.48	88.603	25.657	1997	3	36	afo	0.5	0	TRUE	3.89	1.7	-3.37	200.4	212	11.983	17.1	31.8	6.09	8.4	34.13	-0.7641	0.3759	0.0307	0.6861	0.2061	-0.2217	0.9226	0.3857	C65	65
S99_07299	7299	1999.48	88.597	25.734	1996	4	46	afo	0.5	0	TRUE	3.88	1.47	-3.16	258.1	196	12.706	8.2	30.8	4.62	8.5	36.73	-0.7669	0.3821	0.0228	0.7127	0.2618	-0.1641	0.9226	0.3857	C65	65
S99_07300	7300	1999.48	88.564	25.694	1997	3	34	afo	0.5	0	TRUE	4.04	1.55	-3.96	235.1	234	12.143	12.6	30.5	5.04	8.4	36.81	-0.7819	0.417	-0.0221	0.6989	0.2326	-0.195	0.9226	0.3857	C65	65
S99_07301	7301	1999.48	88.541	25.717	1997	3	25	afo	3.9	1	FALSE	4.01	1.48	-4.27	260.7	238	12.711	10.3	30.8	4.85	8.6	36.57	-0.7923	0.4417	-0.055	0.7068	0.2493	-0.1775	0.9226	0.3857	C65	65
S99_07303	7303	1999.48	88.521	25.626	1995	5	25	afo	0.9	1	FALSE	4.02	1.33	-5.44	212.4	285	11.814	23.5	32.6	3.31	8.6	35.16	-0.8014	0.4634	-0.0847	0.6754	0.1843	-0.2429	0.9226	0.3857	C65	65
S99_07304	7304	1999.48	88.537	25.564	1992	8	26	afo	0.5	0	TRUE	3.77	1.29	-5.69	192.8	278	12.401	28.5	33	7.61	8.7	31.48	-0.7941	0.446	-0.0609	0.654	0.1416	-0.2817	0.9226	0.3857	C65	65
S99_07305	7305	1999.48	88.547	25.631	1998	2	40	afo	0.5	0	TRUE	4.07	1.46	-4.86	201.8	271	11.383	23.6	32.3	4.54	8.4	34.13	-0.7896	0.4352	-0.0463	0.6771	0.1878	-0.2395	0.9226	0.3857	C65	65
S99_07306	7306	1999.482	88.592	25.907	1998	2	28	afo	0.5	0	TRUE	3.42	1.16	-0.89	325.4	126	13.553	3.6	30.9	6.92	8.8	46.39	-0.7691	0.3874	0.0162	0.7723	0.3948	-0.0068	0.9159	0.4015	C60	60
S99_07310	7310	1999.482	88.629	26.02	1984	15	24	afo	54.2	1	FALSE	3.12	1.04	-0.51	260.3	119	12.831	2.7	28.7	14.63	9.2	51.45	-0.7523	0.349	0.0639	0.8113	0.4873	0.1181	0.9159	0.4015	C42	42
S99_07311	7311	1999.482	88.692	25.999	1988	11	19	afo	0.5	0	TRUE	3.03	0.98	0.42	247	84	13.112	3	27.1	12.03	8.9	50.51	-0.7237	0.2856	0.138	0.8041	0.4698	0.0935	0.9159	0.4015	C42	42
S99_07319	7319	1999.488	88.91	25.694	1998	2	25	rb	0.5	0	TRUE	3.36	1.59	-3.15	201.3	150	11.701	11.5	33.8	8.34	7.8	35.83	-0.6246	0.0852	0.3277	0.6989	0.2326	-0.195	0.9015	0.4328	C43	43
S99_07324	7324	1999.491	88.973	25.442	1997	3	30	rb	0.5	0	TRUE	4.12	1.47	-6.95	182.5	200	14.225	10.7	41.5	4.87	8	28.64	-0.596	0.0328	0.3647	0.6119	0.0617	-0.345	0.8939	0.4482	C54	54
S99_07325	7325	1999.491	88.969	25.459	1998	2	30	rb	0.5	0	TRUE	4.04	1.54	-6.47	183.9	193	13.947	10.7	40.6	4.8	8	29.2	-0.5978	0.0361	0.3626	0.6178	0.0725	-0.3372	0.8939	0.4482	C54	54
S99_07326	7326	1999.491	88.824	25.508	1992	8	20	rb	0.5	0	TRUE	3.65	1.87	-4.39	170	166	12.09	12	35.2	4.04	7.6	30.38	-0.6637	0.1608	0.2646	0.6347	0.1043	-0.3128	0.8939	0.4482	C65	65
S99_07327	7327	1999.491	88.95	25.5	1995	5	30	rb	4.7	1	FALSE	3.87	1.67	-5.45	185.8	181	13.297	10.7	40.4	4.85	7.5	29.75	-0.6065	0.0517	0.3521	0.6319	0.099	-0.317	0.8939	0.4482	C54	54
S99_07328	7328	1999.491	88.9	25.424	1998	2	20	rb	0.5	0	TRUE	4.12	1.67	-7.09	174.4	204	14.523	11.5	40.8	4.5	7.9	28.39	-0.6292	0.0938	0.3211	0.6057	0.0504	-0.353	0.8939	0.4482	C54	54
S99_07329	7329	1999.491	88.929	25.462	1998	2	30	rb	0.5	0	TRUE	3.96	1.67	-6.21	179.7	191	13.866	11	39.8	4.63	7.8	29.8	-0.616	0.0692	0.3396	0.6188	0.0744	-0.3358	0.8939	0.4482	C54	54
S99_07330	7330	1999.493	89.243	25.256	1992	8	25	rb	0.5	0	TRUE	4.34	1.51	-8.41	215.8	132	12.472	11.1	63.1	12.61	8.5	24.03	-0.4733	-0.164	0.4449	0.5478	-0.0499	-0.4108	0.8861	0.4636	C38	38
S99_07331	7331	1999.493	89.24	25.275	1998	2	28	rb	0.5	0	TRUE	4.33	1.38	-7.39	217.7	139	12.196	10.7	62.1	11.01	8.6	23.9	-0.4747	-0.162	0.4446	0.5543	-0.0391	-0.4057	0.8861	0.4636	C38	38
S99_07332	7332	1999.493	89.215	25.297	1998	2	28	rb	0.5	0	TRUE	4.4	1.25	-7.48	211.1	160	12.078	10.6	59.5	8.73	8.7	22.4	-0.486	-0.1457	0.442	0.5619	-0.0264	-0.3993	0.8861	0.4636	C38	38
S99_07333	7333	1999.493	89.193	25.322	1998	2	29	afy	0.5	0	TRUE	4.42	1.13	-7.5	206.9	173	12.24	10.4	57.7	7.14	8.8	24.44	-0.496	-0.1309	0.4389	0.5705	-0.0117	-0.3915	0.8861	0.4636	C38	38
S99_07334	7334	1999.493	89.188	25.261	1994	6	29	rb	0.5	0	TRUE	4.58	1.36	-10.34	195.1	185	12.94	11.4	59.6	11.2	8.2	22.58	-0.4983	-0.1276	0.4381	0.5495	-0.0471	-0.4094	0.8861	0.4636	C38	38
S99_07335	7335	1999.493	89.284	25.245	1992	8	25	afy	0.5	0	TRUE	4.21	1.57	-7.75	229.3	99	12.685	10.8	64.9	16.18	8.7	22.76	-0.4547	-0.1899	0.447	0.544	-0.0561	-0.4135	0.8861	0.4636	C38	38
S99_07340	7340	1999.499	88.763	25.055	1994	6	24	rb	6.6	1	FALSE	5.68	1.68	-12.71	184.9	288	17.941	16.3	39.5	5.09	5.9	20.11	-0.6914	0.2171	0.2107	0.4784	-0.1566	-0.4439	0.8696	0.4938	C49	49
S99_07341	7341	1999.499	88.792	25.081	1992	8	24	rb	0.5	0	TRUE	5.58	1.75	-12.92	185.1	282	19.188	16.3	39.8	5.28	6	21.18	-0.6783	0.19	0.2373	0.4874	-0.1436	-0.4416	0.8696	0.4938	C49	49
S99_07342	7342	1999.499	88.803	25.014	1998	2	26	rb	0.5	0	TRUE	6.02	1.7	-14.87	182.3	272	17.472	15.8	38	5.03	6.2	19.05	-0.6733	0.1799	0.247	0.4643	-0.1766	-0.4462	0.8696	0.4938	C49	49
S99_07343	7343	1999.499	88.747	25.05	1999	1	29	asl	0.5	0	TRUE	5.67	1.7	-12.34	185.8	291	17.444	16.3	39.1	5.29	5.9	20.13	-0.6987	0.2323	0.1953	0.4767	-0.1591	-0.4442	0.8696	0.4938	C49	49
S99_07344	7344	1999.499	88.689	25.02	1989	10	35	rb	0.5	0	TRUE	5.72	1.51	-11.37	189.5	287	14.881	16.4	35.7	6.39	5.8	20.88	-0.7251	0.2886	0.1347	0.4664	-0.1738	-0.446	0.8696	0.4938	C49	49
S99_07345	7345	1999.499	88.733	25.063	1999	1	34	rb	3.2	1	FALSE	5.54	1.72	-11.79	187.4	285	17.3	16.7	39.5	6.09	5.9	21.3	-0.7051	0.2457	0.1813	0.4812	-0.1527	-0.4432	0.8696	0.4938	C49	49
S99_07346	7346	1999.499	88.685	25.083	1996	4	34	rb	1.3	1	FALSE	5.08	1.86	-10.64	190.9	290	15.615	18.8	38	8.28	5.8	22.64	-0.7269	0.2925	0.1302	0.4881	-0.1426	-0.4414	0.8696	0.4938	C49	49
S99_07347	7347	1999.499	88.692	25.097	1997	3	34	rb	0.5	0	TRUE	4.98	1.95	-10.51	190.3	291	15.979	18.8	39	7.85	6.1	22.95	-0.7237	0.2856	0.138	0.4929	-0.1355	-0.44	0.8696	0.4938	C49	49
S99_07349	7349	1999.019	88.771	25.162	1993	7	34	rb	0.5	0	TRUE	4.87	1.95	-10.68	183.4	281	18.632	16.8	42.9	5.69	6.8	22.67	-0.6878	0.2096	0.2183	0.5154	-0.1016	-0.4309	0.9927	0.1202	C49	49
S99_07350	7350	1999.019	88.751	25.174	1998	2	21	asl	0.5	0	TRUE	4.71	2.17	-9.67	184.3	280	17.765	17.2	43.5	5.96	6.7	22.13	-0.6969	0.2285	0.1992	0.5195	-0.0952	-0.4287	0.9927	0.1202	C49	49
S99_07351	7351	1999.019	88.764	25.121	1996	4	18	asl	0.5	0	TRUE	5.13	1.86	-11.15	185.2	287	18.823	16.8	41.8	5.61	6.2	20.59	-0.691	0.2162	0.2117	0.5012	-0.1232	-0.437	0.9927	0.1202	C49	49
S99_07352	7352	1999.019	88.783	25.131	1996	4	32	rb	0.5	0	TRUE	5.19	1.86	-11.49	183.8	282	19.51	16.6	41.8	5.46	6.3	21.63	-0.6823	0.1984	0.2293	0.5047	-0.118	-0.4357	0.9927	0.1202	C49	49
S99_07353	7353	1999.019	88.829	25.153	1995	5	34	rb	0.5	0	TRUE	5.23	1.83	-11.95	180.6	273	20.219	16	40.6	5.57	6.4	21.61	-0.6614	0.1563	0.2687	0.5122	-0.1064	-0.4323	0.9927	0.1202	C49	49
S99_07354	7354	1999.019	88.933	25.079	1995	5	34	asl	0.5	0	TRUE	5.67	1.97	-14.48	187.5	227	17.724	16.3	43.9	5.32	6.8	18.76	-0.6142	0.0658	0.3421	0.4867	-0.1447	-0.4418	0.9927	0.1202	C49	49
S99_07355	7355	1999.019	88.927	25.121	1995	5	34	asl	5.5	1	FALSE	5.49	1.78	-13.78	183.3	248	18.63	15.9	43.8	5.32	6.8	20.5	-0.6169	0.0709	0.3384	0.5012	-0.1232	-0.437	0.9927	0.1202	C49	49
S99_07356	7356	1999.019	88.885	25.139	1990	10	34	rb	0.5	0	TRUE	5.36	1.77	-12.83	182.2	267	19.531	15.6	41.8	5.72	6.4	21.96	-0.636	0.1067	0.3109	0.5074	-0.1138	-0.4345	0.9927	0.1202	C49	49
S99_07357	7357	1999.019	88.821	25.058	1992	8	34	rb	0.5	0	TRUE	5.8	1.72	-14.1	184.1	273	18.823	16	39	5.32	6.2	19.72	-0.6651	0.1635	0.2622	0.4795	-0.1552	-0.4436	0.9927	0.1202	C49	49
S99_07359	7359	1999.186	88.507	25.031	1985	14	44	rb	0.5	0	TRUE	4.48	2.45	-12.76	220.1	299	9.037	26.5	37	26.69	6.1	32.75	-0.8078	0.4787	-0.106	0.4702	-0.1684	-0.4454	0.9927	0.1202	S149	214
S99_07363	7363	1999.186	88.594	25.026	1992	8	41	rb	0.5	0	TRUE	5.1	2.09	-13.58	205.6	298	11.275	23.3	36	9.24	5.7	21.98	-0.7682	0.3853	0.0189	0.4684	-0.1708	-0.4457	0.9927	0.1202	S150	215
S99_07364	7364	1999.269	88.927	24.703	1992	8	29	asl	0.5	0	TRUE	6.86	1.23	-11.63	124.8	234	13.748	15.7	42	1.58	5.3	13.34	-0.6169	0.0709	0.3384	0.357	-0.3088	-0.4218	0.9927	0.1202	C55	55
S99_07365	7365	1999.269	88.932	24.677	1990	10	29	asl	0.6	1	FALSE	6.81	1.19	-11.56	127.8	219	14.35	15.7	42.5	2.12	5.1	13.24	-0.6146	0.0667	0.3415	0.3481	-0.3183	-0.4167	0.9927	0.1202	C55	55
S99_07366	7366	1999.269	88.918	24.712	1999	1	27	ppc	0.6	1	FALSE	6.88	1.27	-11.81	121.3	242	13.452	15.7	41.8	1.32	5.3	14.08	-0.621	0.0785	0.3328	0.3601	-0.3055	-0.4234	0.9927	0.1202	C55	55
S99_07367	7367	1999.269	88.937	24.731	1986	13	27	asl	0.5	0	TRUE	6.89	1.28	-11.92	127.8	240	13.052	15.9	42.6	1.45	5.6	13.94	-0.6124	0.0625	0.3445	0.3667	-0.2983	-0.4268	0.9927	0.1202	C55	55
S99_07371	7371	1999.269	88.96	24.739	1990	10	25	asl	0.5	0	TRUE	6.86	1.25	-11.86	141.3	223	12.935	16.3	43.6	1.54	5.6	13.07	-0.6019	0.0434	0.3577	0.3694	-0.2953	-0.4281	0.9927	0.1202	C55	55
S99_07373	7373	1999.352	88.65	24.704	1998	2	34	ppc	9.1	1	FALSE	6.16	2.7	-19.51	178.4	168	12.259	13.8	26	5.45	5.3	14.59	-0.7428	0.3276	0.0896	0.3574	-0.3084	-0.4219	0.9927	0.1202	C17	17
S99_07382	7382	1999.352	88.605	25.03	1994	6	43	rb	0.7	1	FALSE	5.13	2	-13.06	203.6	297	11.717	22.4	36	9.71	5.8	20.38	-0.7632	0.3738	0.0333	0.4698	-0.1689	-0.4455	0.9927	0.1202	S150	215
S99_07383	7383	1999.352	88.586	25.049	1988	11	43	rb	0.5	0	TRUE	4.76	2.16	-12.55	206.4	300	11.126	25.2	37.2	12.12	6	24.86	-0.7719	0.3937	0.0081	0.4764	-0.1596	-0.4443	0.9927	0.1202	S150	215
