# Supplementary material for: A generalized regression model of arsenic variations in the shallow groundwater of Bangladesh
Source: Water Resour Res. 2015 Jan 28;51(1):685–703. doi: 10.1002/2013WR014572 (PMC4964952; doi:10.1002/2013WR014572)
Supplement: Supplementary file 8 — Arsenic_validation_n767_dataset_19Nov14 [file WRCR-51-685-s008.csv]

SampleID	SiteID	DecimYear	Lat	Long	YearConst	WellAge	WellDepth	GeolAbb	Arsenic	Censor	Indicator	MeanGWF	WetGWT	GWLtrend	RechPGI	Rchange	IrrigTrends	USCunit	HydCond	Darcy	SyPerc	Elevation	LongLeg1	LongLeg2	LongLeg3	LatLeg1	LatLeg2	LatLeg3	DCos	DSin
S98_00733	733	1998.842	22.865	90.937	1993	7	8	dt	6	0	TRUE	2.31	0.32	3.07	54.150001	-12.83	1.3	10.1	17	0.87	2.9	4.31	0.2965	-0.3681	-0.3796	-0.277	-0.3849	0.3624	0.9987	0.0516
S98_00777	777	1998.508	23.533	89.79	1994	6	26	ppc	41	1	FALSE	4.5	1.44	0.56	226.139999	11.94	6.6	15.5	25.3	11.96	6.6	5.54	-0.2247	-0.4243	0.3087	-0.0466	-0.4967	0.0696	0.9987	0.0516
S98_00784	784	1998.592	23.597	89.877	1968	30	20	dsl	57	1	FALSE	4.52	0.87	0.59	301.040008	-12.2	4.1	13	26.7	2.43	7.2	7.19	-0.1852	-0.4486	0.2619	-0.0245	-0.4991	0.0367	0.9987	0.0516
S98_00791	791	1998.675	23.66	89.764	1978	20	28	dsd	245	1	FALSE	4.91	0.96	0.87	258.399993	70.29	5.8	18.1	27.1	5.8	7.3	5.92	-0.2365	-0.4161	0.3217	-0.0028	-0.5	0.0041	0.9987	0.0516
S98_00818	818	1998.202	23.667	89.837	1987	11	22	asd	6	0	TRUE	4.87	0.94	0.98	313.470001	34.42	4.7	15.2	27.9	3.06	7.3	7.61	-0.2034	-0.438	0.284	-3.00E-04	-0.5	5.00E-04	0.9751	0.2219
S98_00821	821	1998.205	23.575	89.718	1997	3	18	dsl	132	1	FALSE	4.98	1.17	-0.25	222.679992	48.87	6.7	18	24.8	8.38	6.8	6.9	-0.2574	-0.4006	0.3435	-0.0321	-0.4985	0.048	0.9711	0.2387
S98_00824	824	1998.205	23.614	89.794	1995	5	16	dsd	10	1	FALSE	4.75	1.17	0.91	275.100006	22.74	5.7	16.3	26.6	6.82	7.2	6.7	-0.2229	-0.4255	0.3067	-0.0186	-0.4995	0.0279	0.9711	0.2387
S98_00829	829	1998.208	23.582	89.835	1994	6	37	dsd	6	0	TRUE	4.54	1.16	0.65	299.350006	-21.77	5.2	14.5	26.9	5.46	7.2	6.36	-0.2043	-0.4374	0.2851	-0.0297	-0.4987	0.0444	0.9668	0.2554
S98_00858	858	1998.227	24.64	88.378	1995	5	43	rb	6	0	TRUE	7.1	6.93	-17.6	309.160003	168.68	10	16.3	27.7	17.61	6.9	34.78	-0.8664	0.626	-0.3263	0.3353	-0.3314	-0.4087	0.9291	0.3697
S98_00910	910	1998.243	24.611	88.348	1986	12	41	rb	6	0	TRUE	7.38	5.11	-13.26	332.820007	168.79	9.4	15.4	30.7	13.97	7	33.2	-0.88	0.6617	-0.3838	0.3253	-0.3413	-0.4019	0.8861	0.4636
S98_02483	2483	1998.243	22.639	89.041	1991	9	39	dt	176	1	FALSE	3.11	1.24	-1.33	74.769996	-16.02	4.7	16	20.3	0.71	2.2	1.54	-0.5651	-0.021	0.3965	-0.3549	-0.311	0.4206	0.8861	0.4636
S98_02484	2484	1998.252	22.824	89.748	1995	5	34	dt	124	1	FALSE	2	0.91	-0.72	125.18	-66.15	1.7	18.9	19.7	0.58	4	0.92	-0.2438	-0.4108	0.3295	-0.2911	-0.3729	0.375	0.861	0.5087
S98_02491	2491	1998.252	22.763	89.855	1994	6	45	dt	217	1	FALSE	1.68	0.84	-0.19	91.440002	-43.92	0.7	18.2	18	1.16	3.4	1.38	-0.1952	-0.4429	0.2742	-0.3122	-0.3538	0.3922	0.861	0.5087
S98_02502	2502	1998.31	23.611	89.021	1996	4	39	dsl	71	1	FALSE	3.76	1.61	-6.38	129.729995	96.36	9.9	14.9	37.9	3.31	6.2	9.95	-0.5742	-0.0055	0.388	-0.0197	-0.4994	0.0295	0.9291	0.3697
S98_02503	2503	1998.31	23.863	89.244	1991	9	40	dsl	6	0	TRUE	6.46	1.83	-6.62	133.289993	175.27	5.8	26	34.8	1.13	7	11.18	-0.4728	-0.1646	0.445	0.0673	-0.4932	-0.1001	0.9291	0.3697
S98_02504	2504	1998.252	22.722	89.847	1997	3	18	dt	59	1	FALSE	1.56	0.78	0.23	78.18	-36.8	0.6	21.6	17.5	0.98	3.3	1.57	-0.1988	-0.4407	0.2786	-0.3263	-0.3403	0.4026	0.861	0.5087
S98_02513	2513	1998.286	22.906	89.216	1985	13	49	dsl	166	1	FALSE	3.82	1.03	-2.74	115.870002	37.43	12.5	20.2	24.5	3.71	4.1	3.07	-0.4856	-0.1463	0.4421	-0.2628	-0.3964	0.3489	0.9751	0.2219
S98_02559	2559	1998.385	23.698	89.719	1978	20	29	dsl	161	1	FALSE	5.05	0.87	0.33	238.940002	100.05	6.2	20	27.1	5.14	7.3	7.75	-0.257	-0.4009	0.3431	0.0103	-0.4998	-0.0155	0.947	0.3213
S98_02560	2560	1998.369	23.331	90.324	1984	14	21	dsd	72	1	FALSE	3.51	0.93	-1.36	87.669998	46.18	3.1	11.9	21.1	2.27	4	3.99	0.018	-0.4995	-0.0269	-0.1162	-0.4797	0.1704	0.9751	0.2219
S98_02570	2570	1998.011	24.688	88.45	1994	6	45	rb	6	0	TRUE	6.16	8.01	-24.89	264.429992	166.78	10.6	18.5	23.8	17.46	6.3	36.72	-0.8337	0.5425	-0.198	0.3518	-0.3143	-0.4189	0.9976	0.0688
S98_02572	2572	1998.094	24.468	88.322	1996	4	32	rb	6	0	TRUE	8.04	1.42	-3	372.570007	166.82	8.8	24.8	34.7	4.26	8	20.88	-0.8918	0.6931	-0.4356	0.276	-0.3858	-0.3614	0.9976	0.0688
S98_02578	2578	1998.928	24.202	88.999	1985	13	41	asl	6	0	TRUE	7.01	1.29	2.73	311.48999	54	8.1	27.8	40	3.87	5.9	13.71	-0.5842	0.0119	0.3779	0.1842	-0.4491	-0.2607	0.9976	0.0688
S98_02579	2579	1998.286	24.319	89.192	1992	8	39	asc	6	0	TRUE	6.81	1.11	-4.87	224.130004	147.13	11.8	21	40.8	3.48	5.9	10.3	-0.4965	-0.1303	0.4388	0.2246	-0.4244	-0.3085	0.9751	0.2219
S98_02580	2580	1998.286	24.368	89.237	1995	5	36	asc	6	0	TRUE	6.75	1.28	-6.27	222.509994	142.98	12.9	19	42.1	3.02	6	11.47	-0.476	-0.1601	0.4444	0.2415	-0.4125	-0.327	0.9751	0.2219
S98_02583	2583	1998.291	24.087	89.227	1989	9	14	asl	6	0	TRUE	6.75	2.11	-3.87	150.300003	187.97	4.2	25.4	44	4.17	7.4	11.92	-0.4806	-0.1536	0.4434	0.1445	-0.4687	-0.2093	0.9668	0.2554
S98_02587	2587	1998.302	24.028	89.251	1975	23	31	asl	6	0	TRUE	6.25	2.14	-4.58	148.009994	185.67	4.1	25.8	45.1	1.61	7.5	12.03	-0.4697	-0.1691	0.4455	0.1242	-0.4769	-0.1815	0.947	0.3213
S98_02588	2588	1998.299	24.16	89.026	1995	5	24	asl	9	1	FALSE	6.9	1.81	0.6	343.070007	17.53	6.9	27.2	40.4	1.76	6.1	14.91	-0.5719	-0.0094	0.3902	0.1697	-0.4568	-0.2423	0.9524	0.3049
S98_02592	2592	1998.324	23.713	90.878	1987	11	24	asl	278	1	FALSE	3.5	0.89	1.9	95.569999	25.86	4.9	11.4	13.7	0.5	3.1	3.7	0.2697	-0.3909	-0.3555	0.0155	-0.4996	-0.0233	0.8939	0.4482
S98_02596	2596	1998.321	23.702	91.047	1998	2	30	ppc	127	1	FALSE	3.87	0.9	-1.37	100.849998	3.69	7.4	14.8	13.2	0.68	2.9	4.84	0.3465	-0.3199	-0.4158	0.0117	-0.4998	-0.0176	0.9015	0.4328
S98_02613	2613	1998.377	22.87	91.276	1995	5	9	dt	33	1	FALSE	2.82	0.64	2.8	71.779998	1.54	2	13.9	15.1	0.43	2.7	5.28	0.4506	-0.1955	-0.4472	-0.2753	-0.3863	0.3608	0.9623	0.272
S98_02621	2621	1998.385	22.958	91.289	1980	18	15	asc	98	1	FALSE	2.97	0.77	1.44	72.839996	14.73	3.2	13.7	14.8	0.54	2.7	5	0.4565	-0.1874	-0.4469	-0.2449	-0.41	0.3306	0.947	0.3213
S98_02674	2674	1998.329	23.769	90.76	1994	6	28	asl	115	1	FALSE	3.91	0.43	0.66	103.809997	55.95	5.3	9.8	14.5	0.79	3.2	3.11	0.2161	-0.43	-0.2989	0.0348	-0.4982	-0.0522	0.878	0.4787
S98_02675	2675	1998.327	23.808	90.888	1986	12	29	asl	326	1	FALSE	3.9	0.83	1.7	101.75	34.47	4.7	8.9	14	0.54	2.9	4.58	0.2743	-0.3872	-0.3598	0.0483	-0.4965	-0.0722	0.8861	0.4636
S98_02683	2683	1998.249	22.651	89.882	1989	9	24	dt	18.8	1	FALSE	1.32	0.71	0.6	55.709999	-23.87	0.3	24.8	16.6	0.74	3.3	1.89	-0.1829	-0.4498	0.2591	-0.3508	-0.3154	0.4183	0.8696	0.4938
S98_02684	2684	1998.252	22.747	89.84	1979	19	29	dt	176	1	FALSE	1.64	0.81	0.03	87.349998	-42.09	0.7	20.4	17.9	1.01	3.4	1.51	-0.202	-0.4388	0.2824	-0.3177	-0.3486	0.3964	0.861	0.5087
S98_02691	2691	1998.324	23.051	90.201	1990	10	46	dsl	26.4	1	FALSE	2.27	0.76	0.86	78.889999	-15.76	1.7	9.2	18.9	0.29	4.4	2.47	-0.0379	-0.4978	0.0568	-0.2128	-0.4321	0.2951	0.8939	0.4482
S98_02696	2696	1998.43	22.707	89.977	1996	4	11	dt	270	1	FALSE	1.35	0.73	-0.04	60.77	-23.16	0.1	16.9	16.4	1.26	3.1	1.75	-0.1397	-0.4707	0.2028	-0.3315	-0.3352	0.4062	0.9963	0.086
S98_02709	2709	1998.388	23.725	89.753	1985	13	16	dsd	10.1	1	FALSE	5.01	0.92	0.58	285.75	82.36	5.6	20	28.9	7.79	7.7	8.2	-0.2415	-0.4125	0.3271	0.0197	-0.4994	-0.0295	0.9413	0.3375
S98_02711	2711	1998.178	24.532	88.759	1990	1	32	asl	1.3	1	FALSE	6.43	1.09	-13.54	117.849998	168.96	14.8	18.9	31.5	2.23	5.4	14.59	-0.6933	0.2209	0.2069	0.298	-0.3668	-0.3809	0.9976	0.0688
S98_02715	2715	1998.294	23.942	89.41	1977	21	42	asl	0.5	1	FALSE	6.65	1.34	-4.08	262.859985	93.86	5	19.4	35.9	1.07	7.6	10.7	-0.3974	-0.2631	0.4392	0.0945	-0.4866	-0.1397	0.9623	0.272
S98_02717	2717	1998.327	23.831	90.9	1996	4	30	asl	406	1	FALSE	3.96	0.86	1.54	101.489997	34.53	4.8	8.9	14.8	0.85	3	4.44	0.2797	-0.3826	-0.3649	0.0562	-0.4953	-0.0839	0.8861	0.4636
S98_02784	2784	1998.307	23.906	90.194	1995	5	26	asc	0.5	0	TRUE	5.01	1.96	-17.63	227.75	139.1	6.3	19.9	17.7	1.88	5.7	5.17	-0.0411	-0.4975	0.0615	0.0821	-0.4899	-0.1218	0.9354	0.3537
S98_02796	2796	1998.31	23.911	90.234	1996	4	43	rm	0.5	0	TRUE	4.86	2.44	-22.69	197.309997	146.85	4.7	22.6	16.4	2.67	5.4	5.47	-0.0229	-0.4992	0.0344	0.0838	-0.4895	-0.1243	0.9291	0.3697
S98_02988	2988	1998.266	23.708	91.139	1980	18	26	chn	1.7	1	FALSE	3.95	0.77	-2.87	106.669998	1.46	8.4	14.8	14.3	0.08	3	5.57	0.3883	-0.2738	-0.4361	0.0138	-0.4997	-0.0207	0.9947	0.1031
S98_02990	2990	1998.266	23.77	91.071	1992	8	34	asc	105	1	FALSE	3.87	0.84	-1.03	109.550003	-3.75	7.2	13.2	14.2	1.49	3.1	4.85	0.3574	-0.3084	-0.422	0.0352	-0.4981	-0.0527	0.9947	0.1031
S98_02991	2991	1998.266	23.746	91.078	1984	14	35	asc	24.7	1	FALSE	3.86	0.84	-1.41	108.230003	-1.96	7.6	14	14.6	0.93	2.9	5.5	0.3606	-0.305	-0.4237	0.0269	-0.4989	-0.0403	0.9947	0.1031
S98_03112	3112	1998.241	22.711	89.107	1996	4	23	dt	72.9	1	FALSE	3.06	0.87	-3.05	77.449996	-9.72	6	16.3	19.9	0.59	2.2	1.42	-0.5351	-0.0705	0.4196	-0.3301	-0.3365	0.4052	0.8939	0.4482
S98_03155	3155	1998.252	22.869	89.748	1993	7	23	ppc	252	1	FALSE	2.2	0.97	-1.33	139.440002	-70.66	1.9	15.4	19.7	0.5	3.9	1.95	-0.2438	-0.4108	0.3295	-0.2756	-0.3861	0.3611	0.861	0.5087
S98_03171	3171	1998.344	23.02	89.716	1990	10	41	dsl	165	1	FALSE	3.01	1.07	-2.02	182.809997	-66.55	3.5	13.9	19.8	0.61	4.6	2.82	-0.2584	-0.3999	0.3444	-0.2235	-0.4251	0.3074	0.9976	0.0688
S98_03173	3173	1998.241	22.751	89.02	1984	14	36	dsl	73.5	1	FALSE	3.39	1.12	-2.69	89.79	-6.29	6.2	13.4	22.1	0.54	3.1	2.72	-0.5746	-0.0047	0.3876	-0.3163	-0.3499	0.3954	0.8939	0.4482
S98_03177	3177	1998.241	22.693	88.985	1996	4	43	dsl	136	1	FALSE	3.33	1.26	-2.07	86.730003	-14.36	5.5	14.1	21.7	0.5	3	2.07	-0.5905	0.0231	0.3709	-0.3363	-0.3303	0.4094	0.8939	0.4482
S98_03178	3178	1998.241	22.683	89.024	1985	13	39	dt	82.8	1	FALSE	3.23	1.19	-1.98	81.300003	-13.88	5.1	14.9	20.8	0.56	2.9	1.84	-0.5728	-0.0078	0.3893	-0.3398	-0.3268	0.4116	0.8939	0.4482
S98_03191	3191	1998.241	22.711	89.107	1997	3	44	dt	143	1	FALSE	3.06	0.87	-3.05	77.449996	-9.72	6	16.3	19.9	0.59	2.2	1.42	-0.5351	-0.0705	0.4196	-0.3301	-0.3365	0.4052	0.8939	0.4482
S98_03192	3192	1998.241	22.703	89.073	1993	7	24	dt	3.5	1	FALSE	3.16	1	-2.54	79.019996	-11.1	5.5	15.6	20.1	0.57	2.4	3.21	-0.5506	-0.0453	0.4086	-0.3329	-0.3338	0.4071	0.8939	0.4482
S98_03193	3193	1998.241	22.703	89.054	1996	4	30	dt	227	1	FALSE	3.21	1.06	-2.42	80.980003	-11.57	5.3	15.1	20.5	0.56	2.8	1.28	-0.5592	-0.031	0.4016	-0.3329	-0.3338	0.4071	0.8939	0.4482
S98_03201	3201	1998.243	22.765	89.143	1992	8	38	dt	108	1	FALSE	3.2	0.63	-4.08	84.29	-2.57	7.9	18	21.8	0.57	3	2.23	-0.5187	-0.0964	0.4291	-0.3115	-0.3545	0.3917	0.8861	0.4636
S98_03202	3202	1998.243	22.795	89.12	1997	3	41	dt	319	1	FALSE	3.4	0.71	-3.69	90.989997	2.25	8.5	17.2	22.6	0.66	3.1	3.48	-0.5292	-0.0799	0.4233	-0.3011	-0.364	0.3834	0.8861	0.4636
S98_03208	3208	1998.249	22.666	89.876	1985	13	24	dt	103	1	FALSE	1.37	0.72	0.55	59.54	-25.94	0.3	24	16.8	0.82	3.4	2.24	-0.1856	-0.4483	0.2625	-0.3456	-0.3208	0.4152	0.8696	0.4938
S98_03210	3210	1998.249	22.606	89.85	1988	10	9	dt	45.6	1	FALSE	1.24	0.71	1.04	48.669998	-20.21	0.2	29.6	16.3	0.46	3.1	1.76	-0.1975	-0.4415	0.2769	-0.3663	-0.2987	0.4266	0.8696	0.4938
S98_03211	3211	1998.249	22.602	89.887	1997	3	21	dt	10.1	1	FALSE	1.2	0.7	0.75	46.080001	-18.84	0.2	27.3	16.1	0.45	3.3	1.51	-0.1806	-0.4511	0.2562	-0.3677	-0.2972	0.4273	0.8696	0.4938
S98_03213	3213	1998.252	22.782	89.877	1979	19	22	dt	480	1	FALSE	1.72	0.88	-0.42	94.650001	-44.33	0.7	15.5	18.5	1.39	3.4	2.01	-0.1852	-0.4486	0.2619	-0.3056	-0.3599	0.3871	0.861	0.5087
S98_03218	3218	1998.249	22.561	89.863	1980	18	20	dt	81.3	1	FALSE	1.14	0.72	0.88	41.069999	-16.54	0.2	29.7	15.9	0.33	2.9	1.53	-0.1915	-0.445	0.2698	-0.3819	-0.2813	0.4336	0.8696	0.4938
S98_03220	3220	1998.249	22.601	89.893	1982	16	25	dt	472	1	FALSE	1.19	0.69	0.7	45.630001	-18.61	0.2	27	16.1	0.44	3.3	1.52	-0.1779	-0.4525	0.2528	-0.3681	-0.2968	0.4274	0.8696	0.4938
S98_03275	3275	1998.294	23.479	88.9	1991	9	35	dsl	0.5	0	TRUE	3.57	1.42	-5.88	161.550003	85.14	9.4	12.2	39.7	2.35	5.7	8.41	-0.6292	0.0938	0.3211	-0.0652	-0.4936	0.0971	0.9623	0.272
S98_03278	3278	1998.297	23.501	88.956	1991	9	43	dsl	131	1	FALSE	3.69	1.43	-6.35	151.619995	103.56	9.3	13.2	36.7	1.64	5.7	9.53	-0.6037	0.0467	0.3555	-0.0576	-0.495	0.0859	0.9575	0.2885
S98_03283	3283	1998.302	23.745	89.264	1996	4	47	dsd	0.5	0	TRUE	5.68	2.11	-5.43	132.679992	182	7	22.4	31	1.15	6.7	7.62	-0.4638	-0.1774	0.4463	0.0266	-0.4989	-0.0398	0.947	0.3213
S98_03295	3295	1998.305	23.606	89.075	1973	25	45	ppc	135	1	FALSE	3.88	1.79	-6.15	125.599998	123.79	10.4	15.7	36.2	3.17	6.1	8.24	-0.5496	-0.0468	0.4093	-0.0214	-0.4993	0.0321	0.9413	0.3375
S98_03304	3304	1998.252	22.803	89.901	1975	23	21	dt	170	1	FALSE	1.76	0.93	-0.66	98.949996	-45.37	0.6	12.7	18.3	1.56	3.5	1.83	-0.1743	-0.4544	0.2482	-0.2984	-0.3665	0.3812	0.861	0.5087
S98_03305	3305	1998.252	22.791	89.876	1975	23	20	dt	134	1	FALSE	1.75	0.89	-0.49	98.010002	-46.13	0.7	15	18.6	1.34	3.5	1.3	-0.1856	-0.4483	0.2625	-0.3025	-0.3627	0.3846	0.861	0.5087
S98_03318	3318	1998.307	23.809	89.23	1970	28	35	dsl	4.4	1	FALSE	6.09	2.09	-5.24	131.5	161.3	6.8	25.6	34.3	0.44	6.9	10.08	-0.4792	-0.1555	0.4437	0.0486	-0.4965	-0.0727	0.9354	0.3537
S98_03321	3321	1998.31	24.096	88.924	1994	6	31	asd	665	1	FALSE	6.17	1.43	-3.25	280.660003	53.12	7.3	21.3	37.1	18.72	6.1	14.5	-0.6183	0.0734	0.3366	0.1476	-0.4673	-0.2134	0.9291	0.3697
S98_03337	3337	1998.307	23.765	89.302	1985	13	43	dsd	0.5	0	TRUE	6.26	1.92	-6.09	150.139999	184.46	6.5	23.2	30	0.93	6.9	10.5	-0.4465	-0.201	0.4472	0.0335	-0.4983	-0.0501	0.9354	0.3537
S98_03338	3338	1998.307	23.84	89.32	1990	1	38	dsl	0.5	0	TRUE	6.71	1.82	-6.23	181.300003	165.41	5.9	24.6	32.9	1.72	7.4	10.63	-0.4383	-0.2118	0.4469	0.0593	-0.4947	-0.0885	0.9354	0.3537
S98_03339	3339	1998.307	23.869	89.346	1986	12	38	dsl	0.5	0	TRUE	6.76	1.63	-5.68	211.520004	150	5.7	24.1	32.9	1.71	7.5	11.01	-0.4265	-0.2272	0.4458	0.0693	-0.4928	-0.1032	0.9354	0.3537
S98_03341	3341	1998.307	23.807	89.285	1990	10	37	dsl	0.5	0	TRUE	6.5	2.06	-6.19	151.600006	173.92	6.3	25	32.3	1.02	7.1	10.67	-0.4542	-0.1905	0.447	0.0479	-0.4966	-0.0716	0.9354	0.3537
S98_03348	3348	1998.31	23.816	88.981	1994	6	42	dsl	0.5	0	TRUE	3.77	1.55	-7.87	127.269996	51.62	8.8	18.7	41.4	2.99	6.3	11.93	-0.5924	0.0263	0.3689	0.0511	-0.4961	-0.0762	0.9291	0.3697
S98_03349	3349	1998.31	23.863	88.975	1972	26	41	dsl	32.8	1	FALSE	3.84	1.06	-8.69	137.600006	42.88	8.2	21	38.5	2.55	6.7	10.93	-0.5951	0.0312	0.3658	0.0673	-0.4932	-0.1001	0.9291	0.3697
S98_03350	3350	1998.31	23.891	89.064	1996	4	36	dsl	63.6	1	FALSE	4.38	1.46	-8.12	135.399993	84.06	7.6	23.5	41.1	6.66	6.4	12.38	-0.5546	-0.0386	0.4054	0.0769	-0.4911	-0.1142	0.9291	0.3697
S98_03360	3360	1998.286	22.855	89.19	1993	7	26	dsl	40.4	1	FALSE	3.62	0.59	-3.51	103.43	16.8	11.5	19.7	24.2	1.86	3.6	2.83	-0.4974	-0.1289	0.4385	-0.2804	-0.382	0.3655	0.9751	0.2219
S98_03362	3362	1998.286	22.907	89.168	1983	15	39	dsl	93.2	1	FALSE	3.83	0.91	-2.81	112.309997	39.74	11.9	17.4	24.8	2	4.1	3.87	-0.5074	-0.1138	0.4345	-0.2625	-0.3966	0.3485	0.9751	0.2219
S98_03382	3382	1998.297	23.579	88.947	1990	10	42	dsl	0.5	0	TRUE	3.68	1.43	-6.1	141.600006	76.36	8.9	12.5	39.1	2.66	6.3	10.63	-0.6078	0.0542	0.3503	-0.0307	-0.4986	0.046	0.9575	0.2885
S98_03383	3383	1998.297	23.618	88.92	1991	9	39	dsl	47.5	1	FALSE	3.64	1.38	-6.02	137.389999	61.4	8.6	11.6	40.6	3.06	6.4	12.18	-0.6201	0.0768	0.3341	-0.0172	-0.4996	0.0259	0.9575	0.2885
S98_03400	3400	1998.305	23.551	89.015	1993	7	44	dsl	0.5	0	TRUE	3.8	1.54	-6.64	136.949996	109.56	9.7	14.6	35.8	2.1	6.2	8.85	-0.5769	-8.00E-04	0.3853	-0.0404	-0.4976	0.0604	0.9413	0.3375
S98_03401	3401	1998.305	23.505	89.046	1996	4	49	dsl	34.6	1	FALSE	3.87	1.52	-7.08	139.240005	140.31	9.9	16.2	32.2	1.49	6	9.56	-0.5628	-0.0248	0.3985	-0.0562	-0.4953	0.0839	0.9413	0.3375
S98_03402	3402	1998.305	23.566	89.048	1979	19	49	dsl	30.4	1	FALSE	3.84	1.64	-6.54	131.240005	122.13	10.1	15	35.1	2.39	6.3	9.32	-0.5619	-0.0264	0.3993	-0.0352	-0.4981	0.0527	0.9413	0.3375
S98_03403	3403	1998.305	23.543	89.074	1997	3	30	dsl	27.6	1	FALSE	3.92	1.65	-6.71	130.350006	139.71	10.1	15.3	33.4	2.03	6.3	8.98	-0.5501	-0.0461	0.409	-0.0431	-0.4972	0.0645	0.9413	0.3375
S98_03432	3432	1998.294	23.76	88.942	1982	16	39	dsd	41.1	1	FALSE	3.65	1.4	-7.14	126.68	46.47	9.1	12.8	39.5	3.74	6	12.17	-0.6101	0.0583	0.3474	0.0317	-0.4985	-0.0475	0.9623	0.272
S98_03433	3433	1998.294	23.721	89.001	1991	9	43	dsl	1.2	1	FALSE	3.71	1.56	-7.24	124.510002	60.52	9.7	15.4	39.5	5.39	6	11.75	-0.5833	0.0103	0.3788	0.0183	-0.4995	-0.0274	0.9623	0.272
S98_03441	3441	1998.297	23.564	88.884	1982	16	13	dsl	36.4	1	FALSE	3.61	1.43	-5.72	148.279998	63.67	8.4	11.3	40.3	2.74	6.1	10.28	-0.6364	0.1076	0.3102	-0.0359	-0.4981	0.0537	0.9575	0.2885
S98_03442	3442	1998.297	23.523	88.918	1990	10	13	dsl	66.2	1	FALSE	3.63	1.43	-6.06	152.729995	83.15	8.9	12.2	39	2.24	5.9	10.64	-0.621	0.0785	0.3328	-0.05	-0.4962	0.0747	0.9575	0.2885
S98_03466	3466	1998.307	23.861	89.037	1991	9	38	ppc	9	1	FALSE	4.08	1.43	-8.22	125.910003	76.16	8.4	22.4	40.4	5.63	6.4	10.52	-0.5669	-0.0179	0.3949	0.0666	-0.4934	-0.0991	0.9354	0.3537
S98_03467	3467	1998.307	23.79	89.007	1996	4	41	dsl	1.2	1	FALSE	3.82	1.68	-7.44	122.879997	61.99	9.3	18.5	39.9	6.81	6.2	11.95	-0.5805	0.0056	0.3817	0.0421	-0.4973	-0.0629	0.9354	0.3537
S98_03476	3476	1998.31	23.924	88.969	1993	7	45	ppc	57.1	1	FALSE	4.08	1.13	-7.96	164.710006	36.58	7.5	22.1	37.5	3.35	6.2	13.3	-0.5978	0.0361	0.3626	0.0883	-0.4883	-0.1307	0.9291	0.3697
S98_03477	3477	1998.31	23.892	88.935	1994	6	37	dsl	1030	1	FALSE	3.94	1.07	-8.08	157.309997	29.31	7.8	22	35.9	4.42	6.5	12.79	-0.6133	0.0641	0.3433	0.0773	-0.491	-0.1147	0.9291	0.3697
S98_03478	3478	1998.31	23.84	88.913	1990	10	45	dsd	174	1	FALSE	3.77	1.23	-7.48	142.679992	33.1	8.2	19.4	36.9	2.82	6.3	13.05	-0.6233	0.0827	0.3296	0.0593	-0.4947	-0.0885	0.9291	0.3697
S98_03483	3483	1998.324	22.997	90.228	1994	6	20	dsl	359	1	FALSE	2.12	1.01	1.09	76.489997	-18.29	0.9	9.2	17.5	0.65	4.2	2.7	-0.0257	-0.499	0.0385	-0.2315	-0.4196	0.3162	0.8939	0.4482
S98_03484	3484	1998.324	22.996	90.213	1985	13	22	dsl	163	1	FALSE	2.11	1.05	0.89	77.330001	-18.72	0.9	9.3	17.9	0.59	4.3	2.74	-0.0325	-0.4984	0.0487	-0.2318	-0.4194	0.3166	0.8939	0.4482
S98_03485	3485	1998.324	22.965	90.199	1988	10	23	dsl	44.7	1	FALSE	2.01	1.22	0.57	76.959999	-20.9	0.5	9.8	17.5	0.65	4.2	1.88	-0.0389	-0.4977	0.0581	-0.2425	-0.4118	0.3281	0.8939	0.4482
S98_03488	3488	1998.324	22.939	90.24	1988	10	22	dsl	290	1	FALSE	1.94	1.27	0.68	72.919998	-21.22	0.4	10.1	16.6	0.79	4.1	1.87	-0.0202	-0.4994	0.0303	-0.2515	-0.4051	0.3374	0.8939	0.4482
S98_03489	3489	1998.324	22.929	90.242	1991	9	22	dsl	69.4	1	FALSE	1.91	1.27	0.63	72.050003	-21.61	0.4	10.3	16.5	0.81	4	1.96	-0.0193	-0.4994	0.029	-0.2549	-0.4025	0.341	0.8939	0.4482
S98_03511	3511	1998.324	22.971	90.153	1992	8	15	dsl	107	1	FALSE	2.04	1.19	0.4	82.620002	-22.16	0.5	10	18.4	0.74	4.3	1.75	-0.0598	-0.4946	0.0891	-0.2404	-0.4133	0.3259	0.8939	0.4482
S98_03512	3512	1998.324	23.015	90.166	1980	18	29	dsl	6	1	FALSE	2.18	1.02	0.6	82.800003	-19.66	1.1	9.8	19.1	0.58	4.4	1.66	-0.0539	-0.4957	0.0804	-0.2253	-0.4239	0.3093	0.8939	0.4482
S98_03514	3514	1998.324	22.989	90.135	1990	10	34	dsl	319	1	FALSE	2.11	1.15	0.43	86.319999	-22.36	0.8	10.1	18.9	0.84	4.4	1.5	-0.0679	-0.4931	0.1011	-0.2342	-0.4177	0.3192	0.8939	0.4482
S98_03517	3517	1998.324	22.965	90.086	1973	25	38	ppc	207	1	FALSE	2.1	1.25	0.29	95.839996	-27.29	0.6	10.4	19.3	1.23	4.4	1.6	-0.0902	-0.4878	0.1335	-0.2425	-0.4118	0.3281	0.8939	0.4482
S98_03518	3518	1998.324	22.931	90.199	1983	15	23	dsl	80.6	1	FALSE	1.91	1.3	0.33	74.309997	-21.66	0.3	10.3	17	0.35	4.1	2.06	-0.0389	-0.4977	0.0581	-0.2542	-0.4031	0.3403	0.8939	0.4482
S98_03519	3519	1998.324	22.961	90.191	1990	10	22	dsl	248	1	FALSE	1.99	1.23	0.5	77.449996	-21.26	0.5	9.9	17.5	0.64	4.2	2.08	-0.0425	-0.4973	0.0635	-0.2439	-0.4108	0.3296	0.8939	0.4482
S98_03524	3524	1998.327	22.892	90.2	1965	33	23	dsl	23.4	1	FALSE	1.8	1.18	0.23	69.660003	-21.39	0.2	11.2	16.7	0.25	3.8	2.18	-0.0384	-0.4978	0.0575	-0.2677	-0.3925	0.3536	0.8861	0.4636
S98_03549	3549	1998.347	22.638	90.078	1991	9	15	dt	7.2	1	FALSE	1.16	0.4	-0.05	40.279998	-10.79	0	19.9	15.4	0.3	2.4	1.41	-0.0938	-0.4868	0.1387	-0.3553	-0.3106	0.4208	0.9963	0.086
S98_03599	3599	1998.43	22.73	90.105	1994	6	16	ppc	14.6	1	FALSE	1.19	0.81	0.13	54.330001	-16.86	0	15.8	15.9	5	2.9	1.43	-0.0816	-0.49	0.121	-0.3236	-0.343	0.4007	0.9963	0.086
S98_03600	3600	1998.43	22.727	90.089	1983	15	13	dt	11.8	1	FALSE	1.21	0.79	0.14	55.279998	-17.6	0	15.7	15.9	5	2.8	1	-0.0888	-0.4882	0.1315	-0.3246	-0.342	0.4014	0.9963	0.086
S98_03607	3607	1998.847	23.34	90.173	1945	53	20	dsd	86.7	1	FALSE	3.62	1.06	0.8	133.539993	5.65	3.2	19.3	27.9	2.25	4.7	5.24	-0.0507	-0.4961	0.0757	-0.1131	-0.4808	0.1661	0.9963	0.086
S98_03608	3608	1998.847	23.287	90.17	1980	18	19	dsd	289	1	FALSE	3.33	0.92	0.94	121.269996	6.79	3.4	23.4	26.3	2.44	4.7	1.66	-0.052	-0.4959	0.0777	-0.1314	-0.4741	0.1915	0.9963	0.086
S98_03609	3609	1998.847	23.329	90.209	1993	7	20	dsd	74.6	1	FALSE	3.54	1.1	0.59	119.550003	17.05	3.2	18.3	26.5	2.51	4.5	5.48	-0.0343	-0.4982	0.0514	-0.1169	-0.4795	0.1714	0.9963	0.086
S98_03610	3610	1998.847	23.378	90.16	1937	61	21	ppc	113	1	FALSE	3.84	1.02	0.99	146.020004	4.31	3.1	16.4	28.6	1.86	5.2	4.24	-0.0566	-0.4952	0.0844	-0.1	-0.485	0.1475	0.9963	0.086
S98_03611	3611	1998.847	23.411	90.176	1991	9	19	dsd	66.8	1	FALSE	4.02	0.99	0.97	151.029998	11.85	3.2	13.9	27.8	1.61	5	5.15	-0.0493	-0.4964	0.0737	-0.0887	-0.4882	0.1312	0.9963	0.086
S98_03642	3642	1998.43	22.683	89.963	1980	18	19	dt	42	1	FALSE	1.31	0.69	0.02	56.599998	-21.83	0.2	18.8	16	1.09	3.1	1.39	-0.1461	-0.468	0.2114	-0.3398	-0.3268	0.4116	0.9963	0.086
S98_03655	3655	1998.43	22.815	89.947	1996	4	17	dt	225	1	FALSE	1.73	1	-0.55	96.449996	-41.47	0.4	10.5	17.8	1.8	3.5	1.99	-0.1534	-0.4647	0.221	-0.2942	-0.3701	0.3777	0.9963	0.086
S98_03657	3657	1998.43	22.791	89.956	1996	4	18	dt	50.3	1	FALSE	1.62	0.94	-0.47	86.980003	-36.3	0.3	11.8	17.5	1.54	3.6	1.29	-0.1493	-0.4666	0.2156	-0.3025	-0.3627	0.3846	0.9963	0.086
S98_03659	3659	1998.43	22.698	89.998	1992	8	21	dt	66.6	1	FALSE	1.29	0.69	-0.05	56.7	-20.52	0.1	17.3	16.2	1.27	3.1	1	-0.1302	-0.4746	0.1898	-0.3346	-0.3321	0.4082	0.9963	0.086
S98_03660	3660	1998.43	22.713	89.953	1994	6	19	dt	110	1	FALSE	1.4	0.76	-0.11	64.690002	-26.22	0.2	16.9	16.4	1.22	3.4	1.32	-0.1506	-0.466	0.2174	-0.3294	-0.3372	0.4048	0.9963	0.086
S98_03661	3661	1998.514	22.64	90.181	1996	4	17	dt	15.4	1	FALSE	1.22	0.58	0.04	42.5	-13.31	0	19.6	14.6	0.55	2.3	1.86	-0.047	-0.4967	0.0703	-0.3546	-0.3114	0.4204	0.9963	0.086
S98_03669	3669	1998.514	22.68	90.175	1991	9	20	dt	14	1	FALSE	1.24	0.66	0.09	46.569999	-14.77	0	18.2	14.9	0.74	2.5	1.54	-0.0498	-0.4963	0.0743	-0.3408	-0.3258	0.4122	0.9963	0.086
S98_03677	3677	1998.764	23.264	90.227	1996	4	30	dsd	527	1	FALSE	3.19	0.8	1.33	100.089996	14.2	3.3	21	23.7	3.37	4.5	5.06	-0.0261	-0.499	0.0392	-0.1394	-0.4709	0.2023	0.9963	0.086
S98_03680	3680	1998.847	23.189	90.09	1994	6	34	dsl	305	1	FALSE	2.97	0.94	0.4	126.160003	-18.99	3.2	25.4	24.3	0.76	4.9	3.02	-0.0884	-0.4883	0.1309	-0.1652	-0.459	0.2366	0.9963	0.086
S98_03683	3683	1998.847	23.227	90.035	1992	8	29	dsl	627	1	FALSE	3.19	1	-0.08	157.839996	-33.69	3.8	26.1	25.4	0.8	4.9	4.27	-0.1134	-0.4807	0.1664	-0.1521	-0.4653	0.2194	0.9963	0.086
S98_03684	3684	1998.847	23.239	90.036	1998	2	30	dsl	531	1	FALSE	3.23	0.99	-0.17	160.320007	-35.05	3.9	26.1	25.6	0.87	4.9	4.5	-0.1129	-0.4809	0.1658	-0.148	-0.4672	0.2139	0.9963	0.086
S98_03694	3694	1998.764	23.16	90.14	1997	3	35	dsl	233	1	FALSE	2.76	0.8	0.97	104.489997	-11.27	3.1	20.2	22.8	0.55	4.7	4.21	-0.0657	-0.4935	0.0978	-0.1752	-0.4539	0.2494	0.9963	0.086
S98_03695	3695	1998.764	23.179	90.101	1992	8	37	dsl	325	1	FALSE	2.91	0.92	0.58	120.029998	-16.34	3.1	24.1	23.9	0.66	4.8	3.32	-0.0834	-0.4896	0.1236	-0.1687	-0.4573	0.241	0.9963	0.086
S98_03696	3696	1998.764	23.223	90.159	1992	8	39	dsl	552	1	FALSE	3.04	0.79	1.08	111.559997	-3.03	3.5	25.1	24.4	1.75	4.4	4.53	-0.057	-0.4951	0.0851	-0.1535	-0.4647	0.2212	0.9963	0.086
S98_03697	3697	1998.764	23.164	90.172	1994	6	34	dsl	348	1	FALSE	2.75	0.69	1.33	97.730003	-7.13	3.2	18.8	22.6	0.67	4.5	2.79	-0.0511	-0.4961	0.0764	-0.1739	-0.4547	0.2476	0.9963	0.086
S98_03698	3698	1998.847	23.081	90.302	1973	25	37	dsl	369	1	FALSE	2.44	0.66	2.98	76.699996	-6.44	2	9.8	17.3	1.99	4.5	2.76	0.008	-0.4999	-0.0119	-0.2025	-0.4385	0.283	0.9963	0.086
S98_03699	3699	1998.847	23.071	90.256	1994	6	25	dsl	466	1	FALSE	2.38	0.67	2.09	77.519996	-11	2.1	9.6	18.5	1.24	4.4	2.83	-0.013	-0.4997	0.0194	-0.2059	-0.4364	0.2871	0.9963	0.086
S98_03701	3701	1998.847	23.073	90.238	1984	14	25	dsl	152	1	FALSE	2.37	0.66	1.76	78.099998	-11.77	2.1	9.4	19	0.96	4.4	2.56	-0.0211	-0.4993	0.0317	-0.2052	-0.4368	0.2863	0.9963	0.086
S98_03704	3704	1998.847	23.072	90.214	1986	12	22	dsl	1	1	FALSE	2.34	0.66	1.21	78.839996	-13.2	2	9.1	19.4	0.52	4.4	3.26	-0.032	-0.4985	0.048	-0.2056	-0.4366	0.2867	0.9963	0.086
S98_03705	3705	1998.847	23.102	90.191	1993	7	19	dsl	458	1	FALSE	2.48	0.66	1.22	85.160003	-12.17	2.4	11.8	20.3	0.2	4.4	2.53	-0.0425	-0.4973	0.0635	-0.1952	-0.4428	0.2743	0.9963	0.086
S98_03764	3764	1998.385	23.648	89.702	1984	14	22	dsl	7.2	1	FALSE	5.1	0.95	-0.07	222.839996	90.75	6.6	19.1	25.1	1.69	7.6	7.67	-0.2647	-0.3949	0.3507	-0.0069	-0.4999	0.0103	0.947	0.3213
S98_03765	3765	1998.385	23.69	89.676	1988	10	20	dsl	25	1	FALSE	5.19	0.82	-0.25	235.520004	92.54	6.8	20.2	25.7	3.8	7	8.07	-0.2765	-0.3853	0.3619	0.0076	-0.4999	-0.0114	0.947	0.3213
S98_03771	3771	1998.369	23.397	90.249	1988	10	19	dsd	1.9	1	FALSE	3.97	1.09	0.39	131.630004	28.1	3.1	11.7	26.6	0.52	4.4	3.74	-0.0161	-0.4996	0.0242	-0.0935	-0.4869	0.1382	0.9751	0.2219
S98_03772	3772	1998.369	23.367	90.256	1992	8	24	dsd	461	1	FALSE	3.75	1.23	-0.27	118.54	30.19	3.1	12.9	25.4	0.99	4.4	3.36	-0.013	-0.4997	0.0194	-0.1038	-0.4838	0.1529	0.9751	0.2219
S98_03773	3773	1998.369	23.348	90.283	1990	10	20	dsd	107	1	FALSE	3.61	1.3	-1.2	104.529998	36.57	3.1	12.6	23.6	0.83	4.3	4.27	-7.00E-04	-0.5	0.001	-0.1104	-0.4817	0.1622	0.9751	0.2219
S98_03774	3774	1998.369	23.341	90.305	1992	8	14	dsd	3	1	FALSE	3.57	1.11	-1.35	96.129997	41.39	3	12.1	22	2.31	4.1	4.17	0.0093	-0.4999	-0.014	-0.1128	-0.4809	0.1656	0.9751	0.2219
S98_03775	3775	1998.369	23.305	90.303	1978	20	25	ppc	128	1	FALSE	3.34	0.97	-0.8	86.569999	38.26	3.1	13.9	21.2	0.73	4.2	4.41	0.0084	-0.4999	-0.0126	-0.1252	-0.4765	0.1829	0.9751	0.2219
S98_03780	3780	1998.372	23.063	89.763	1989	9	39	dsl	122	1	FALSE	3.11	1.12	-1.15	195.309997	-74.62	4	11.4	21.9	1.53	4.7	2.88	-0.237	-0.4158	0.3222	-0.2087	-0.4347	0.2903	0.9711	0.2387
S98_03790	3790	1998.377	23.268	90.018	1989	9	24	dsl	346	1	FALSE	3.39	0.99	-0.36	175.190002	-40.3	4.3	24.7	25.7	0.86	5.1	3.51	-0.1211	-0.478	0.1772	-0.138	-0.4714	0.2004	0.9623	0.272
S98_03798	3798	1998.38	23.439	89.669	1977	21	35	dsl	0.5	0	TRUE	5.42	0.71	-2.32	182.940002	122.78	8.2	15.8	24	1.13	6.2	5.8	-0.2797	-0.3826	0.3649	-0.079	-0.4906	0.1173	0.9575	0.2885
S98_03799	3799	1998.38	23.474	89.713	1988	10	39	dsl	152	1	FALSE	5.19	0.75	-2.2	203.039993	37.13	7.8	16.5	23.3	4.77	6.2	6.28	-0.2597	-0.3988	0.3458	-0.0669	-0.4933	0.0996	0.9575	0.2885
S98_03800	3800	1998.38	23.501	89.733	1983	15	25	dsl	35.2	1	FALSE	4.98	0.95	-1.35	211.600006	16.83	7.4	16.7	23.7	15.56	6.6	6.75	-0.2506	-0.4058	0.3366	-0.0576	-0.495	0.0859	0.9575	0.2885
S98_03813	3813	1998.388	23.823	89.364	1992	8	17	dsl	13.6	1	FALSE	6.82	1.51	-5.84	218.029998	151.07	6.2	23.7	29.9	1.44	7.7	9.97	-0.4183	-0.2375	0.4445	0.0535	-0.4957	-0.0798	0.9413	0.3375
S98_03814	3814	1998.388	23.785	89.357	1992	8	39	dsl	0.5	0	TRUE	6.64	1.56	-6.08	193.149993	169.36	6.4	23.3	28.9	1.03	7.2	10.54	-0.4215	-0.2335	0.445	0.0404	-0.4976	-0.0604	0.9413	0.3375
S98_03816	3816	1998.388	23.872	89.384	1989	9	35	dsl	158	1	FALSE	6.85	1.37	-5.06	255.720001	121.81	5.8	22.8	32	1.28	7.8	10.59	-0.4092	-0.2488	0.4425	0.0704	-0.4926	-0.1047	0.9413	0.3375
S98_03817	3817	1998.388	23.83	89.41	1978	20	39	dsl	2.2	1	FALSE	6.96	1.14	-4.91	259.769989	132.27	6.4	22.6	29.1	1.36	7.6	10.4	-0.3974	-0.2631	0.4392	0.0559	-0.4953	-0.0834	0.9413	0.3375
S98_03824	3824	1998.38	23.533	89.677	1991	9	26	dsl	228	1	FALSE	5.35	0.86	-1.89	214.440002	53.36	7.1	17.7	23.8	7.52	6.8	6.07	-0.2761	-0.3857	0.3615	-0.0466	-0.4967	0.0696	0.9575	0.2885
S98_03837	3837	1998.388	23.752	89.345	1972	26	44	dsl	0.5	0	TRUE	6.46	1.63	-6.33	167.160003	192.1	6.4	22.1	28.8	0.55	6.8	9.58	-0.4269	-0.2266	0.4459	0.029	-0.4987	-0.0434	0.9413	0.3375
S98_03840	3840	1998.388	23.708	89.769	1986	12	20	dsd	1.9	1	FALSE	4.94	0.84	0.81	284.309997	81.11	5.6	19.3	29	6.22	7.4	7.44	-0.2343	-0.4177	0.3193	0.0138	-0.4997	-0.0207	0.9413	0.3375
S98_03841	3841	1998.388	23.764	89.784	1994	6	19	asd	1.6	1	FALSE	5	1.25	0.08	337.220001	63.38	4.9	19.4	30.7	7.63	7.5	5.37	-0.2274	-0.4224	0.3118	0.0331	-0.4984	-0.0496	0.9413	0.3375
S98_03842	3842	1998.388	23.743	89.798	1995	5	24	asd	314	1	FALSE	4.97	1.14	0.29	327.720001	68.77	5	19	30.4	9.46	7.6	5.51	-0.2211	-0.4267	0.3046	0.0259	-0.499	-0.0388	0.9413	0.3375
S98_03843	3843	1998.388	23.726	89.752	1984	14	21	dsd	31.3	1	FALSE	5.01	0.93	0.57	285.98999	82.2	5.6	20	28.9	7.8	7.7	8.13	-0.242	-0.4122	0.3276	0.02	-0.4994	-0.03	0.9413	0.3375
S98_03844	3844	1998.388	23.754	89.736	1996	4	24	asd	33.8	1	FALSE	5.05	1.02	0.44	306.040008	68.72	5.2	20.3	29.3	6.67	7.7	8.09	-0.2493	-0.4068	0.3352	0.0297	-0.4987	-0.0444	0.9413	0.3375
S98_03845	3845	1998.388	23.713	89.728	1997	3	19	dsl	2.2	1	FALSE	5.03	0.88	0.45	258.609985	92.24	5.9	20.2	28	6.56	7.4	7.24	-0.2529	-0.4041	0.3389	0.0155	-0.4996	-0.0233	0.9413	0.3375
S98_03846	3846	1998.385	23.734	89.675	1987	11	19	dsl	220	1	FALSE	5.16	0.77	-0.18	261.23001	76.26	5.9	20.9	27.6	6.18	7.4	7.63	-0.277	-0.3849	0.3623	0.0228	-0.4992	-0.0341	0.947	0.3213
S98_03847	3847	1998.385	23.775	89.7	1995	5	26	asd	83.3	1	FALSE	5.13	0.97	0.49	315.510009	49.49	4.7	20.7	29.7	4.86	7.7	8.63	-0.2656	-0.3942	0.3516	0.0369	-0.498	-0.0552	0.947	0.3213
S98_03884	3884	1998.011	24.689	88.426	1994	6	44	rb	0.5	0	TRUE	6.59	8.69	-23.74	274.149993	174.68	10.1	17.6	24.3	19.5	6.8	40.69	-0.8446	0.57	-0.2393	0.3522	-0.3139	-0.4191	0.9976	0.0688
S98_03886	3886	1998.011	24.781	88.437	1987	11	43	rb	0.5	0	TRUE	6.59	8.46	-27.19	253.910003	214.53	10	18	25.5	10.64	6	30.09	-0.8396	0.5573	-0.2202	0.3839	-0.2789	-0.4344	0.9976	0.0688
S98_03898	3898	1998.011	24.85	88.418	1993	7	49	rb	0.5	0	TRUE	6.28	10.83	-27.03	249.190002	241.91	9.4	17.5	29	9.95	6.1	36.29	-0.8482	0.5792	-0.2533	0.4077	-0.2506	-0.4421	0.9976	0.0688
S98_03904	3904	1998.094	24.583	88.396	1988	10	43	rb	0.5	0	TRUE	7.02	4.24	-14.38	321.320007	140.2	10	19.8	26.9	11.24	6.5	38.36	-0.8582	0.6048	-0.2929	0.3156	-0.3506	-0.3948	0.9976	0.0688
S98_03927	3927	1998.178	24.518	88.673	1989	9	38	asl	0.5	0	TRUE	6.2	2.28	-14.14	139.580001	159.72	13	22.1	28.9	2.83	5.5	14.43	-0.7323	0.3045	0.1166	0.2932	-0.371	-0.3768	0.9976	0.0688
S98_03933	3933	1998.178	24.552	88.686	1996	4	38	ppc	0.5	0	TRUE	6.33	2.12	-15.61	140.270004	166.21	14	20.1	28.4	2.59	5.3	14.93	-0.7264	0.2915	0.1313	0.3049	-0.3605	-0.3865	0.9976	0.0688
S98_03934	3934	1998.178	24.555	88.791	1975	23	23	asl	14.3	1	FALSE	6.56	0.85	-13.56	113.300003	173.39	15.7	17.6	31.9	1.64	5.4	12.37	-0.6787	0.191	0.2365	0.306	-0.3596	-0.3873	0.9976	0.0688
S98_03935	3935	1998.178	24.58	88.823	1997	3	25	asl	0.5	0	TRUE	6.57	0.9	-12.64	111.900001	176.23	16.2	16.5	34	1.48	5.2	13.32	-0.6642	0.1617	0.2638	0.3146	-0.3515	-0.3941	0.9976	0.0688
S98_03936	3936	1998.178	24.581	88.86	1994	6	27	asl	0.5	0	TRUE	6.57	0.93	-11.16	111.11	172.7	15.6	16.2	37	2.24	5	13.58	-0.6474	0.1286	0.2928	0.3149	-0.3512	-0.3943	0.9976	0.0688
S98_03937	3937	1998.178	24.592	88.905	1977	21	27	asl	0.8	1	FALSE	6.64	1.03	-10.11	119.069999	171.14	14.9	15.6	39	3.1	5.2	14.45	-0.6269	0.0895	0.3244	0.3187	-0.3476	-0.3971	0.9976	0.0688
S98_03949	3949	1998.261	24.207	88.805	1990	10	39	asc	0.5	0	TRUE	6.43	1.27	1.79	203.429992	125.83	8.8	20.8	34.4	5.9	6	15.24	-0.6723	0.1781	0.2487	0.1859	-0.4481	-0.2628	0.9976	0.0688
S98_03950	3950	1998.261	24.193	88.845	1994	6	20	asc	0.5	0	TRUE	6.52	1.26	1.49	227.440002	108.8	8.8	21.7	35.5	5.87	5.9	15.8	-0.6542	0.1419	0.2814	0.1811	-0.4508	-0.2568	0.9976	0.0688
S98_03951	3951	1998.261	24.198	88.875	1994	6	30	asc	0.5	0	TRUE	6.5	1.25	1.99	241.720001	101.04	8.9	22.9	36	5.71	5.8	14.15	-0.6405	0.1154	0.3038	0.1828	-0.4499	-0.259	0.9976	0.0688
S98_03952	3952	1998.261	24.224	88.847	1973	25	39	asc	15.4	1	FALSE	6.45	1.29	2.17	212.100006	123.47	9.3	22.1	35.3	4.67	5.6	14.98	-0.6533	0.1401	0.2829	0.1918	-0.4448	-0.27	0.9976	0.0688
S98_03960	3960	1998.344	24.455	88.613	1995	5	38	asl	0.5	0	TRUE	6.16	2.39	-10.99	168.089996	140.56	9.1	25.7	27.9	5.15	5.8	16.27	-0.7596	0.3655	0.0437	0.2715	-0.3895	-0.3572	0.9976	0.0688
S98_03961	3961	1998.344	24.484	88.65	1987	11	37	asl	0.6	1	FALSE	6.16	2.4	-12.59	146.660003	152.43	11.1	24.2	27.8	3.52	5.5	15.75	-0.7428	0.3276	0.0896	0.2815	-0.3812	-0.3665	0.9976	0.0688
S98_03962	3962	1998.344	24.422	88.672	1998	2	42	asc	0.5	0	TRUE	6.22	1.78	-8.14	133.309997	160.98	8.2	24.5	29.4	5.39	5.1	15.94	-0.7328	0.3055	0.1155	0.2601	-0.3985	-0.3461	0.9976	0.0688
S98_03963	3963	1998.344	24.413	88.615	1994	6	42	asl	0.5	0	TRUE	6.3	1.95	-8.23	167.419998	143.58	6.5	26	28.6	7.09	6	16.99	-0.7587	0.3634	0.0463	0.257	-0.4009	-0.343	0.9976	0.0688
S98_03966	3966	1998.344	24.462	88.698	1977	21	35	asl	0.5	0	TRUE	6.23	1.78	-10.2	124.489997	164.78	11.2	23.1	30.5	4.13	5	14.27	-0.721	0.2797	0.1446	0.2739	-0.3875	-0.3595	0.9976	0.0688
S98_03967	3967	1998.344	24.483	88.684	1992	8	35	asl	0.5	0	TRUE	6.23	1.99	-11.81	131.940002	161.19	11.8	23	29.4	3.58	5.2	15.21	-0.7273	0.2935	0.1291	0.2811	-0.3814	-0.3661	0.9976	0.0688
S98_03968	3968	1998.344	24.485	88.713	1994	6	40	ppc	0.5	0	TRUE	6.26	1.68	-11.43	123.400001	164.61	12.6	22	30.8	3.67	5.3	14.13	-0.7142	0.265	0.1607	0.2818	-0.3809	-0.3668	0.9976	0.0688
S98_03971	3971	1998.928	24.312	89.035	1982	16	34	asl	0.5	0	TRUE	6.5	1.19	0.98	231.639999	115.71	9.6	24	42	1.92	5.7	14.51	-0.5678	-0.0164	0.394	0.2221	-0.426	-0.3058	0.9976	0.0688
S98_03978	3978	1998.928	24.169	89.004	1990	10	43	asd	0.5	0	TRUE	6.99	1.7	0.85	341.390014	24.08	7.4	27.5	40	2.25	5.9	14.44	-0.5819	0.0079	0.3802	0.1728	-0.4552	-0.2463	0.9976	0.0688
S98_03979	3979	1998.928	24.177	88.964	1992	8	43	asd	0.5	0	TRUE	6.95	1.53	1.54	320.929992	44.28	8	26.9	39.5	1.15	5.7	14.59	-0.6001	0.0402	0.3599	0.1756	-0.4538	-0.2498	0.9976	0.0688
S98_03980	3980	1998.928	24.172	88.899	1994	6	39	asd	0.5	0	TRUE	6.59	1.19	1.15	269.98999	79.83	8.4	23.5	37.4	7.87	5.8	14.98	-0.6296	0.0947	0.3204	0.1739	-0.4547	-0.2476	0.9976	0.0688
S98_03981	3981	1998.928	24.164	88.924	1994	6	36	asd	0.5	0	TRUE	6.77	1.21	0.91	294.910003	62.82	8.1	24.5	38.4	7.66	5.6	15.28	-0.6183	0.0734	0.3366	0.1711	-0.4561	-0.2441	0.9976	0.0688
S98_03982	3982	1998.928	24.249	89.042	1997	3	38	asl	0.5	0	TRUE	6.76	1.2	2.25	274.720001	91.07	8.7	26.3	41.3	2.12	5.8	14.09	-0.5646	-0.0218	0.3969	0.2004	-0.4398	-0.2805	0.9976	0.0688
S98_03983	3983	1998.928	24.259	89.094	1990	1	33	ppc	0.5	0	TRUE	6.82	1.33	-0.34	260.010009	111.52	9	25.6	40.7	1.43	6	11.74	-0.541	-0.061	0.4156	0.2039	-0.4377	-0.2846	0.9976	0.0688
S98_03984	3984	1998.286	24.313	89.153	1997	3	39	asc	0.5	0	TRUE	6.74	1.29	-5.42	230.380004	138.37	11	22.3	41.5	2.79	5.7	12.82	-0.5142	-0.1034	0.4314	0.2225	-0.4257	-0.3062	0.9751	0.2219
S98_03985	3985	1998.286	24.342	89.095	1997	3	39	asc	0.5	0	TRUE	6.54	1.31	-3.59	223.529998	133.71	10.4	22.4	42.7	3.05	5.7	12.76	-0.5406	-0.0617	0.416	0.2325	-0.4189	-0.3173	0.9751	0.2219
S98_03986	3986	1998.286	24.286	89.085	1981	17	39	ppc	0.5	0	TRUE	6.7	1.27	-1.1	248.190002	116.74	9.5	24.6	42.1	2.01	5.8	12.8	-0.5451	-0.0543	0.4127	0.2132	-0.4318	-0.2955	0.9751	0.2219
S98_03987	3987	1998.286	24.17	89.145	1991	9	38	asl	0.5	0	TRUE	6.95	1.85	1.3	252.979995	118.27	6.3	26.1	41.8	2.83	6.4	12.49	-0.5178	-0.0978	0.4296	0.1732	-0.455	-0.2468	0.9751	0.2219
S98_03988	3988	1998.286	24.198	89.172	1975	23	39	asc	0.5	0	TRUE	7.04	1.4	-0.89	235.139999	135.88	7.2	24.7	41.2	4.21	6.5	11.69	-0.5056	-0.1166	0.4353	0.1828	-0.4499	-0.259	0.9751	0.2219
S98_03989	3989	1998.286	24.232	89.125	1995	5	34	ppc	0.5	0	TRUE	6.95	1.41	-0.29	259.769989	115.52	8.4	25.6	40	1.44	6.1	12.85	-0.5269	-0.0835	0.4246	0.1945	-0.4432	-0.2734	0.9751	0.2219
S98_03990	3990	1998.286	24.286	89.065	1997	3	30	asc	0.5	0	TRUE	6.66	1.23	0.07	249.809997	111.76	9.4	24.8	42	2.13	6	14.11	-0.5542	-0.0393	0.4058	0.2132	-0.4318	-0.2955	0.9751	0.2219
S98_03991	3991	1998.286	24.307	89.087	1993	7	40	asc	0.5	0	TRUE	6.64	1.28	-2.12	237.919998	123.47	9.9	23.8	42.1	2.49	5.7	13.38	-0.5442	-0.0558	0.4134	0.2204	-0.4271	-0.3039	0.9751	0.2219
S98_03993	3993	1998.286	24.355	89.281	1995	5	28	ppc	0.5	0	TRUE	6.83	1.33	-6.73	224.880004	138.6	11.7	18	41.3	5.52	6.6	11.12	-0.456	-0.1881	0.447	0.237	-0.4158	-0.3222	0.9751	0.2219
S98_03994	3994	1998.286	24.339	89.246	1993	7	31	ppc	17.8	1	FALSE	6.84	1.23	-5.52	220.160003	146.05	12.1	19.1	40.5	4.99	6.6	9.91	-0.4719	-0.1659	0.4451	0.2315	-0.4196	-0.3162	0.9751	0.2219
S98_03995	3995	1998.286	24.385	89.209	1993	7	33	asc	0.5	0	TRUE	6.64	1.33	-6.46	220.979995	143.7	13.2	19.3	42.5	1.45	5.6	11.73	-0.4888	-0.1417	0.4412	0.2473	-0.4082	-0.3332	0.9751	0.2219
S98_03996	3996	1998.286	24.392	89.191	1994	6	25	asc	0.5	0	TRUE	6.6	1.36	-6.39	219.039993	144.78	12.7	19.5	43.2	0.96	5.9	12.23	-0.4969	-0.1296	0.4386	0.2497	-0.4064	-0.3357	0.9751	0.2219
S98_03997	3997	1998.286	24.384	89.166	1987	11	25	asc	0.5	0	TRUE	6.62	1.35	-6.2	217.880004	144.94	12.2	20.1	43.5	0.92	5.9	10.73	-0.5083	-0.1125	0.4341	0.247	-0.4085	-0.3328	0.9751	0.2219
S98_03998	3998	1998.286	24.364	89.138	1996	4	34	asc	0.5	0	TRUE	6.59	1.35	-5.87	219.710006	144.73	11.4	21.2	43.6	2.47	5.7	11.89	-0.521	-0.0928	0.4279	0.2401	-0.4135	-0.3255	0.9751	0.2219
S98_04015	4015	1998.291	24.125	89.238	1997	3	31	asc	0.5	0	TRUE	7.04	1.85	-4.69	175.570007	164.12	4.8	23.8	42.4	5.82	7	11.94	-0.4756	-0.1607	0.4445	0.1576	-0.4627	-0.2267	0.9668	0.2554
S98_04016	4016	1998.291	24.123	89.215	1987	11	39	asl	0.5	0	TRUE	6.98	1.8	-3.35	180.119995	167.06	4.9	24.9	42.9	5.93	7.2	11.55	-0.486	-0.1457	0.442	0.157	-0.463	-0.2258	0.9668	0.2554
S98_04017	4017	1998.291	24.127	89.193	1995	5	31	asl	0.5	0	TRUE	6.91	1.87	-1.64	194.809997	159.31	5	25.6	42.5	6.15	7	11.88	-0.496	-0.1309	0.4389	0.1583	-0.4624	-0.2276	0.9668	0.2554
S98_04018	4018	1998.291	24.083	89.248	1997	3	36	asl	0.5	0	TRUE	6.7	2.16	-4.58	152.410003	182.95	4.1	24.5	43.7	3.76	7.4	11.43	-0.471	-0.1672	0.4453	0.1432	-0.4693	-0.2074	0.9668	0.2554
S98_04019	4019	1998.291	24.076	89.303	1996	4	38	asl	0.5	0	TRUE	6.64	2.19	-5.26	179.419998	149.27	4.1	21.3	42	3.02	7.4	10.37	-0.446	-0.2016	0.4472	0.1407	-0.4703	-0.2041	0.9668	0.2554
S98_04020	4020	1998.291	24.054	89.373	1995	5	45	asc	0.5	0	TRUE	6.49	1.97	-4.58	226.619995	97.12	4.6	17.6	40.2	2.38	7.2	11.59	-0.4142	-0.2426	0.4437	0.1331	-0.4734	-0.1938	0.9668	0.2554
S98_04025	4025	1998.294	23.951	89.652	1995	5	23	asd	25.5	1	FALSE	5.56	0.79	3.76	409.149993	-96.6	3.6	9.1	41.2	1.26	8.5	1	-0.2874	-0.3761	0.3718	0.0976	-0.4857	-0.1441	0.9623	0.272
S98_04027	4027	1998.294	24.037	89.606	1995	5	21	asc	58.6	1	FALSE	6.29	0.79	-0.02	357.079986	-16.36	4.1	6.2	45.3	1.05	8.3	8.6	-0.3083	-0.3574	0.3892	0.1273	-0.4757	-0.1858	0.9623	0.272
S98_04028	4028	1998.294	24.054	89.641	1997	3	39	asc	47.7	1	FALSE	6.17	0.76	0.4	371.970001	-19.08	3.8	5.1	47.9	0.92	8.5	9.64	-0.2924	-0.3717	0.3761	0.1331	-0.4734	-0.1938	0.9623	0.272
S98_04035	4035	1998.297	23.96	89.599	1980	18	20	asc	57.8	1	FALSE	6.03	1	1.38	361.549987	-50.05	3.8	10.5	38.9	1.6	8.6	9.33	-0.3115	-0.3544	0.3917	0.1007	-0.4848	-0.1485	0.9575	0.2885
S98_04050	4050	1998.297	23.95	89.399	1970	28	39	asl	0.5	0	TRUE	6.56	1.48	-4.15	258.75	92.07	4.9	19.7	36.8	1.25	7.6	10.67	-0.4024	-0.2571	0.4407	0.0973	-0.4858	-0.1436	0.9575	0.2885
S98_04051	4051	1998.297	23.971	89.361	1997	3	33	asl	0.5	0	TRUE	6.31	1.95	-4.32	237.779998	94.8	4.7	20.9	38.8	2.03	7.3	10.73	-0.4197	-0.2358	0.4447	0.1045	-0.4836	-0.1539	0.9575	0.2885
S98_04052	4052	1998.297	23.981	89.326	1988	10	31	asl	0.6	1	FALSE	6.18	2.13	-4.49	203.929992	126.11	4.5	22.5	40.5	1.98	7.5	10.77	-0.4356	-0.2154	0.4468	0.108	-0.4825	-0.1588	0.9575	0.2885
S98_04053	4053	1998.297	23.992	89.263	1988	10	33	asd	0.5	0	TRUE	6.13	2.04	-5.05	144.119995	188.9	4.3	25.6	43.5	2.3	7.3	11.54	-0.4642	-0.1768	0.4462	0.1118	-0.4813	-0.1642	0.9575	0.2885
S98_04054	4054	1998.299	24.073	89.187	1993	7	43	asl	15.5	1	FALSE	6.57	2.19	-2.41	168.809997	167.01	4.2	26.8	44.8	3.94	7.4	12.72	-0.4988	-0.1269	0.438	0.1397	-0.4707	-0.2027	0.9524	0.3049
S98_04055	4055	1998.299	24.02	89.23	1988	10	36	asl	27.2	1	FALSE	6.21	2.07	-4.67	143.800003	185.38	4.2	26.7	45.7	1.71	7.4	12.03	-0.4792	-0.1555	0.4437	0.1214	-0.4779	-0.1777	0.9524	0.3049
S98_04056	4056	1998.302	24.048	89.211	1997	3	46	asl	0.6	1	FALSE	6.4	2.14	-3.86	149.199996	182.09	4.1	26.9	45.9	2.74	7.4	11.72	-0.4878	-0.143	0.4415	0.1311	-0.4742	-0.191	0.947	0.3213
S98_04057	4057	1998.302	24.032	89.302	1990	10	34	asl	0.5	0	TRUE	6.25	2.25	-4.51	176.039993	157.18	4.1	22.6	42.8	1.34	7.5	10.08	-0.4465	-0.201	0.4472	0.1256	-0.4764	-0.1834	0.947	0.3213
S98_04058	4058	1998.302	24.035	89.342	1995	5	38	asl	0.5	0	TRUE	6.26	2.22	-4.37	207.419998	114.69	4.3	20.1	41.3	2.25	7.5	10.78	-0.4283	-0.2248	0.446	0.1266	-0.476	-0.1848	0.947	0.3213
S98_04059	4059	1998.299	24.122	89.057	1997	3	34	asd	0.5	0	TRUE	6.71	2.17	-0.15	323.459991	20.48	5.6	26.2	41.5	0.84	6.2	13.99	-0.5578	-0.0332	0.4028	0.1566	-0.4632	-0.2253	0.9524	0.3049
S98_04060	4060	1998.299	24.123	89.063	1996	4	33	asd	0.5	0	TRUE	6.73	2.18	0.06	320.899993	23.94	5.5	26.3	41.9	0.94	6.3	14.08	-0.5551	-0.0378	0.405	0.157	-0.463	-0.2258	0.9524	0.3049
S98_04061	4061	1998.299	24.128	89.077	1963	35	34	asl	3.8	1	FALSE	6.74	2.19	0.63	317.630004	30.52	5.4	26.6	41.9	1.13	6.4	13.5	-0.5487	-0.0483	0.41	0.1587	-0.4622	-0.228	0.9524	0.3049
S98_04065	4065	1998.299	24.087	89.131	1980	18	20	asl	2.5	1	FALSE	6.59	2.4	-0.18	224.190002	111.41	4	26.8	42.7	3.49	6.8	12.77	-0.5242	-0.0878	0.4262	0.1445	-0.4687	-0.2093	0.9524	0.3049
S98_04066	4066	1998.299	24.135	89.141	1988	10	34	asl	56.1	1	FALSE	6.84	2.26	2.19	246.470001	117.91	5.3	26.4	42.5	2.04	6.6	12.22	-0.5197	-0.0949	0.4287	0.1611	-0.4611	-0.2312	0.9524	0.3049
S98_04067	4067	1998.299	24.109	89.127	1995	5	37	asl	1.3	1	FALSE	6.71	2.36	1.03	246.220001	102.02	4.5	26.7	42.5	2.92	6.7	13.64	-0.526	-0.085	0.4252	0.1521	-0.4653	-0.2194	0.9524	0.3049
S98_04080	4080	1998.318	23.715	91.061	1996	4	36	ppc	159	1	FALSE	3.88	0.87	-1.48	103.43	1.76	7.6	14.5	13.7	0.65	2.9	5.97	0.3529	-0.3132	-0.4195	0.0162	-0.4996	-0.0243	0.9088	0.4172
S98_04081	4081	1998.318	23.682	91.099	1995	5	39	ppc	3.8	1	FALSE	3.85	0.8	-2.76	101	4.5	8.4	15.3	13.5	0.18	2.9	5.34	0.3701	-0.2945	-0.4284	0.0048	-0.5	-0.0072	0.9088	0.4172
S98_04085	4085	1998.321	23.494	90.719	1992	8	29	asc	698	1	FALSE	3.07	1.04	-0.1	84.050003	34.75	2.3	14.8	14.3	1	3.4	3.35	0.1975	-0.4415	-0.2769	-0.06	-0.4946	0.0895	0.9015	0.4328
S98_04086	4086	1998.321	23.484	90.786	1991	9	29	asc	208	1	FALSE	2.9	0.69	1.09	82.349998	21.38	3.1	21.1	13.3	0.82	3.1	4.78	0.2279	-0.4221	-0.3123	-0.0635	-0.494	0.0946	0.9015	0.4328
S98_04087	4087	1998.321	23.608	90.799	1996	4	24	ppc	181	1	FALSE	3.08	0.67	1.83	93.529998	22.33	4.5	14.7	13.8	0.37	3.2	4.09	0.2338	-0.418	-0.3188	-0.0207	-0.4994	0.031	0.9015	0.4328
S98_04088	4088	1998.321	23.574	90.786	1996	4	24	ppc	134	1	FALSE	2.95	0.71	2.03	88.230003	17.96	3.6	16.2	14	0.39	3.2	3.33	0.2279	-0.4221	-0.3123	-0.0324	-0.4984	0.0486	0.9015	0.4328
S98_04089	4089	1998.321	23.53	90.755	1991	9	29	ppc	276	1	FALSE	3.03	0.77	1.01	77.75	34.27	2.4	16.6	13.6	1.47	3.2	3.81	0.2138	-0.4314	-0.2963	-0.0476	-0.4966	0.0711	0.9015	0.4328
S98_04090	4090	1998.321	23.53	90.78	1978	20	29	ppc	222	1	FALSE	2.97	0.71	1.38	80.620002	26.22	2.7	18.4	13.4	0.84	3.3	3.93	0.2252	-0.4239	-0.3092	-0.0476	-0.4966	0.0711	0.9015	0.4328
S98_04091	4091	1998.321	23.533	90.831	1990	10	18	ppc	260	1	FALSE	3	0.68	0.76	83.389999	20.82	4.2	21.6	12.6	0.58	3.2	3.35	0.2484	-0.4075	-0.3342	-0.0466	-0.4967	0.0696	0.9015	0.4328
S98_04094	4094	1998.324	23.478	90.955	1976	22	25	chn	396	1	FALSE	3.94	0.93	-3.23	103.309997	15.65	7.2	23.7	14.7	0.56	3.5	4.56	0.3047	-0.3607	-0.3863	-0.0655	-0.4936	0.0976	0.8939	0.4482
S98_04095	4095	1998.324	23.444	90.957	1972	26	31	chn	243	1	FALSE	3.92	0.95	-2.55	106.519996	11.12	7.5	22.4	14.9	0.45	3.5	4.29	0.3056	-0.3599	-0.3871	-0.0773	-0.491	0.1147	0.8939	0.4482
S98_04096	4096	1998.324	23.403	90.963	1968	30	30	chn	259	1	FALSE	3.75	0.95	-1.44	109.330001	6.27	6.9	19.3	14.8	0.56	3.5	4.78	0.3083	-0.3574	-0.3892	-0.0914	-0.4875	0.1352	0.8939	0.4482
S98_04097	4097	1998.324	23.361	90.945	1991	9	25	chn	157	1	FALSE	3.33	0.94	-0.04	99.279998	6.37	6.2	16.4	14.7	0.78	3.3	4.84	0.3002	-0.3649	-0.3826	-0.1059	-0.4832	0.1559	0.8939	0.4482
S98_04098	4098	1998.324	23.425	90.911	1995	5	25	chn	340	1	FALSE	3.34	1.03	-0.74	93.300003	11.22	6.4	24.3	14.4	0.14	3.4	4.83	0.2847	-0.3784	-0.3694	-0.0838	-0.4895	0.1243	0.8939	0.4482
S98_04099	4099	1998.324	23.476	90.909	1996	4	31	chn	407	1	FALSE	3.48	1.06	-1.39	88.900001	16.6	6.3	26.5	13.6	0.29	3.4	4.29	0.2838	-0.3792	-0.3686	-0.0662	-0.4934	0.0986	0.8939	0.4482
S98_04102	4102	1998.327	23.768	90.954	1975	23	38	asl	259	1	FALSE	3.78	0.98	0.85	100.720001	15.92	5.1	10	13.6	0.3	3	4.55	0.3042	-0.3611	-0.386	0.0345	-0.4982	-0.0516	0.8861	0.4636
S98_04103	4103	1998.327	23.754	90.995	1963	35	27	asl	388	1	FALSE	3.77	0.96	-0.14	101.889999	7.32	5.8	11.4	13.6	0.7	2.9	4.37	0.3229	-0.3436	-0.4002	0.0297	-0.4987	-0.0444	0.8861	0.4636
S98_04104	4104	1998.327	23.717	90.985	1984	14	28	asl	387	1	FALSE	3.69	1.07	0.14	98.129997	9.21	6	13.1	12.7	0.67	2.9	4.37	0.3183	-0.348	-0.3969	0.0169	-0.4996	-0.0253	0.8861	0.4636
S98_04108	4108	1998.329	23.845	90.791	1979	19	25	asd	210	1	FALSE	4.16	0.96	1.77	102.769996	55.73	5.4	11	13.9	0.9	3.1	3.59	0.2302	-0.4205	-0.3148	0.0611	-0.4944	-0.091	0.878	0.4787
S98_04109	4109	1998.329	23.848	90.841	1981	17	23	asd	233	1	FALSE	4.12	0.89	1.69	102.260002	51.51	5.2	9.9	14.1	1.06	3	4.35	0.2529	-0.4041	-0.3389	0.0621	-0.4942	-0.0925	0.878	0.4787
S98_04110	4110	1998.329	23.824	90.787	1997	3	22	asl	41.9	1	FALSE	4.12	0.85	1.33	103.139999	54.19	5.2	10.6	13.9	0.88	3.2	3.13	0.2284	-0.4218	-0.3128	0.0538	-0.4957	-0.0803	0.878	0.4787
S98_04111	4111	1998.329	23.775	90.802	1993	7	22	asl	735	1	FALSE	3.94	0.58	0.69	102.599998	46.53	4.5	9.3	14.3	0.67	3.1	3.31	0.2352	-0.417	-0.3202	0.0369	-0.498	-0.0552	0.878	0.4787
S98_04112	4112	1998.329	23.702	90.778	1996	4	30	asl	200	1	FALSE	3.56	0.48	0.59	103.86	40.2	5.4	9.4	14.4	0.77	3.3	3.25	0.2243	-0.4246	-0.3082	0.0117	-0.4998	-0.0176	0.878	0.4787
S98_04114	4114	1998.332	23.144	91.238	1992	8	16	chn	77	1	FALSE	3.6	1.01	-0.4	88.18	32.55	7.1	16	14.2	0.77	3.2	6.44	0.4333	-0.2184	-0.4466	-0.1808	-0.451	0.2564	0.8696	0.4938
S98_04115	4115	1998.332	23.098	91.247	1995	5	15	chn	68	1	FALSE	3.38	0.89	-0.01	82.11	28.3	6.7	16.3	14.1	0.59	3.1	5.92	0.4374	-0.213	-0.4469	-0.1966	-0.442	0.2759	0.8696	0.4938
S98_04116	4116	1998.332	23.079	91.204	1993	7	15	chn	110	1	FALSE	3.06	0.73	1.13	83.779998	12.14	6.4	18.3	14.7	0.62	3.1	5.21	0.4179	-0.2381	-0.4444	-0.2032	-0.4381	0.2838	0.8696	0.4938
S98_04125	4125	1998.318	23.554	91.1	1997	3	44	asc	2.5	1	FALSE	5.09	1.44	-8.06	103.099998	48.58	6.9	19.7	13.3	0.81	3.5	5.6	0.3706	-0.294	-0.4286	-0.0393	-0.4977	0.0588	0.9088	0.4172
S98_04135	4135	1998.321	23.495	90.977	1989	9	29	chn	202	1	FALSE	4.23	0.83	-4.47	110.010002	17.2	7.2	22.3	14.4	0.64	3.4	4.76	0.3147	-0.3514	-0.3941	-0.0597	-0.4947	0.089	0.9015	0.4328
S98_04137	4137	1998.321	23.552	90.987	1984	14	35	chn	261	1	FALSE	4.09	0.81	-4.44	101.550003	19.78	7.3	21	13.7	1.16	3.3	5.07	0.3192	-0.3471	-0.3975	-0.04	-0.4976	0.0599	0.9015	0.4328
S98_04138	4138	1998.324	23.071	91.338	1994	6	21	br	10.4	1	FALSE	3.54	0.83	-1.56	69.279998	53.14	4.8	11.5	13.4	0.5	2.8	5.68	0.4788	-0.1562	-0.4438	-0.2059	-0.4364	0.2871	0.8939	0.4482
S98_04139	4139	1998.324	23.125	91.331	1997	3	15	br	108	1	FALSE	3.99	1.09	-2.42	71.870002	64.99	5.7	12.3	13.4	0.19	3	6.71	0.4756	-0.1607	-0.4445	-0.1873	-0.4474	0.2645	0.8939	0.4482
S98_04140	4140	1998.324	23.142	91.286	1989	9	22	ava	110	1	FALSE	3.9	1.17	-1.74	80.959999	52.26	6.4	14.1	13.7	0.47	3.1	6.07	0.4551	-0.1893	-0.447	-0.1814	-0.4506	0.2572	0.8939	0.4482
S98_04141	4141	1998.324	23.181	91.321	1997	3	49	br	0.9	1	FALSE	4.47	1.51	-3.25	-9.998999	164.72	6.1	12.7	13.3	0.45	3.1	7.3	0.471	-0.1672	-0.4453	-0.168	-0.4577	0.2401	0.8939	0.4482
S98_04142	4142	1998.324	23.249	91.267	1997	3	39	asc	87.4	1	FALSE	4.77	1.85	-3.17	103.739997	67.2	5.6	13.5	13.8	0.88	3.2	6.66	0.4465	-0.201	-0.4472	-0.1445	-0.4687	0.2093	0.8939	0.4482
S98_04143	4143	1998.324	23.324	91.218	1990	10	39	asc	138	1	FALSE	4.26	1.06	-2.61	134.910003	41.04	4.8	15.3	13.2	1.1	3.3	7.31	0.4242	-0.2301	-0.4455	-0.1187	-0.4789	0.1738	0.8939	0.4482
S98_04144	4144	1998.324	23.299	91.264	1990	10	39	ava	18.8	1	FALSE	4.9	1.69	-3.63	117.470001	72.98	5.1	14.9	12.8	1.48	3.4	6.54	0.4451	-0.2028	-0.4472	-0.1273	-0.4757	0.1858	0.8939	0.4482
S98_04147	4147	1998.327	23.84	90.98	1976	22	24	ppc	70.7	1	FALSE	3.99	0.89	-0.12	102.970001	16.31	4.4	9.1	14.8	0.67	3.1	5.19	0.3161	-0.3502	-0.3952	0.0593	-0.4947	-0.0885	0.8861	0.4636
S98_04148	4148	1998.327	23.888	90.968	1972	26	30	ppc	66.2	1	FALSE	4.04	0.84	-0.16	100.150001	28.05	4.8	8.5	15.4	1.83	3.1	6.84	0.3106	-0.3553	-0.391	0.0759	-0.4914	-0.1127	0.8861	0.4636
S98_04149	4149	1998.327	23.938	91.008	1965	33	30	asl	376	1	FALSE	4	0.79	-1.58	94.86	28.37	5.5	7.9	15.9	1.64	3	4.84	0.3288	-0.3378	-0.4043	0.0931	-0.487	-0.1377	0.8861	0.4636
S98_04151	4151	1998.327	23.793	90.992	1996	4	43	asl	388	1	FALSE	3.85	0.92	-0.17	103.529998	9.28	5.3	10.2	14.3	0.65	3	5.75	0.3215	-0.3449	-0.3992	0.0431	-0.4972	-0.0645	0.8861	0.4636
S98_04152	4152	1998.329	23.72	90.798	1990	10	15	asl	213	1	FALSE	3.62	0.54	1.09	102.160003	39.67	5.1	9.1	14.4	0.66	3	3.95	0.2334	-0.4183	-0.3183	0.0179	-0.4995	-0.0269	0.878	0.4787
S98_04153	4153	1998.329	23.732	90.799	1992	8	18	asl	154	1	FALSE	3.69	0.54	1.03	102.29	41.41	4.9	8.9	14.6	0.66	3	4.98	0.2338	-0.418	-0.3188	0.0221	-0.4993	-0.0331	0.878	0.4787
S98_04155	4155	1998.329	23.672	90.818	1990	10	25	asl	105	1	FALSE	3.34	0.64	1.6	97.699996	30.5	5.2	11.7	13.4	0.51	3.2	4.06	0.2424	-0.4118	-0.328	0.0014	-0.5	-0.0021	0.878	0.4787
S98_04158	4158	1998.014	23.722	90.851	1995	5	15	asc	160	1	FALSE	3.56	0.77	1.76	98.089996	30.39	4.8	10.4	13.6	0.2	3.1	4.67	0.2574	-0.4006	-0.3435	0.0186	-0.4995	-0.0279	0.9963	0.086
S98_04164	4164	1998.332	23.299	91.13	1962	36	22	chn	102	1	FALSE	3.7	0.99	1.12	133.259994	-1.59	4.9	13.5	14.4	0.61	3.4	6.65	0.3842	-0.2785	-0.4345	-0.1273	-0.4757	0.1858	0.8696	0.4938
S98_04165	4165	1998.332	23.331	91.143	1990	10	23	chn	12.8	1	FALSE	3.92	1.12	-0.34	142.600006	7.59	4.9	14.4	13.6	0.28	3.2	5.79	0.3901	-0.2717	-0.4368	-0.1162	-0.4797	0.1704	0.8696	0.4938
S98_04166	4166	1998.332	23.27	91.045	1993	7	25	chn	311	1	FALSE	3.41	0.84	4.37	118.54	-13.94	5.3	11.8	15.2	1.17	3.5	4.89	0.3456	-0.3208	-0.4152	-0.1373	-0.4717	0.1995	0.8696	0.4938
S98_04170	4170	1998.097	23.377	91.241	1994	6	50	ava	0.5	0	TRUE	4.8	1.37	-4.86	140.949996	58.42	4.5	17.4	13.3	0.5	3.4	8.03	0.4347	-0.2166	-0.4467	-0.1004	-0.4849	0.148	0.9963	0.086
S98_04171	4171	1998.097	23.414	91.249	1996	4	31	ava	0.5	0	TRUE	5.12	1.49	-6.26	145.100006	62.66	4.4	17.8	13.2	0.25	3.3	8.95	0.4383	-0.2118	-0.4469	-0.0876	-0.4885	0.1297	0.9963	0.086
S98_04172	4172	1998.097	23.441	91.243	1995	5	47	ava	4.6	1	FALSE	5.32	1.54	-7.11	150.080001	59.88	4.4	18	13.2	0.37	3.4	9.54	0.4356	-0.2154	-0.4468	-0.0783	-0.4908	0.1163	0.9963	0.086
S98_04178	4178	1998.18	23.34	90.89	1990	10	22	chn	51.3	1	FALSE	2.81	0.91	0.8	82.459999	14.74	5.2	16.4	15.1	0.66	3.5	3.75	0.2752	-0.3864	-0.3607	-0.1131	-0.4808	0.1661	0.9963	0.086
S98_04179	4179	1998.18	23.35	90.828	1978	20	21	chn	395	1	FALSE	2.51	1.1	0.84	90.389999	3.86	4.1	17	13.9	1.5	3.6	3.8	0.247	-0.4085	-0.3328	-0.1097	-0.482	0.1612	0.9963	0.086
S98_04180	4180	1998.18	23.342	90.841	1989	9	33	chn	284	1	FALSE	2.54	1.02	0.89	88.599998	6.16	4.2	16.6	14.1	0.96	3.6	3.63	0.2529	-0.4041	-0.3389	-0.1125	-0.481	0.1651	0.9963	0.086
S98_04181	4181	1998.18	23.39	90.85	1991	9	22	chn	199	1	FALSE	2.7	1	1.78	87.849998	7.36	4.7	20.9	13.9	0.94	3.4	3.87	0.257	-0.4009	-0.3431	-0.0959	-0.4862	0.1416	0.9963	0.086
S98_04182	4182	1998.18	23.46	90.824	1992	8	22	asc	278	1	FALSE	2.87	0.63	1.08	85	12.08	4.2	24.4	13.2	0.84	3.3	3.89	0.2452	-0.4098	-0.3309	-0.0717	-0.4923	0.1067	0.9963	0.086
S98_04183	4183	1998.18	23.429	90.845	1981	17	23	chn	398	1	FALSE	2.84	0.74	1.11	87	8.04	4.7	24.2	13.5	0.56	3.4	3.47	0.2547	-0.4027	-0.3408	-0.0824	-0.4898	0.1223	0.9963	0.086
S98_04184	4184	1998.18	23.371	90.917	1991	9	22	chn	234	1	FALSE	3.16	1.02	-0.11	91.510002	11.67	6	18.5	14.8	0.59	3.5	4.38	0.2874	-0.3761	-0.3718	-0.1024	-0.4843	0.151	0.9963	0.086
S98_04185	4185	1998.18	23.306	90.949	1991	9	23	chn	414	1	FALSE	3.06	0.79	1.94	96.819999	0.82	5.7	12.9	15.8	1.18	3.3	4.82	0.302	-0.3632	-0.3841	-0.1249	-0.4766	0.1824	0.9963	0.086
S98_04187	4187	1998.264	23.396	90.601	1993	7	20	asd	278	1	FALSE	3.29	1.31	-0.52	113.080001	23.96	1.8	10.4	15.1	0.15	3.1	3.28	0.1438	-0.469	-0.2083	-0.0938	-0.4868	0.1387	0.9963	0.086
S98_04192	4192	1998.347	23.083	90.77	1994	6	23	asc	571	1	FALSE	2.35	0.83	4.02	93.389999	-7.09	1.1	9.2	14.7	0.56	3.3	3.88	0.2206	-0.427	-0.3041	-0.2018	-0.4389	0.2821	0.9963	0.086
S98_04193	4193	1998.347	23.111	90.767	1996	4	15	asc	475	1	FALSE	2.35	0.79	3.78	97.43	-8.74	1	9.5	14.9	0.84	3.4	3.74	0.2193	-0.4279	-0.3025	-0.1921	-0.4446	0.2705	0.9963	0.086
S98_04196	4196	1998.347	23.209	90.734	1988	10	21	asc	502	1	FALSE	2.51	0.65	2.26	114.440002	-15.96	1.4	11.1	14.1	5.89	3.4	3.96	0.2043	-0.4374	-0.2851	-0.1583	-0.4624	0.2276	0.9963	0.086
S98_04197	4197	1998.347	23.204	90.799	1988	10	15	asc	128	1	FALSE	2.35	0.71	3.25	101.209999	-10.61	2.3	11.2	15	2.12	3.3	3.54	0.2338	-0.418	-0.3188	-0.1601	-0.4616	0.2298	0.9963	0.086
S98_04198	4198	1998.347	23.169	90.831	1994	6	18	asc	123	1	FALSE	2.3	0.78	4.25	94.050003	-6.14	2.6	10.6	15.9	1.04	3.3	2.77	0.2484	-0.4075	-0.3342	-0.1721	-0.4556	0.2454	0.9963	0.086
S98_04199	4199	1998.347	23.166	90.762	1974	24	21	asc	644	1	FALSE	2.36	0.74	3.18	104.589996	-12.06	1.3	10.3	14.4	2.14	3.3	3.86	0.217	-0.4294	-0.2999	-0.1732	-0.455	0.2468	0.9963	0.086
S98_04202	4202	1998.43	23.371	90.773	1989	9	34	chn	225	1	FALSE	2.68	0.53	0.88	97.440002	3	3.2	16.8	13.2	0.64	3.4	3.64	0.222	-0.4261	-0.3056	-0.1024	-0.4843	0.151	0.9963	0.086
S98_04204	4204	1998.514	23.097	90.86	1970	28	19	chn	126	1	FALSE	2.16	0.92	4.38	81.209999	-0.02	2.5	10.1	16	0.92	3.4	3.66	0.2615	-0.3974	-0.3476	-0.197	-0.4418	0.2763	0.9963	0.086
S98_04205	4205	1998.514	23.1	90.882	1996	4	19	chn	816	1	FALSE	2.17	0.94	5.21	79.569999	0.55	2.9	10.3	16.1	0.6	3.3	3.87	0.2715	-0.3894	-0.3572	-0.1959	-0.4424	0.2751	0.9963	0.086
S98_04206	4206	1998.514	23.126	90.936	1972	26	15	chn	527	1	FALSE	2.29	0.82	5.59	83.169998	-2.59	4.3	10.8	16.8	0.24	3.4	3.92	0.2961	-0.3685	-0.3792	-0.187	-0.4476	0.2641	0.9963	0.086
S98_04207	4207	1998.514	23.145	90.858	1995	5	24	asc	559	1	FALSE	2.25	0.87	5.24	88.660003	-2.85	3	10.3	16	1.17	3.2	3.16	0.2606	-0.3981	-0.3467	-0.1804	-0.4512	0.2559	0.9963	0.086
S98_04208	4208	1998.014	23.162	90.656	1995	5	28	asc	458	1	FALSE	2.58	0.99	-0.67	114.220001	-14.31	0.8	9.8	14.7	5.59	3.4	3	0.1688	-0.4572	-0.2412	-0.1745	-0.4543	0.2485	0.9963	0.086
S98_04209	4209	1998.014	23.204	90.643	1985	13	29	asl	609	1	FALSE	2.73	0.84	-0.34	120.199996	-17.12	0.9	10.3	14.8	1.75	3.4	3	0.1629	-0.4602	-0.2336	-0.1601	-0.4616	0.2298	0.9963	0.086
S98_04211	4211	1998.014	23.225	90.661	1990	10	39	asl	471	1	FALSE	2.76	0.73	0.18	126.400001	-22.43	1	10.8	14.2	2.82	3.3	3.05	0.1711	-0.4561	-0.2441	-0.1528	-0.465	0.2203	0.9963	0.086
S98_04212	4212	1998.014	23.259	90.678	1992	8	34	asl	496	1	FALSE	2.85	0.62	0.82	133.550003	-27.07	1.5	11.6	13.6	9.84	3.4	3.38	0.1788	-0.452	-0.2539	-0.1411	-0.4701	0.2046	0.9963	0.086
S98_04213	4213	1998.014	23.294	90.666	1990	1	24	asl	374	1	FALSE	3	0.63	-0.09	135.710006	-24.62	1.7	11.6	13.6	5.22	3.4	3.72	0.1734	-0.4549	-0.247	-0.129	-0.475	0.1881	0.9963	0.086
S98_04214	4214	1998.014	23.26	90.696	1994	6	29	asl	175	1	FALSE	2.79	0.56	1.66	129.169998	-24.76	1.6	12	13.6	6.8	3.4	3.25	0.187	-0.4475	-0.2642	-0.1407	-0.4703	0.2041	0.9963	0.086
S98_04215	4215	1998.014	23.253	90.751	1990	10	31	asl	604	1	FALSE	2.56	0.55	2.21	113.36	-15.5	2	12.3	13.9	5.45	3.4	3.51	0.212	-0.4326	-0.2942	-0.1432	-0.4693	0.2074	0.9963	0.086
S98_04216	4216	1998.097	23.428	91.06	1965	33	22	chn	191	1	FALSE	4.75	0.82	-3.88	144.949996	15.05	6.3	17.7	14.6	0.48	3.2	6.21	0.3524	-0.3137	-0.4192	-0.0828	-0.4897	0.1228	0.9963	0.086
S98_04217	4217	1998.097	23.41	91.027	1980	18	30	chn	288	1	FALSE	4.37	0.84	-2.8	136.130004	4.08	6.6	17.8	14.5	0.58	3.5	5.99	0.3374	-0.3292	-0.4101	-0.089	-0.4881	0.1317	0.9963	0.086
S98_04219	4219	1998.097	23.374	91.053	1962	36	50	chn	14.2	1	FALSE	4.15	0.89	-1.08	144.779998	-6.9	6.1	14.9	14.3	0.62	3.5	5.18	0.3492	-0.317	-0.4174	-0.1014	-0.4846	0.1495	0.9963	0.086
S98_04220	4220	1998.097	23.382	90.986	1997	3	33	asc	151	1	FALSE	3.82	0.9	-1.02	118.43	0.25	6.6	16.6	14.7	0.72	3.5	5.83	0.3188	-0.3476	-0.3972	-0.0987	-0.4854	0.1456	0.9963	0.086
S98_04221	4221	1998.097	23.345	90.982	1977	21	29	chn	320	1	FALSE	3.53	0.87	0.47	113.510002	-4.22	6.2	13.7	15.1	0.97	3.4	5.35	0.317	-0.3493	-0.3958	-0.1114	-0.4814	0.1637	0.9963	0.086
S98_04222	4222	1998.097	23.287	91.033	1985	13	20	chn	171	1	FALSE	3.45	0.83	3.53	120.760002	-16.06	5.5	11.9	15.3	1.13	3.5	5.11	0.3401	-0.3264	-0.4118	-0.1314	-0.4741	0.1915	0.9963	0.086
S98_04223	4223	1998.097	23.327	91.057	1985	13	24	asc	114	1	FALSE	3.84	0.89	1.42	138.460006	-15.7	5.7	12.9	15.1	0.8	3.5	5.39	0.3511	-0.3151	-0.4184	-0.1176	-0.4792	0.1724	0.9963	0.086
S98_04224	4224	1998.097	23.347	91.095	1950	48	47	chn	56.9	1	FALSE	4.07	0.98	-0.08	146.020004	-4.28	5.4	13.8	13.9	0.52	3.4	6.27	0.3683	-0.2965	-0.4276	-0.1107	-0.4816	0.1627	0.9963	0.086
S98_04225	4225	1998.18	23.217	90.878	1990	10	25	asc	526	1	FALSE	2.45	0.61	3.47	92.209999	-4	4.2	10.9	15.6	0.83	3.3	3.01	0.2697	-0.3909	-0.3555	-0.1556	-0.4637	0.2239	0.9963	0.086
S98_04226	4226	1998.18	23.224	90.795	1992	8	24	chn	434	1	FALSE	2.4	0.64	2.81	102.79	-10.75	2.4	11.7	15	3.37	3.4	3.47	0.232	-0.4193	-0.3168	-0.1532	-0.4648	0.2208	0.9963	0.086
S98_04227	4227	1998.18	23.261	90.788	1985	13	24	chn	414	1	FALSE	2.51	0.54	2.05	104.199996	-9.36	2.6	12.7	14.7	3.41	3.4	3.45	0.2288	-0.4215	-0.3133	-0.1404	-0.4704	0.2037	0.9963	0.086
S98_04229	4229	1998.18	23.208	90.862	1990	10	24	chn	490	1	FALSE	2.4	0.64	3.53	92.949996	-5.32	3.7	11	15.7	0.72	3.2	3.22	0.2624	-0.3967	-0.3485	-0.1587	-0.4622	0.228	0.9963	0.086
S98_04230	4230	1998.18	23.244	90.854	1996	4	23	asc	586	1	FALSE	2.47	0.48	2.09	93.379997	-4.18	3.7	11.9	15.4	0.62	3.2	2.88	0.2588	-0.3995	-0.3449	-0.1463	-0.4679	0.2116	0.9963	0.086
S98_04232	4232	1998.347	23.086	90.644	1979	19	18	dt	322	1	FALSE	2.58	0.9	1.53	105.449996	-12.98	0.5	8.3	14.8	3.36	3.7	3	0.1634	-0.46	-0.2342	-0.2008	-0.4395	0.2809	0.9963	0.086
S98_04233	4233	1998.347	23.046	90.646	1976	22	25	dt	203	1	FALSE	2.64	0.86	2.94	102.569999	-14.09	0.5	7.7	14.4	2.37	3.8	3	0.1643	-0.4595	-0.2353	-0.2146	-0.4309	0.2971	0.9963	0.086
S98_04235	4235	1998.347	23.11	90.656	1997	3	16	asc	529	1	FALSE	2.55	0.92	0.87	108.029998	-13.46	0.6	8.8	14.9	5.54	3.5	3	0.1688	-0.4572	-0.2412	-0.1925	-0.4444	0.2709	0.9963	0.086
S98_04268	4268	1998.369	22.846	91.055	1976	22	9	chn	132	1	FALSE	2.45	0.36	4.01	66.269996	-21.71	1.4	13.2	16.5	0.69	2.4	4.18	0.3501	-0.3161	-0.4179	-0.2835	-0.3794	0.3683	0.9751	0.2219
S98_04269	4269	1998.369	22.848	91.002	1991	9	9	chn	84.4	1	FALSE	2.34	0.37	3.79	58.95	-17.1	1.3	11.6	16.7	0.98	2.4	3.95	0.3261	-0.3405	-0.4024	-0.2829	-0.38	0.3677	0.9751	0.2219
S98_04290	4290	1998.377	22.863	91.303	1996	4	9	dt	30	1	FALSE	2.74	0.68	2.47	67.699996	9.13	1.8	12.9	15	0.31	2.7	5.14	0.4628	-0.1787	-0.4464	-0.2777	-0.3843	0.363	0.9623	0.272
S98_04301	4301	1998.597	23.049	90.8	1988	10	12	asc	255	1	FALSE	2.31	0.9	3.41	81.86	-1.54	1.5	9.1	15.2	0.66	3.4	3.48	0.2343	-0.4177	-0.3193	-0.2135	-0.4316	0.2959	0.9963	0.086
S98_04328	4328	1998.369	23.041	91.094	1975	23	12	asc	264	1	FALSE	2.35	0.32	1.91	78.349998	-4.74	4.1	17.3	16.5	0.78	2.9	4.05	0.3679	-0.297	-0.4273	-0.2163	-0.4298	0.2991	0.9751	0.2219
S98_04329	4329	1998.369	23.025	91.123	1974	24	12	asc	436	1	FALSE	2.46	0.39	1.89	78.569999	-4.56	4.2	18.6	16	0.78	2.8	4.11	0.381	-0.2822	-0.4333	-0.2218	-0.4262	0.3054	0.9751	0.2219
S98_04330	4330	1998.369	22.966	91.103	1974	24	14	asc	236	1	FALSE	2.4	0.31	2.39	72.529998	-9.82	2.6	17.8	16.5	0.92	2.7	4.21	0.372	-0.2925	-0.4293	-0.2422	-0.412	0.3277	0.9751	0.2219
S98_04331	4331	1998.369	22.974	91.162	1958	40	11	asc	530	1	FALSE	2.67	0.47	2.33	78.199996	-7.57	4	19.2	15.6	0.75	2.9	4.36	0.3988	-0.2615	-0.4396	-0.2394	-0.414	0.3248	0.9751	0.2219
S98_04333	4333	1998.369	22.906	91.187	1998	2	13	asc	117	1	FALSE	2.81	0.49	3.4	80.93	-17.16	2.9	17.5	15.7	0.75	2.7	4.21	0.4101	-0.2477	-0.4427	-0.2628	-0.3964	0.3489	0.9751	0.2219
S98_04334	4334	1998.369	22.946	91.126	1985	13	16	asc	256	1	FALSE	2.54	0.38	2.73	75.120002	-13.19	2.8	18.1	16.1	0.89	2.6	4.11	0.3824	-0.2806	-0.4338	-0.2491	-0.407	0.335	0.9751	0.2219
S98_04342	4342	1998.377	22.995	91.235	1995	5	14	chn	85	1	FALSE	3.02	0.7	1.61	77.580001	7.42	5.1	17.4	14.9	0.48	2.8	4.87	0.4319	-0.2201	-0.4464	-0.2321	-0.4192	0.3169	0.9623	0.272
S98_04343	4343	1998.377	22.958	91.221	1993	7	13	chn	272	1	FALSE	2.9	0.63	2.34	78.29	-1.88	4.4	17.6	15.1	0.56	2.9	5.06	0.4256	-0.2283	-0.4457	-0.2449	-0.41	0.3306	0.9623	0.272
S98_04344	4344	1998.377	22.931	91.222	1993	7	14	chn	478	1	FALSE	2.88	0.6	2.72	78.440002	-6.06	3.6	17.1	15.5	0.63	2.9	4.93	0.426	-0.2277	-0.4457	-0.2542	-0.4031	0.3403	0.9623	0.272
S98_04346	4346	1998.377	22.945	91.255	1988	10	12	asc	107	1	FALSE	2.93	0.69	2.14	75.830001	4.03	3.6	15.5	15	0.54	2.8	5	0.441	-0.2082	-0.4471	-0.2494	-0.4067	0.3353	0.9623	0.272
S98_04347	4347	1998.377	23.041	91.232	1995	5	18	chn	82.3	1	FALSE	3.08	0.75	0.97	79.559997	13.86	5.7	17.7	14.7	0.55	2.9	5.17	0.4306	-0.2219	-0.4463	-0.2163	-0.4298	0.2991	0.9623	0.272
S98_04348	4348	1998.377	23.04	91.201	1987	11	16	chn	330	1	FALSE	2.92	0.66	1.33	80.980003	7.04	5.7	18.9	14.9	0.59	2.9	4.69	0.4165	-0.2398	-0.4441	-0.2166	-0.4296	0.2995	0.9623	0.272
S98_04349	4349	1998.377	23.037	91.152	1995	5	14	asc	73.5	1	FALSE	2.59	0.5	1.85	80.870002	-1.04	4.9	19.2	15.5	0.68	2.9	4.12	0.3942	-0.2669	-0.4382	-0.2177	-0.4289	0.3007	0.9623	0.272
S98_04354	4354	1998.38	22.956	91.441	1990	10	15	ava	87	1	FALSE	2.4	0.6	1.02	58.830001	50.55	1.6	7.7	13.3	0.63	2.5	5.02	0.5256	-0.0857	-0.4254	-0.2456	-0.4095	0.3314	0.9575	0.2885
S98_04355	4355	1998.38	22.94	91.308	1997	3	15	chn	47.6	1	FALSE	2.9	0.73	1.33	70.419998	17.24	2.6	12.6	14.8	0.59	2.6	5.26	0.4651	-0.1755	-0.4461	-0.2511	-0.4054	0.3371	0.9575	0.2885
S98_04357	4357	1998.38	22.87	91.44	1972	26	28	dt	13.3	1	FALSE	2.25	0.72	2.11	57.369998	37.45	0.9	9	13.5	0.08	2.4	5.03	0.5251	-0.0864	-0.4257	-0.2753	-0.3863	0.3608	0.9575	0.2885
S98_04359	4359	1998.38	23.011	91.404	1991	9	22	chn	114	1	FALSE	2.93	0.54	-0.96	61.759998	54.71	2.7	7.8	12.8	0.86	2.8	5.7	0.5087	-0.1118	-0.4339	-0.2266	-0.423	0.3108	0.9575	0.2885
S98_04361	4361	1998.383	23.22	91.434	1992	8	21	ava	6.1	1	FALSE	5.01	1.38	-5.22	53.86	116.29	6.6	12.7	12.2	0.44	3.3	11.08	0.5224	-0.0907	-0.4272	-0.1545	-0.4642	0.2226	0.9524	0.3049
S98_04362	4362	1998.383	23.246	91.421	1994	6	30	ava	14.1	1	FALSE	5.17	1.55	-5.35	60.95	117.78	6.2	13.2	12.4	0.39	3.4	11.09	0.5165	-0.0999	-0.4303	-0.1456	-0.4682	0.2106	0.9524	0.3049
S98_04366	4366	1998.385	22.909	91.279	1995	5	16	chn	307	1	FALSE	2.87	0.69	2.21	72.809997	5.67	2.6	14	15.4	0.54	2.8	5.04	0.4519	-0.1936	-0.4471	-0.2618	-0.3972	0.3479	0.947	0.3213
S98_04367	4367	1998.385	22.931	91.332	1974	24	15	chn	136	1	FALSE	2.8	0.69	1.08	67.54	22.55	2.3	11.3	14.4	0.49	2.7	5.32	0.476	-0.1601	-0.4444	-0.2542	-0.4031	0.3403	0.947	0.3213
S98_04368	4368	1998.385	22.949	91.313	1974	24	15	chn	103	1	FALSE	2.92	0.74	1.1	70.190002	19.75	2.7	12.3	14.6	0.62	2.6	4.97	0.4674	-0.1723	-0.4458	-0.248	-0.4077	0.3339	0.947	0.3213
S98_04370	4370	1998.385	22.995	91.344	1990	10	20	chn	119	1	FALSE	3.03	0.7	-0.4	67.68	36.23	3.2	10.5	13.8	0.78	2.6	4.9	0.4815	-0.1523	-0.4432	-0.2321	-0.4192	0.3169	0.947	0.3213
S98_04371	4371	1998.385	23.027	91.287	1970	28	20	chn	200	1	FALSE	3.21	0.81	0.19	74.349998	26.16	4.8	14.1	14.4	0.56	2.8	6.1	0.4556	-0.1887	-0.447	-0.2211	-0.4267	0.3046	0.947	0.3213
S98_04372	4372	1998.385	23.013	91.311	1982	16	16	asc	420	1	FALSE	3.17	0.8	0.01	71.489997	30.32	4.1	12.5	14	0.65	2.7	5	0.4665	-0.1736	-0.446	-0.2259	-0.4234	0.3101	0.947	0.3213
S99_04020	4020	1999.93	24.101	90.927	1998	2	18	ppc	160	1	FALSE	3.93	1.14	-3.54	67.5	60.14	6.7	9.8	17.5	1.14	3	6.14	0.292	-0.3721	-0.3757	0.1494	-0.4665	-0.2157	0.9963	0.086
S99_04027	4027	1999.93	24.065	90.982	1998	2	46	asl	300	1	FALSE	3.87	0.92	-4.06	72.04	51.84	6	7.4	17.4	1.01	2.9	5.45	0.317	-0.3493	-0.3958	0.1369	-0.4719	-0.199	0.9963	0.086
S99_04125	4125	1999.402	24.678	89.952	1999	1	18	asc	2.1	1	FALSE	5.09	1.36	-5.27	213.190002	145.47	6.4	19.5	29.9	1	6.7	13.96	-0.1511	-0.4658	0.218	0.3484	-0.3179	-0.4169	0.9088	0.4172
S99_04137	4137	1999.407	24.493	89.868	1993	7	34	asc	3.5	1	FALSE	5.05	1.02	-3.5	324.850006	73.24	4.8	12.4	46.8	5.87	7.9	12.09	-0.1893	-0.4463	0.267	0.2846	-0.3785	-0.3693	0.8939	0.4482
S99_04138	4138	1999.407	24.524	89.841	1998	2	32	asc	2.6	1	FALSE	5.04	1.03	-3.26	328.399993	70.93	4.9	11.7	45.7	5.73	8	12.94	-0.2015	-0.4391	0.2819	0.2953	-0.3692	-0.3786	0.8939	0.4482
S99_04139	4139	1999.407	24.398	89.817	1992	8	18	asl	15.2	1	FALSE	4.99	0.71	-2.99	384.440002	14.64	5.3	10.8	56.5	0.6	8	1	-0.2125	-0.4323	0.2947	0.2518	-0.4049	-0.3378	0.8939	0.4482
S99_04140	4140	1999.407	24.449	89.829	1994	6	25	asl	9.4	1	FALSE	5.06	0.73	-2.97	373.570007	41.7	4.6	11.3	53.7	4.19	7.6	12.99	-0.207	-0.4357	0.2883	0.2694	-0.3911	-0.3552	0.8939	0.4482
S99_04141	4141	1999.407	24.464	89.834	1987	12	22	asd	8	1	FALSE	5.06	0.78	-3.03	365.779998	48.23	4.5	11.4	52.6	5.12	7.7	12.87	-0.2047	-0.4371	0.2856	0.2746	-0.3869	-0.3601	0.8939	0.4482
S99_04142	4142	1999.407	24.459	89.847	1986	13	23	asl	0.5	0	TRUE	5.03	0.82	-3.16	355.359985	52.99	4.7	11.7	51	4.78	7.6	12	-0.1988	-0.4407	0.2786	0.2729	-0.3883	-0.3585	0.8939	0.4482
S99_04143	4143	1999.407	24.452	89.894	1985	14	39	asc	2.3	1	FALSE	4.99	0.99	-3.78	315.809997	67.86	5	12.6	45.4	4.17	7.5	12.14	-0.1775	-0.4528	0.2522	0.2704	-0.3903	-0.3562	0.8939	0.4482
S99_04144	4144	1999.407	24.417	89.881	1997	3	41	asl	6.8	1	FALSE	4.9	0.9	-3.52	331.619995	52.04	5.1	12.2	48.4	2.83	7.8	11.72	-0.1834	-0.4496	0.2596	0.2584	-0.3999	-0.3444	0.8939	0.4482
S99_04146	4146	1999.415	24.052	90.005	1997	3	29	asl	14.5	1	FALSE	5.25	1.67	-0.07	339.73999	77.66	6.8	12.1	33.6	0.83	7.6	8.29	-0.127	-0.4758	0.1854	0.1325	-0.4737	-0.1929	0.8696	0.4938
S99_04147	4147	1999.415	24.052	90.005	1988	11	23	asl	6.6	1	FALSE	5.25	1.67	-0.07	339.73999	77.66	6.8	12.1	33.6	0.83	7.6	8.29	-0.127	-0.4758	0.1854	0.1325	-0.4737	-0.1929	0.8696	0.4938
S99_04148	4148	1999.415	24.046	90.029	1995	5	24	asl	131	1	FALSE	5.28	1.74	-1.26	330.279998	80.61	7.1	13	30.9	0.96	7.4	8.59	-0.1161	-0.4798	0.1703	0.1304	-0.4745	-0.19	0.8696	0.4938
S99_04149	4149	1999.415	24.046	90.029	1995	5	30	asl	76.5	1	FALSE	5.28	1.74	-1.26	330.279998	80.61	7.1	13	30.9	0.96	7.4	8.59	-0.1161	-0.4798	0.1703	0.1304	-0.4745	-0.19	0.8696	0.4938
S99_04155	4155	1999.41	24.123	90.058	1991	9	23	asc	0.5	0	TRUE	4.93	1.66	-1.71	300.540008	62.06	7.3	12.7	29.6	1.16	7.4	7.25	-0.1029	-0.4841	0.1517	0.157	-0.463	-0.2258	0.8861	0.4636
S99_04158	4158	1999.413	24.231	90.049	1993	7	38	asc	22.9	1	FALSE	4.67	1	-2.68	266.329986	58.47	7.9	8.4	30.2	2.78	7.1	7.83	-0.107	-0.4828	0.1575	0.1942	-0.4434	-0.273	0.878	0.4787
S99_04164	4164	1999.413	24.218	90.063	1998	2	27	ppc	0.5	0	TRUE	4.71	1	-2.97	264.510009	56.77	7.8	9	29.4	2.49	6.9	7.56	-0.1007	-0.4848	0.1484	0.1897	-0.446	-0.2675	0.878	0.4787
S99_04165	4165	1999.415	24.061	89.882	1985	14	36	asc	20.2	1	FALSE	5.27	1.02	0.57	383.820007	73.31	4.9	6.4	43.6	1.92	8.1	9.12	-0.1829	-0.4498	0.2591	0.1356	-0.4724	-0.1971	0.8696	0.4938
S99_04170	4170	1999.415	24.046	89.849	1997	3	24	asl	7.1	1	FALSE	5.34	0.96	-0.27	397.579986	70.03	4.2	5.6	45.2	2.33	8.5	9.14	-0.1979	-0.4412	0.2775	0.1304	-0.4745	-0.19	0.8696	0.4938
S99_04171	4171	1999.415	24.027	89.825	1987	12	37	asl	3.7	1	FALSE	5.38	0.94	-0.37	409.160003	55.1	3.6	5.7	46	1.71	8.6	10.15	-0.2088	-0.4346	0.2905	0.1238	-0.477	-0.181	0.8696	0.4938
S99_04172	4172	1999.415	24.008	89.85	1988	11	32	asl	3.4	1	FALSE	5.3	0.96	-1.22	409.779998	59.4	4.2	6.2	43.8	0.58	8.2	9.45	-0.1975	-0.4415	0.2769	0.1173	-0.4794	-0.1719	0.8696	0.4938
S99_04192	4192	1999.6	24.729	89.607	1998	2	26	asl	75.9	1	FALSE	4.69	1.65	-2.09	234.190002	127.24	7	10.1	62.4	4.31	7.8	14.42	-0.3079	-0.3578	0.3889	0.366	-0.2991	-0.4264	0.9947	0.1031
S99_04193	4193	1999.6	24.736	89.574	1998	2	18	asl	53.5	1	FALSE	4.72	1.52	-2.39	236.330001	121.41	8	11.6	62.2	3.5	7.7	14.01	-0.3229	-0.3436	0.4002	0.3684	-0.2964	-0.4276	0.9947	0.1031
S99_04196	4196	1999.6	24.683	89.542	1989	10	20	asl	7.7	1	FALSE	4.86	1.93	-2.79	240.809997	106.16	9.1	15	58.1	1.46	7.6	13.74	-0.3374	-0.3292	0.4101	0.3501	-0.3161	-0.4179	0.9947	0.1031
S99_04197	4197	1999.6	24.594	89.547	1996	4	25	asc	24.6	1	FALSE	5.09	2.12	-2.92	246.470001	95.31	8.1	17.5	57.3	3.61	7.6	12.79	-0.3352	-0.3315	0.4086	0.3194	-0.347	-0.3977	0.9947	0.1031
S99_04198	4198	1999.6	24.603	89.511	1998	2	25	asl	63	1	FALSE	5.18	2.25	-3.58	255.630004	81.62	8.8	19.8	57.2	3.57	7.5	12.49	-0.3515	-0.3147	0.4187	0.3225	-0.344	-0.3999	0.9947	0.1031
S99_04199	4199	1999.683	24.56	89.502	1994	6	26	asl	1.7	1	FALSE	5.37	2.24	-4.29	265.940002	71.03	8.5	19.4	55.5	5.43	7.3	12.97	-0.3556	-0.3103	0.421	0.3077	-0.358	-0.3887	0.9947	0.1031
S99_04200	4200	1999.683	24.598	89.464	1995	5	26	asl	0.7	1	FALSE	5.33	2.48	-4.62	266.589996	61.76	9.4	20.5	55.7	4.39	7.3	12.95	-0.3729	-0.2915	0.4297	0.3208	-0.3456	-0.3987	0.9947	0.1031
S99_04202	4202	1999.683	24.624	89.416	1998	2	26	rb	0.5	0	TRUE	5.38	2.88	-5.28	270.700012	43.97	10.1	20.2	52.9	2.89	7.4	15.1	-0.3947	-0.2663	0.4383	0.3298	-0.3369	-0.405	0.9947	0.1031
S99_04204	4204	1999.683	24.675	89.413	1988	11	26	rb	0.6	1	FALSE	5.21	2.64	-5.17	261.119995	61.93	10.6	19.2	55.1	1.01	7.4	15.3	-0.396	-0.2647	0.4388	0.3474	-0.319	-0.4163	0.9947	0.1031
S99_04205	4205	1999.683	24.694	89.428	1995	5	26	asl	0.9	1	FALSE	5.17	2.44	-4.83	256.559997	73.73	10.6	18.6	56.1	1.46	7.3	14.02	-0.3892	-0.2728	0.4364	0.3539	-0.3121	-0.42	0.9947	0.1031
S99_04206	4206	1999.683	24.676	89.359	1994	6	18	rb	0.5	0	TRUE	5.33	2.73	-6.23	256.510009	63.84	10.8	19	54.2	1.85	7.2	15.34	-0.4206	-0.2347	0.4449	0.3477	-0.3187	-0.4165	0.9947	0.1031
S99_04207	4207	1999.766	24.817	89.184	1987	12	19	asl	0.5	0	TRUE	5.17	3.1	-11.44	232.080001	69.62	8.7	17.3	54.6	6.72	6.4	14.74	-0.5001	-0.1248	0.4375	0.3963	-0.2644	-0.4389	0.9947	0.1031
S99_04208	4208	1999.766	24.834	89.129	1973	26	19	rb	2.7	1	FALSE	5.3	3.27	-13.03	242.279998	57.36	7.8	17.7	51.5	6.2	6.5	15.24	-0.5251	-0.0864	0.4257	0.4022	-0.2573	-0.4406	0.9947	0.1031
S99_04209	4209	1999.766	24.905	89.128	1997	3	13	rb	0.7	1	FALSE	4.84	4.29	-15.19	217.520004	79.67	7.7	17.9	51.9	5.69	6.2	16.72	-0.5256	-0.0857	0.4254	0.4267	-0.2269	-0.4458	0.9947	0.1031
S99_04210	4210	1999.766	24.938	89.112	1997	3	25	rb	1.2	1	FALSE	4.68	4.95	-16.65	210.080001	86.29	8.9	18	51.4	4.92	6.3	17.3	-0.5328	-0.0741	0.4211	0.4381	-0.2121	-0.4469	0.9947	0.1031
S99_04211	4211	1999.766	24.918	89.174	1989	10	18	rb	0.5	1	FALSE	4.64	4.08	-14.21	203.029998	91.55	8	17.3	55.2	7.54	6.7	17.23	-0.5047	-0.118	0.4357	0.4312	-0.2211	-0.4464	0.9947	0.1031
S99_04212	4212	1999.766	24.873	89.159	1998	2	25	rb	1.2	1	FALSE	4.93	3.69	-13.59	222.399993	74.41	7.3	17.6	53.6	6.56	6.5	16.14	-0.5115	-0.1076	0.4327	0.4157	-0.2408	-0.444	0.9947	0.1031
S99_04213	4213	1999.766	24.873	89.173	1994	6	18	rb	0.7	1	FALSE	4.89	3.59	-13.2	218.830001	78.22	7.7	17.4	55.4	7.06	6.6	16.28	-0.5051	-0.1173	0.4355	0.4157	-0.2408	-0.444	0.9947	0.1031
S99_04214	4214	1999.85	25.032	89.468	1992	8	18	asl	28.2	1	FALSE	4.39	0.77	-3.55	209.740005	160.5	14	9.6	69.4	6.45	8.7	17.77	-0.3711	-0.2935	0.4289	0.4705	-0.1679	-0.4454	0.9947	0.1031
S99_04215	4215	1999.85	25.044	89.488	1998	2	18	asl	1.8	1	FALSE	4.38	0.7	-3.2	224.809997	151.51	13.7	8.9	70.4	5.82	8.7	17.49	-0.362	-0.3035	0.4244	0.4746	-0.1621	-0.4446	0.9947	0.1031
S99_04216	4216	1999.85	25.008	89.533	1985	14	20	asl	4.2	1	FALSE	4.66	0.7	-3.39	256.429992	149.91	13.1	8.2	71.9	5.01	8.8	16.94	-0.3415	-0.3251	0.4127	0.4622	-0.1795	-0.4464	0.9947	0.1031
S99_04217	4217	1999.85	25.01	89.557	1979	20	18	asl	13.9	1	FALSE	4.69	0.72	-3.38	274.959991	139.17	12	7.6	72.1	3.97	8.8	16.8	-0.3306	-0.336	0.4056	0.4629	-0.1786	-0.4464	0.9947	0.1031
S99_04218	4218	1999.85	24.987	89.561	1975	24	18	asl	12.8	1	FALSE	4.71	0.8	-3.43	269.549987	145.43	11.6	7.7	72	4.21	8.7	16.85	-0.3288	-0.3378	0.4043	0.455	-0.1895	-0.447	0.9947	0.1031
S99_04219	4219	1999.85	24.992	89.505	1998	2	18	asl	23.8	1	FALSE	4.63	0.72	-3.58	220.119995	178.18	14.1	9	71.7	5.73	8.8	16.61	-0.3542	-0.3118	0.4202	0.4567	-0.1871	-0.4469	0.9947	0.1031
S99_04220	4220	1999.85	24.94	89.493	1994	6	14	asl	0.9	1	FALSE	4.68	0.85	-3.95	222.389999	175.96	13	9.9	70.3	5.96	8.2	16.9	-0.3597	-0.3059	0.4232	0.4388	-0.2112	-0.447	0.9947	0.1031
S99_04221	4221	1999.933	24.694	89.247	1996	4	19	rb	0.5	0	TRUE	5.5	2.64	-8.53	231.259994	92.66	10.9	18.3	53.4	3.54	6.1	14.74	-0.4715	-0.1666	0.4452	0.3539	-0.3121	-0.42	0.9947	0.1031
S99_04222	4222	1999.933	24.647	89.251	1998	2	18	rb	0.5	0	TRUE	5.7	2.56	-8.16	226.679992	103.37	10.4	18.5	51.3	2.54	6	13.75	-0.4697	-0.1691	0.4455	0.3377	-0.3289	-0.4103	0.9947	0.1031
S99_04223	4223	1999.933	24.656	89.297	1998	2	18	rb	0.6	1	FALSE	5.54	2.67	-7.34	242.940002	80.57	10.6	18.9	51.3	2.77	6.5	14.21	-0.4488	-0.1979	0.4472	0.3408	-0.3258	-0.4122	0.9947	0.1031
S99_04224	4224	1999.933	24.785	89.18	1980	19	18	rb	0.5	0	TRUE	5.3	2.95	-10.88	235.339996	68.45	9.3	17.5	52.9	6.18	6.2	14.51	-0.5019	-0.1221	0.4368	0.3853	-0.2773	-0.435	0.9947	0.1031
S99_04225	4225	1999.452	24.682	89.189	1992	8	25	rb	0.7	1	FALSE	5.68	2.6	-9.61	218.580001	106.54	10.4	17.8	53.6	3.34	5.9	12.99	-0.4978	-0.1282	0.4383	0.3498	-0.3165	-0.4177	0.9751	0.2219
S99_04226	4226	1999.455	24.709	89.319	1991	9	25	rb	0.5	1	FALSE	5.32	2.61	-7.12	244.5	78.55	11.1	18.5	54.8	3.02	6.9	16.12	-0.4388	-0.2112	0.447	0.3591	-0.3066	-0.4229	0.9711	0.2387
S99_04227	4227	1999.455	24.737	89.329	1985	14	19	rb	0.5	1	FALSE	5.21	2.51	-7.07	241.440002	83.93	11.4	18	56.2	3.33	6.9	15.92	-0.4342	-0.2172	0.4467	0.3687	-0.296	-0.4278	0.9711	0.2387
S99_04229	4229	1999.455	24.738	89.414	1999	1	25	asl	2.2	1	FALSE	5.1	2.24	-5.29	247.679992	90.06	11.3	17.5	58.3	2.37	7.4	14.87	-0.3956	-0.2653	0.4386	0.3691	-0.2957	-0.4279	0.9711	0.2387
S99_04230	4230	1999.455	24.766	89.404	1998	2	25	asl	0.5	0	TRUE	5.05	2.13	-5.38	241.039993	100.68	11.8	16.7	59.6	3.21	7.2	16.8	-0.4001	-0.2598	0.44	0.3788	-0.2848	-0.4323	0.9711	0.2387
S99_04232	4232	1999.455	24.772	89.394	1996	4	21	rb	0.5	0	TRUE	5.05	2.14	-5.62	238.899993	102.1	12	16.6	59.7	3.43	7.2	16.65	-0.4047	-0.2544	0.4413	0.3808	-0.2825	-0.4332	0.9711	0.2387
S99_04233	4233	1999.458	25.798	89.553	1997	3	14	afy	68	1	FALSE	3.58	0.85	-2.12	268.309997	87.15	10.7	9.6	34.7	3.99	10.4	27.61	-0.3324	-0.3342	0.4068	0.7347	0.3098	-0.1105	0.9668	0.2554
S99_04234	4234	1999.458	25.734	89.582	1979	20	14	afy	420	1	FALSE	3.82	0.67	-3.34	317.329986	71.7	9.5	8.8	34.5	3.01	10.3	26.8	-0.3192	-0.3471	0.3975	0.7127	0.2618	-0.1641	0.9668	0.2554
S99_04235	4235	1999.458	25.771	89.557	1998	2	18	afy	22.6	1	FALSE	3.65	0.78	-2.49	288.640014	76.15	10.3	9.6	34.6	3.48	10.3	27.52	-0.3306	-0.336	0.4056	0.7254	0.2894	-0.1338	0.9668	0.2554
S99_04236	4236	1999.458	25.728	89.55	1998	2	14	afy	27.3	1	FALSE	3.68	0.66	-2.81	311.869995	58.77	9.7	8.9	35.2	3.43	10	27.25	-0.3338	-0.3329	0.4077	0.7106	0.2574	-0.1689	0.9668	0.2554
S99_04237	4237	1999.458	25.759	89.524	1999	1	14	afy	178	1	FALSE	3.5	0.72	-2.01	286.410003	61.27	10.3	9.4	35.4	3.89	9.9	28.06	-0.3456	-0.3208	0.4152	0.7213	0.2804	-0.1438	0.9668	0.2554
S99_04238	4238	1999.458	25.795	89.514	1994	6	20	afy	11.7	1	FALSE	3.38	0.77	-1.54	258.769989	75.84	11	9.5	35.4	4.42	10.2	27.74	-0.3501	-0.3161	0.4179	0.7337	0.3075	-0.1131	0.9668	0.2554
S99_04239	4239	1999.458	25.802	89.482	1997	3	13	afy	1.6	1	FALSE	3.21	0.74	-1	247.050003	68.54	11.4	9.4	36.4	4.86	10	28.77	-0.3647	-0.3005	0.4258	0.7361	0.3128	-0.107	0.9668	0.2554
S99_04240	4240	1999.458	25.871	89.571	1994	6	18	asd	29.6	1	FALSE	3.52	0.95	-1.84	222.389999	123.75	11.3	8	33.9	5.24	9.9	27.68	-0.3242	-0.3423	0.4011	0.7599	0.3662	-0.0428	0.9668	0.2554
S99_04241	4241	1999.458	25.838	89.548	1996	4	18	afy	5.3	1	FALSE	3.46	0.9	-1.86	236.279998	106.33	11.3	8.9	34.6	5	10	28.73	-0.3347	-0.332	0.4083	0.7485	0.3405	-0.0743	0.9668	0.2554
S99_04266	4266	1999.471	25.76	89.656	1997	3	11	afy	0.5	0	TRUE	4.08	0.99	-3.89	329.579986	76.94	8.8	7.8	34.6	4.07	10.3	26	-0.2856	-0.3776	0.3702	0.7216	0.2811	-0.143	0.9413	0.3375
S99_04268	4268	1999.471	25.847	89.589	1992	8	15	asd	0.5	0	TRUE	3.66	1.05	-1.73	247.570007	111.16	10.7	8.6	33.8	4.68	10.2	29.05	-0.3161	-0.3502	0.3952	0.7516	0.3474	-0.0658	0.9413	0.3375
S99_04269	4269	1999.471	25.801	89.612	1997	3	21	afy	10.9	1	FALSE	3.86	1.06	-2.54	290.700012	89.74	9.9	9.2	33.5	3.83	10.2	27.5	-0.3056	-0.3599	0.3871	0.7358	0.312	-0.1079	0.9413	0.3375
S99_04290	4290	1999.482	26.103	88.861	1998	2	23	afy	8.3	1	FALSE	2.71	0.92	0.4	193.990005	42.05	11.9	2.1	25.9	20.2	8.8	51.3	-0.6469	0.1277	0.2936	0.8399	0.5583	0.2216	0.9159	0.4015
S99_04301	4301	1999.488	26.153	88.92	1998	2	40	afy	0.5	0	TRUE	2.49	0.53	0.49	183.529998	40.37	10.4	2	28.1	6.13	9	55.09	-0.6201	0.0768	0.3341	0.8572	0.6022	0.2888	0.9015	0.4328
S99_04319	4319	1999.493	26.184	88.584	1962	37	14	afo	5.5	1	FALSE	2.9	0.86	-2.72	221.759994	95.11	9.8	1.7	29.3	7.71	9.2	62.31	-0.7728	0.3958	0.0054	0.8679	0.6298	0.3325	0.8861	0.4636
S99_04323	4323	1999.493	26.202	88.554	1989	10	16	afo	6.7	1	FALSE	2.95	0.83	-3.5	227.089996	105.57	9.4	1.5	29.8	8.82	9.4	63.27	-0.7864	0.4277	-0.0363	0.8741	0.6461	0.3585	0.8861	0.4636
S99_04328	4328	1999.496	26.323	88.494	1979	20	24	afo	0.9	1	FALSE	3.09	1.05	-3.39	232.070007	128.4	6.7	1	31.6	10.14	9.5	73.08	-0.8137	0.4931	-0.1263	0.9158	0.7581	0.5466	0.878	0.4787
S99_04329	4329	1999.496	26.336	88.615	1993	7	22	afo	3.2	1	FALSE	2.88	1.14	-1.79	193.509994	108.61	6.1	0.8	29.8	9.23	9	70.97	-0.7587	0.3634	0.0463	0.9203	0.7705	0.5683	0.878	0.4787
S99_04330	4330	1999.496	26.358	88.608	1988	11	40	afo	1.5	1	FALSE	2.92	1.24	-1.6	195.619995	114.48	5.6	0.9	30.3	9.84	9	72.46	-0.7619	0.3707	0.0372	0.9279	0.7915	0.6055	0.878	0.4787
S99_04331	4331	1999.496	26.38	88.644	1994	6	24	afo	0.5	0	TRUE	2.87	1.25	-1.16	185.449996	111.46	5.7	0.9	29.9	9.34	9.3	72.26	-0.7455	0.3337	0.0824	0.9355	0.8127	0.6435	0.878	0.4787
S99_04333	4333	1999.496	26.409	88.559	1994	6	20	afo	0.5	0	TRUE	3.09	1.69	-1.14	208.75	138.57	5.2	0.7	32	13.47	9.2	79.09	-0.7841	0.4223	-0.0292	0.9455	0.841	0.6949	0.878	0.4787
S99_04334	4334	1999.496	26.345	88.557	1990	10	27	afo	0.5	0	TRUE	3.02	1.26	-2.28	211.050003	123.82	6	0.9	31.3	10.02	9.2	74.91	-0.785	0.4245	-0.032	0.9234	0.7791	0.5834	0.878	0.4787
S99_04342	4342	1999.019	26.105	88.267	1978	21	24	afo	0.5	0	TRUE	2.99	1.31	-4.1	267.929992	134.92	14.3	1.8	35.8	6.87	9.4	53.13	-0.9168	0.7609	-0.5515	0.8406	0.56	0.2242	0.9927	0.1202
S99_04343	4343	1999.019	26.077	88.247	1996	4	17	afo	0.5	0	TRUE	3	1.44	-4.12	257.510009	151.71	14.9	2	35.6	7.2	9.4	49.39	-0.9259	0.786	-0.5957	0.831	0.5358	0.1881	0.9927	0.1202
S99_04344	4344	1999.019	26.062	88.279	1995	5	17	afo	0.5	0	TRUE	3.02	1.44	-4.12	254.919998	151.31	14.9	1.9	35.3	6.88	9.4	53.46	-0.9114	0.7459	-0.5255	0.8258	0.5229	0.1692	0.9927	0.1202
S99_04346	4346	1999.186	25.832	88.213	1989	10	23	afo	0.5	0	TRUE	3.2	1.61	-5.95	266.410003	128.19	17.8	3.7	35	25.96	9.8	40.62	-0.9414	0.8293	-0.6735	0.7465	0.3358	-0.0799	0.9927	0.1202
S99_04347	4347	1999.186	25.837	88.153	1998	2	27	afo	1.7	1	FALSE	3.24	1.52	-8.19	260.820007	133.39	18.2	3.7	36.8	12.02	10.2	39.04	-0.9686	0.9074	-0.8192	0.7482	0.3397	-0.0752	0.9927	0.1202
S99_04348	4348	1999.186	25.87	88.143	1972	27	14	afo	0.5	0	TRUE	3.23	1.57	-7.38	254.539993	146.98	18.8	3.4	37.1	19.61	10.3	40.78	-0.9732	0.9206	-0.8445	0.7596	0.3654	-0.0438	0.9927	0.1202
S99_04349	4349	1999.186	25.982	88.158	1985	14	17	afo	0.5	0	TRUE	3.13	1.58	-5.31	240.139999	173.54	17	2.7	34.9	10.48	9.6	44.81	-0.9664	0.9008	-0.8066	0.7982	0.4557	0.0741	0.9927	0.1202
S99_04354	4354	1999.269	26.124	88.563	1989	10	20	afo	0.6	1	FALSE	3.01	0.92	-2.92	241.350006	101.33	11.3	1.9	30.1	7.54	9.2	60.37	-0.7823	0.418	-0.0235	0.8472	0.5766	0.2493	0.9927	0.1202
S99_04355	4355	1999.269	26.106	88.526	1997	3	23	afo	0.5	0	TRUE	3.06	0.98	-3.71	253.320007	115.23	11.9	1.8	31.5	7.6	9.9	59.33	-0.7991	0.4579	-0.0772	0.841	0.5609	0.2255	0.9927	0.1202
S99_04357	4357	1999.269	25.984	88.504	1985	14	16	afo	2.3	1	FALSE	3.23	1.11	-3.67	291.600006	134.95	13.8	2.2	32.3	31.51	9.1	51.38	-0.8091	0.482	-0.1106	0.7989	0.4574	0.0764	0.9927	0.1202
S99_04358	4358	1999.269	26.03	88.46	1982	17	22	afo	0.5	0	TRUE	3.14	1.48	-4.43	271.140014	149.21	13.8	1.9	33.2	14.89	9.8	52.35	-0.8291	0.5312	-0.1813	0.8148	0.4958	0.13	0.9927	0.1202
S99_04359	4359	1999.269	26.034	88.462	1995	5	21	afo	0.5	0	TRUE	3.14	1.46	-4.45	270.220001	148.67	13.8	1.9	33.2	15.46	10	53.32	-0.8282	0.5289	-0.178	0.8161	0.4991	0.1348	0.9927	0.1202
S99_04360	4360	1999.352	25.225	89.013	1999	1	26	asl	12.6	1	FALSE	5.28	1.23	-12.6	159.490005	279.91	17.5	13.8	49.6	7.2	7.4	23.8	-0.5778	8.00E-04	0.3844	0.5371	-0.0673	-0.4183	0.9927	0.1202
S99_04361	4361	1999.352	25.24	89.013	1997	3	25	rb	0.5	0	TRUE	5.21	1.16	-12.44	158.119995	277.77	17.1	13.4	49.1	7.64	7.4	23.78	-0.5778	8.00E-04	0.3844	0.5423	-0.0589	-0.4148	0.9927	0.1202
S99_04362	4362	1999.352	25.244	88.996	1995	5	14	asl	6.1	1	FALSE	5.16	1.19	-12.39	161.289993	277.56	17.2	13.6	47.7	7.06	7.4	23.91	-0.5855	0.0143	0.3764	0.5436	-0.0567	-0.4138	0.9927	0.1202
S99_04364	4364	1999.352	25.182	89.076	1988	11	18	rb	4.3	1	FALSE	5.31	1.45	-12.79	168.380004	254.05	16.7	14.4	53.9	7.23	7.7	21.24	-0.5492	-0.0476	0.4097	0.5222	-0.0909	-0.4273	0.9927	0.1202
S99_04366	4366	1999.352	25.231	89.141	1999	1	26	rb	0.8	1	FALSE	4.92	1.4	-12.15	174.619995	207.98	14.4	12.6	53.7	11.49	7.9	21.65	-0.5197	-0.0949	0.4287	0.5392	-0.064	-0.4169	0.9927	0.1202
S99_04367	4367	1999.352	25.201	89.046	1984	15	19	rb	0.5	0	TRUE	5.38	1.35	-12.68	159.619995	274.12	17.7	14.1	52.8	6.75	7.4	21.28	-0.5628	-0.0248	0.3985	0.5288	-0.0806	-0.4235	0.9927	0.1202
S99_04368	4368	1999.436	25.039	89.126	1998	2	25	rb	0.8	1	FALSE	4.61	4.02	-16.09	195.020004	133.22	9.5	16.9	54.3	9.12	6.6	18.39	-0.5265	-0.0842	0.4249	0.4729	-0.1645	-0.445	0.9927	0.1202
S99_04369	4369	1999.436	25.022	89.137	1997	3	23	rb	0.5	0	TRUE	4.51	4.47	-16.38	194.020004	119.69	9	17.1	54.2	9.58	6.8	18.13	-0.5215	-0.0921	0.4277	0.4671	-0.1728	-0.4459	0.9927	0.1202
S99_04370	4370	1999.436	24.973	89.17	1999	1	22	rb	1.2	1	FALSE	4.43	4.56	-15.38	190.309997	103.48	8.8	17.2	54.4	9.18	6.7	18.19	-0.5065	-0.1152	0.4349	0.4502	-0.196	-0.4472	0.9927	0.1202
S99_04371	4371	1999.436	24.973	89.141	1997	3	37	rb	0.7	1	FALSE	4.41	5.33	-16.86	197.919998	91.7	8.7	17.7	53.7	8.32	6.6	18.24	-0.5197	-0.0949	0.4287	0.4502	-0.196	-0.4472	0.9927	0.1202
S99_04372	4372	1999.436	24.998	89.076	1999	1	25	rb	0.5	0	TRUE	4.83	4.46	-16.9	202.529998	125.34	10.9	17.8	49.9	6.99	6.3	17.87	-0.5492	-0.0476	0.4097	0.4588	-0.1843	-0.4468	0.9927	0.1202
S99_04373	4373	1999.436	25.069	89.142	1998	2	37	rb	0.8	1	FALSE	4.68	3.3	-15.14	192.25	150.29	11.1	16.1	54.5	9.11	7	19.85	-0.5192	-0.0956	0.4289	0.4833	-0.1497	-0.4427	0.9927	0.1202
S99_05079	5079	1999.396	25.036	90.01	1974	25	37	asc	5.4	1	FALSE	4.28	1.31	-1.67	225.5	153.95	7	15.9	32.3	1.21	6.8	17.36	-0.1247	-0.4767	0.1823	0.4719	-0.166	-0.4451	0.9226	0.3857
S99_05080	5080	1999.396	25.034	89.949	1996	4	38	asl	38.8	1	FALSE	4.4	1.3	-1.96	255.440002	143.87	6.6	14.4	36.9	1.37	7.3	17.39	-0.1525	-0.4651	0.2198	0.4712	-0.167	-0.4452	0.9226	0.3857
S99_05082	5082	1999.396	25.013	90.015	1997	3	38	asl	3.1	1	FALSE	4.31	1.38	-1.93	214.089996	163.67	7.1	15.1	30.9	1.05	6.8	16.85	-0.1225	-0.4775	0.1791	0.464	-0.1771	-0.4463	0.9226	0.3857
S99_05087	5087	1999.399	24.947	89.998	1998	2	13	asl	0.5	0	TRUE	4.51	1.35	-3.01	203.089996	171.23	7.1	14.6	29	1.01	6.6	15.79	-0.1302	-0.4746	0.1898	0.4412	-0.208	-0.4471	0.9159	0.4015
S99_05088	5088	1999.399	24.974	90.015	1998	2	37	asl	0.5	0	TRUE	4.38	1.36	-2.39	202.179992	173.41	7.2	14.2	29.3	0.91	6.6	16.87	-0.1225	-0.4775	0.1791	0.4505	-0.1956	-0.4472	0.9159	0.4015
S99_05089	5089	1999.402	24.989	89.956	1996	4	14	asl	115	1	FALSE	4.49	1.37	-2.8	233.850006	151.91	6.8	12.5	34.5	1.21	7.5	16.86	-0.1493	-0.4666	0.2156	0.4557	-0.1885	-0.447	0.9088	0.4172
S99_05090	5090	1999.402	24.949	89.962	1999	1	37	asl	19.7	1	FALSE	4.56	1.37	-2.98	219.929992	166.19	6.9	14.1	31.8	1.23	6.9	15.83	-0.1466	-0.4678	0.212	0.4419	-0.2071	-0.4471	0.9088	0.4172
S99_05102	5102	1999.402	25.213	89.904	1988	11	31	asl	19.3	1	FALSE	4.3	1.25	-1.64	356.700012	50.94	7.2	25.4	48.1	1.75	8.5	19.5	-0.1729	-0.4552	0.2464	0.5329	-0.074	-0.421	0.9088	0.4172
S99_05103	5103	1999.402	25.213	89.904	1992	8	14	asl	0.5	0	TRUE	4.3	1.25	-1.64	356.700012	50.94	7.2	25.4	48.1	1.75	8.5	19.5	-0.1729	-0.4552	0.2464	0.5329	-0.074	-0.421	0.9088	0.4172
S99_05104	5104	1999.402	25.249	89.93	1988	11	14	afy	15.2	1	FALSE	4.22	1.27	-1.79	343.119995	56.02	7.2	26.6	46	1.91	8.2	20.24	-0.1611	-0.4611	0.2312	0.5454	-0.0539	-0.4125	0.9088	0.4172
S99_05106	5106	1999.402	25.225	89.963	1999	1	27	afy	14.8	1	FALSE	4.18	1.27	-1.51	312.940002	77.95	7	28.6	42	2.05	8.1	20.43	-0.1461	-0.468	0.2114	0.5371	-0.0673	-0.4183	0.9088	0.4172
S99_05107	5107	1999.402	25.225	89.963	1998	2	14	afy	3	1	FALSE	4.18	1.27	-1.51	312.940002	77.95	7	28.6	42	2.05	8.1	20.43	-0.1461	-0.468	0.2114	0.5371	-0.0673	-0.4183	0.9088	0.4172
S99_05126	5126	1999.41	25.125	89.837	1997	3	23	asl	0.5	1	FALSE	4.47	1.29	-2.07	361.279998	56.34	6.6	13.8	52.6	1.94	8.7	17.17	-0.2034	-0.438	0.284	0.5026	-0.1211	-0.4365	0.8861	0.4636
S99_05141	5141	1999.016	23.906	90.901	1997	3	21	asd	1.9	1	FALSE	4.03	0.89	1.41	99.010002	47.5	5.7	9.6	15.7	1.84	2.9	3.8	0.2802	-0.3823	-0.3653	0.0821	-0.4899	-0.1218	0.9947	0.1031
S99_05142	5142	1999.016	23.886	90.85	1989	10	18	asd	153	1	FALSE	4.14	0.98	1.7	100.910003	56.9	5.6	10.4	15	1.26	3	2.5	0.257	-0.4009	-0.3431	0.0752	-0.4915	-0.1117	0.9947	0.1031
S99_05143	5143	1999.016	23.931	90.775	1994	6	27	asl	4	1	FALSE	4.25	1.28	1.98	100.419998	78.41	5.8	15	15	0.8	3	5.79	0.2229	-0.4255	-0.3067	0.0907	-0.4877	-0.1342	0.9947	0.1031
S99_05158	5158	1999.016	23.81	90.794	1990	10	22	asl	89.4	1	FALSE	4.07	0.75	1.09	103.190002	51.47	5	10.1	13.9	0.93	3.2	4.32	0.2315	-0.4196	-0.3163	0.049	-0.4964	-0.0732	0.9947	0.1031
S99_05160	5160	1999.1	23.972	90.655	1990	10	32	rm	1.6	1	FALSE	4.5	2.56	-1.4	105.419998	87.94	3.4	26.2	16	0.83	3.1	5.67	0.1684	-0.4575	-0.2406	0.1049	-0.4835	-0.1544	0.9947	0.1031
S99_05162	5162	1999.1	23.975	90.68	1995	5	29	asl	21.2	1	FALSE	4.45	2.25	0.07	103.669998	85.06	4.1	23.8	16.1	0.74	3.1	7.06	0.1797	-0.4515	-0.2551	0.1059	-0.4832	-0.1559	0.9947	0.1031
S99_05163	5163	1999.1	24.009	90.666	1982	17	43	asl	51.9	1	FALSE	4.52	2.69	-0.87	104.68	84.51	4.2	23.2	16.3	0.84	3.1	7.35	0.1734	-0.4549	-0.247	0.1176	-0.4792	-0.1724	0.9947	0.1031
S99_05164	5164	1999.1	24	90.652	1998	2	50	asl	3.9	1	FALSE	4.55	2.85	-1.81	106.18	85.93	3.8	25	16	0.88	3.1	6.11	0.167	-0.4582	-0.2389	0.1145	-0.4803	-0.168	0.9947	0.1031
S99_05167	5167	1999.433	24.24	89.651	1978	21	22	asl	1	1	FALSE	6.16	0.82	-3	371.890014	2.21	6.4	4.4	59.3	9.85	7.8	10.44	-0.2879	-0.3757	0.3722	0.1973	-0.4416	-0.2768	0.9947	0.1031
S99_05175	5175	1999.516	24.386	89.4	1996	4	21	asc	0.8	1	FALSE	6.72	0.94	-9.7	260.859985	96.92	10.3	15.5	44.6	2.64	6.9	9.54	-0.402	-0.2576	0.4406	0.2477	-0.408	-0.3335	0.9947	0.1031
S99_05181	5181	1999.516	24.425	89.373	1992	8	22	asc	0.5	0	TRUE	6.49	1.29	-8.89	256.510009	97.12	11.1	16.8	43.9	3.9	6.7	9.71	-0.4142	-0.2426	0.4437	0.2611	-0.3977	-0.3472	0.9947	0.1031
S99_05183	5183	1999.516	24.395	89.352	1993	7	21	asc	0.5	0	TRUE	6.69	1.16	-9.02	246.940002	111.45	11.1	16.7	43	4.67	7	8.55	-0.4238	-0.2306	0.4454	0.2508	-0.4057	-0.3367	0.9947	0.1031
S99_05184	5184	1999.516	24.423	89.428	1994	6	21	asl	0.5	0	TRUE	6.34	1.33	-8.37	272.019989	79.72	9.9	15.9	46.6	3.15	6.9	10.89	-0.3892	-0.2728	0.4364	0.2604	-0.3983	-0.3465	0.9947	0.1031
S99_05187	5187	1999.6	24.383	89.54	1996	4	25	asl	2.7	1	FALSE	6.19	1.47	-5.78	320.970001	42.93	8.6	11.2	54.5	3.99	7.3	10.12	-0.3383	-0.3283	0.4107	0.2466	-0.4088	-0.3324	0.9947	0.1031
S99_05188	5188	1999.6	24.272	89.579	1997	3	24	asl	12.5	1	FALSE	6.44	1.03	-4.55	342.320007	18.05	7.7	6.2	55.7	4.81	7.6	10.04	-0.3206	-0.3458	0.3985	0.2083	-0.4349	-0.2899	0.9947	0.1031
S99_05189	5189	1999.6	24.254	89.5	1992	8	23	asl	1.3	1	FALSE	6.83	1.15	-6.03	297.600006	57.62	7.8	8.6	48.7	2.18	7.5	9.38	-0.3565	-0.3094	0.4215	0.2021	-0.4387	-0.2826	0.9947	0.1031
S99_05190	5190	1999.6	24.27	89.472	1994	6	25	ppc	26.4	1	FALSE	6.89	1.19	-6.8	282.790008	71.98	8.2	10.3	47.4	1.74	7.3	9.93	-0.3692	-0.2955	0.428	0.2077	-0.4353	-0.2891	0.9947	0.1031
S99_05191	5191	1999.6	24.291	89.519	1975	24	27	asl	16.7	1	FALSE	6.65	1.16	-6.18	312.570007	42.24	8.2	8.9	50.7	2.44	7.4	11.07	-0.3479	-0.3185	0.4166	0.2149	-0.4307	-0.2975	0.9947	0.1031
S99_05192	5192	1999.6	24.337	89.525	1996	4	25	asl	15.9	1	FALSE	6.43	1.28	-6.28	317.149993	38.51	8.5	10.1	53.6	2.56	7.2	10.13	-0.3451	-0.3213	0.4149	0.2308	-0.4201	-0.3154	0.9947	0.1031
S99_05193	5193	1999.6	24.355	89.462	1995	5	25	ppc	28.4	1	FALSE	6.62	1.17	-8.18	283.23001	72.28	9.2	13	49.3	0.46	7.3	10.76	-0.3738	-0.2904	0.4301	0.237	-0.4158	-0.3222	0.9947	0.1031
S99_05194	5194	1999.6	24.387	89.458	1998	2	24	asl	37	1	FALSE	6.47	1.23	-8.13	281.660003	70.22	9.4	14	48	1.23	6.8	10.77	-0.3756	-0.2884	0.4309	0.248	-0.4077	-0.3339	0.9947	0.1031
S99_05195	5195	1999.6	24.387	89.457	1988	11	17	asl	25.2	1	FALSE	6.48	1.23	-8.16	281.179992	70.51	9.4	14	47.9	1.26	6.9	10.69	-0.3761	-0.2879	0.4311	0.248	-0.4077	-0.3339	0.9947	0.1031
S99_05196	5196	1999.683	24.207	89.715	1986	13	20	asd	1	1	FALSE	5.73	0.96	-1.65	370.450012	10.25	4.3	4.7	58.9	7.21	8	2.5	-0.2588	-0.3995	0.3449	0.1859	-0.4481	-0.2628	0.9947	0.1031
S99_05197	5197	1999.683	24.209	89.715	1994	6	14	asd	0.5	0	TRUE	5.72	0.96	-1.69	370.359985	10.72	4.3	4.7	59	7.34	8	2.5	-0.2588	-0.3995	0.3449	0.1866	-0.4478	-0.2637	0.9947	0.1031
S99_05198	5198	1999.683	24.139	89.777	1976	23	28	asl	0.6	1	FALSE	5.4	1.18	0.2	376.690002	22.7	1.4	5.2	55.1	2.98	8.6	10.62	-0.2306	-0.4202	0.3153	0.1625	-0.4604	-0.233	0.9947	0.1031
S99_05199	5199	1999.683	24.15	89.784	1986	13	22	asl	3.7	1	FALSE	5.34	1.24	0.19	372.059997	24.87	1.9	5.4	55.1	3.28	8.6	10.92	-0.2274	-0.4224	0.3118	0.1663	-0.4585	-0.2379	0.9947	0.1031
S99_05200	5200	1999.683	24.134	89.784	1998	2	14	asl	2.2	1	FALSE	5.38	1.18	0.2	377.470001	25.34	1.6	5.3	54.9	2.88	8.6	10.44	-0.2274	-0.4224	0.3118	0.1607	-0.4612	-0.2307	0.9947	0.1031
S99_05201	5201	1999.683	24.093	89.792	1988	11	22	asl	0.5	0	TRUE	5.42	1.05	0.47	391.48001	30.73	2.2	5.2	51.9	2.05	8.6	8.9	-0.2238	-0.4249	0.3077	0.1466	-0.4678	-0.212	0.9947	0.1031
S99_05202	5202	1999.683	24.046	89.781	1999	1	18	asl	1.1	1	FALSE	5.47	0.92	0.41	406.399993	21.29	2.7	5.3	49.9	1.56	8.5	9.22	-0.2288	-0.4215	0.3133	0.1304	-0.4745	-0.19	0.9947	0.1031
S99_05203	5203	1999.683	24.225	89.696	1997	3	15	asd	36	1	FALSE	5.86	0.87	-2.22	370.970001	8.11	5.2	4.6	59.3	9.17	7.8	10.08	-0.2674	-0.3927	0.3533	0.1921	-0.4446	-0.2705	0.9947	0.1031
S99_05212	5212	1999.933	25.438	89.448	1983	16	13	afy	84.1	1	FALSE	4.11	1.19	-1.54	341.5	-31.77	10.1	11.3	62.1	9.1	10.1	23.06	-0.3801	-0.2832	0.4329	0.6106	0.0592	-0.3468	0.9947	0.1031
S99_05213	5213	1999.933	25.48	89.467	1989	10	19	afy	4.1	1	FALSE	3.99	1.47	-3.27	358.200012	-40.59	9.8	11.1	58	5.89	10.1	23.4	-0.3715	-0.293	0.4291	0.625	0.086	-0.3271	0.9947	0.1031
S99_05214	5214	1999.933	25.43	89.493	1999	1	13	afy	0.5	0	TRUE	4.2	1.25	-2.14	357.700012	-36.88	10	11.4	62.2	8.22	10.2	22.85	-0.3597	-0.3059	0.4232	0.6078	0.0541	-0.3504	0.9947	0.1031
S99_05215	5215	1999.933	25.41	89.398	1999	1	14	afy	20	1	FALSE	4.02	0.99	0.73	313.279998	-17.71	10.4	10.6	62.3	10.3	10.1	23.06	-0.4029	-0.2566	0.4408	0.6009	0.0416	-0.3589	0.9947	0.1031
S99_05216	5216	1999.933	25.45	89.398	1994	6	18	afy	0.6	1	FALSE	3.98	1.16	-0.42	321.829986	-18.86	10	10.2	60.2	6.81	10.1	23.35	-0.4029	-0.2566	0.4408	0.6147	0.0668	-0.3414	0.9947	0.1031
S99_05217	5217	1999.933	25.422	89.377	1999	1	13	afy	2	1	FALSE	4	1.08	0.39	306.149993	-8.52	10.3	10	60.4	7.97	10	24.22	-0.4124	-0.2449	0.4433	0.605	0.0491	-0.3538	0.9947	0.1031
S99_05218	5218	1999.933	25.357	89.372	1999	1	18	rb	0.5	0	TRUE	3.93	1.1	1.86	289.470001	-10.34	11.1	10	62.8	14.31	9.7	23.26	-0.4147	-0.2421	0.4437	0.5826	0.0092	-0.3795	0.9947	0.1031
S99_05219	5219	1999.933	25.354	89.418	1994	6	13	afy	8	1	FALSE	3.93	1.09	2.26	306.160003	-26.44	10.9	11.1	65.1	18.33	10	21.29	-0.3938	-0.2674	0.438	0.5816	0.0074	-0.3806	0.9947	0.1031
S99_05220	5220	1999.933	25.354	89.418	1983	16	10	afy	0.5	0	TRUE	3.93	1.1	2.26	305.829986	-26.36	10.9	11.1	65.1	18.33	10	21.29	-0.3938	-0.2674	0.438	0.5816	0.0074	-0.3806	0.9947	0.1031
S99_05226	5226	1999.455	25.109	89.413	1986	13	14	asl	0.5	0	TRUE	3.96	1.21	-3.89	227.25	76.94	14.1	10.2	67	8.16	8.4	19.56	-0.396	-0.2647	0.4388	0.4971	-0.1294	-0.4386	0.9711	0.2387
S99_05227	5227	1999.455	25.099	89.433	1991	9	18	asl	45.2	1	FALSE	4.03	1.03	-3.4	230.429992	88.65	13.8	9.9	67.4	7.93	8.6	18.38	-0.387	-0.2754	0.4356	0.4936	-0.1345	-0.4397	0.9711	0.2387
S99_05228	5228	1999.455	25.103	89.461	1999	1	28	asl	1	1	FALSE	4.07	0.82	-2.72	243.509994	91.78	13.4	9.1	68.7	7.28	8.6	17.42	-0.3742	-0.2899	0.4303	0.495	-0.1325	-0.4393	0.9711	0.2387
S99_05229	5229	1999.455	25.103	89.462	1984	15	21	asl	0.5	0	TRUE	4.07	0.82	-2.7	243.679992	91.86	13.4	9.1	68.8	7.25	8.6	17.59	-0.3738	-0.2904	0.4301	0.495	-0.1325	-0.4393	0.9711	0.2387
S99_05234	5234	1999.458	25.162	89.523	1988	11	21	asl	0.5	0	TRUE	3.97	0.55	-0.64	300.690002	46.74	11.1	7.5	72.9	6.5	9.4	18.61	-0.3461	-0.3204	0.4155	0.5154	-0.1016	-0.4309	0.9668	0.2554
S99_05235	5235	1999.458	25.129	89.523	1998	2	18	asl	5.4	1	FALSE	4.1	0.54	-1.41	287.790008	73.55	11.6	7.6	71.4	4.26	9.4	17.73	-0.3461	-0.3204	0.4155	0.504	-0.119	-0.436	0.9668	0.2554
S99_05236	5236	1999.458	25.109	89.542	1998	2	20	asl	5.6	1	FALSE	4.26	0.54	-1.94	291.100006	90.12	11.4	7.3	72.2	2.86	9.4	17.69	-0.3374	-0.3292	0.4101	0.4971	-0.1294	-0.4386	0.9668	0.2554
S99_05237	5237	1999.458	25.09	89.5	1977	22	29	asl	15.5	1	FALSE	4.23	0.63	-2.4	256.959991	107.99	12.8	8.3	71	5.37	9	17.17	-0.3565	-0.3094	0.4215	0.4905	-0.1391	-0.4407	0.9668	0.2554
S99_05238	5238	1999.458	25.077	89.55	1998	2	17	asl	0.5	0	TRUE	4.46	0.54	-2.74	284.329986	117.67	11.6	7.2	71.7	3.14	9.3	18	-0.3338	-0.3329	0.4077	0.486	-0.1457	-0.442	0.9668	0.2554
S99_05239	5239	1999.458	25.13	89.589	1988	11	13	asl	4.3	1	FALSE	4.33	0.69	-1.86	326.700012	66.55	9.6	6.1	72.9	2.23	9.3	18.09	-0.3161	-0.3502	0.3952	0.5043	-0.1185	-0.4358	0.9668	0.2554
S99_05240	5240	1999.458	25.186	89.577	1988	11	21	asl	13.3	1	FALSE	4.14	0.81	-0.92	340.779998	26.25	9	6.2	74.9	2.71	9.5	19.21	-0.3215	-0.3449	0.3992	0.5236	-0.0887	-0.4265	0.9668	0.2554
S99_05241	5241	1999.463	25.764	89.201	1998	2	18	afy	3.7	1	FALSE	3.17	1.42	0.91	222.070007	46.25	12.1	5.5	47.5	9.51	9.3	32.43	-0.4924	-0.1363	0.4401	0.723	0.2841	-0.1396	0.9575	0.2885
S99_05242	5242	1999.463	25.796	89.188	1978	21	27	afy	1.4	1	FALSE	3.08	1.3	1.14	215.169998	44.9	12.9	5.3	48.5	10.22	9.3	33.74	-0.4983	-0.1276	0.4381	0.734	0.3082	-0.1123	0.9575	0.2885
S99_05243	5243	1999.463	25.801	89.143	1998	2	18	afy	0.7	1	FALSE	3.04	1.31	1.49	208.710006	45.93	13.1	5.2	44.9	11.24	9.1	36.73	-0.5187	-0.0964	0.4291	0.7358	0.312	-0.1079	0.9575	0.2885
S99_05244	5244	1999.463	25.734	89.104	1998	2	36	afy	0.9	1	FALSE	3.2	1.92	0.45	209.880004	66.09	12.6	6.7	44.1	11.61	8.2	34.65	-0.5365	-0.0683	0.4187	0.7127	0.2618	-0.1641	0.9575	0.2885
S99_05245	5245	1999.463	25.737	89.141	1998	2	30	afy	1.9	1	FALSE	3.23	1.74	0.74	214.919998	59.48	12.1	6.2	45.5	10.48	8.9	35.32	-0.5197	-0.0949	0.4287	0.7137	0.264	-0.1617	0.9575	0.2885
S99_05247	5247	1999.463	25.719	89.236	1998	2	18	afy	0.6	1	FALSE	3.27	1.43	0.62	237.139999	43.03	8.5	6.5	45.9	7.61	9.4	30.44	-0.4765	-0.1594	0.4443	0.7075	0.2508	-0.1759	0.9575	0.2885
S99_05248	5248	1999.463	25.709	89.27	1998	2	13	afy	0.5	0	TRUE	3.26	1.3	0.57	246.979995	38.58	7.8	7	44.4	7.49	9.7	30.55	-0.461	-0.1812	0.4466	0.704	0.2435	-0.1836	0.9575	0.2885
S99_05249	5249	1999.463	25.766	89.279	1998	2	18	afy	3.1	1	FALSE	3.14	1.19	0.47	234.089996	38.8	10.6	7.4	44.2	7.83	9.3	32.87	-0.4569	-0.1868	0.4469	0.7237	0.2856	-0.138	0.9575	0.2885
S99_05250	5250	1999.463	25.773	89.242	1998	2	23	afy	21.6	1	FALSE	3.12	1.28	0.71	226.600006	41.66	11.5	6.3	46.4	8.55	9.5	31.19	-0.4738	-0.1633	0.4448	0.7261	0.2909	-0.1321	0.9575	0.2885
S99_05251	5251	1999.463	25.747	89.233	1985	14	8	afy	0.5	0	TRUE	3.21	1.37	0.74	230.820007	44.58	10.7	6.2	46.5	8.44	9.4	31.52	-0.4778	-0.1575	0.444	0.7171	0.2714	-0.1537	0.9575	0.2885
S99_05253	5253	1999.469	25.511	89.378	1993	7	31	afy	22.3	1	FALSE	3.86	1.24	-0.33	318.880004	-13.22	9.4	8.8	55.3	4.82	9.8	24.23	-0.412	-0.2454	0.4432	0.6357	0.1062	-0.3113	0.947	0.3213
S99_05254	5254	1999.469	25.511	89.378	1995	5	20	afy	14.1	1	FALSE	3.86	1.24	-0.33	319.049987	-13.38	9.4	8.8	55.3	4.82	9.8	24.23	-0.412	-0.2454	0.4432	0.6357	0.1062	-0.3113	0.947	0.3213
S99_05255	5255	1999.469	25.53	89.32	1990	1	31	afy	0.5	0	TRUE	3.76	1.28	-0.38	290.820007	14.06	8.8	7.7	53.2	4.37	9.4	26.21	-0.4383	-0.2118	0.4469	0.6423	0.1188	-0.301	0.947	0.3213
S99_05256	5256	1999.469	25.537	89.276	1998	2	29	afy	0.5	0	TRUE	3.75	1.36	-0.86	271.149993	37.33	8.7	7.7	51.7	4.12	8.9	27.22	-0.4583	-0.1849	0.4468	0.6447	0.1235	-0.2971	0.947	0.3213
S99_05257	5257	1999.469	25.53	89.204	1992	8	29	rb	0.5	0	TRUE	3.83	1.52	-2.1	243.160003	71.37	9.7	8.1	51.5	4.31	8.6	28.71	-0.491	-0.1383	0.4406	0.6423	0.1188	-0.301	0.947	0.3213
S99_05258	5258	1999.469	25.524	89.163	1991	9	23	rb	0.5	0	TRUE	3.88	1.58	-2.98	229.759994	102.39	10.6	8.4	50.3	4.47	8.2	28.06	-0.5097	-0.1104	0.4335	0.6402	0.1148	-0.3043	0.947	0.3213
S99_05259	5259	1999.469	25.493	89.149	1993	7	12	afy	0.5	0	TRUE	3.97	1.48	-4.04	222.779998	112.21	11.3	8.9	52.1	4.42	8.2	27.18	-0.516	-0.1006	0.4305	0.6295	0.0945	-0.3206	0.947	0.3213
S99_05260	5260	1999.469	25.556	89.193	1997	3	33	rb	0.5	0	TRUE	3.75	1.6	-1.8	240.710006	75.01	9.6	7.9	49.8	4.8	8.6	30.51	-0.496	-0.1309	0.4389	0.6513	0.1362	-0.2863	0.947	0.3213
S99_05268	5268	1999.469	25.661	89.279	1991	9	24	afy	17	1	FALSE	3.37	1.33	0.49	259.959991	31.86	7.3	6.8	44	5.59	9.8	29.27	-0.4569	-0.1868	0.4469	0.6875	0.2089	-0.2189	0.947	0.3213
S99_05274	5274	1999.471	25.611	89.017	1980	19	24	afy	0.5	0	TRUE	3.56	2.08	-3.1	204.190002	127.78	13	9.9	38.8	6.59	8.2	30.8	-0.576	-0.0023	0.3862	0.6702	0.1738	-0.2527	0.9413	0.3375
S99_05275	5275	1999.471	25.627	89.097	1979	20	24	afy	0.5	0	TRUE	3.5	2.16	-1.72	215.929992	95.94	12	8.3	44.3	5.52	8.6	30.78	-0.5397	-0.0632	0.4166	0.6758	0.185	-0.2422	0.9413	0.3375
S99_05276	5276	1999.471	25.731	89.083	1992	8	26	afy	0.5	0	TRUE	3.19	2	0.29	207.289993	69.6	12.9	7	43.2	11.96	8.4	34.27	-0.546	-0.0528	0.4121	0.7116	0.2596	-0.1665	0.9413	0.3375
S99_05277	5277	1999.471	25.698	89.145	1992	8	14	afy	34.9	1	FALSE	3.35	1.92	0.16	221.380004	62.66	11.2	6.7	45.2	9.07	9	33.71	-0.5178	-0.0978	0.4296	0.7002	0.2355	-0.192	0.9413	0.3375
S99_05279	5279	1999.474	25.815	89.108	1992	8	27	afy	14.5	1	FALSE	2.98	1.22	1.9	202.929992	46.58	13.4	5.2	42.4	11.89	8.9	37.38	-0.5347	-0.0712	0.4199	0.7406	0.3227	-0.0954	0.9354	0.3537
S99_05280	5280	1999.474	25.779	89.082	1996	4	24	afy	0.5	0	TRUE	3.07	1.55	1.19	200.229995	62.02	13.2	6	41.7	12.66	7.9	35.85	-0.5465	-0.0521	0.4117	0.7282	0.2954	-0.127	0.9354	0.3537
S99_05286	5286	1999.477	25.811	88.532	1998	2	27	afo	3.1	1	FALSE	3.71	1.04	-3.57	340.619995	115.27	13.9	5.3	31.4	2.47	8.9	42.57	-0.7964	0.4514	-0.0682	0.7392	0.3197	-0.099	0.9291	0.3697
S99_05287	5287	1999.477	25.855	88.539	1977	22	19	rb	5.4	1	FALSE	3.51	0.89	-2.64	362.549987	73.34	13.9	4.2	31.4	3.28	9.2	43.37	-0.7932	0.4438	-0.0579	0.7544	0.3537	-0.0582	0.9291	0.3697
S99_05300	5300	1999.482	25.946	88.722	1982	17	19	afy	3.5	1	FALSE	3.09	0.94	0.12	251.949996	39.94	13.6	4	27.4	9.59	8.9	47.49	-0.7101	0.2563	0.1701	0.7858	0.4262	0.0343	0.9159	0.4015
S99_05301	5301	1999.482	25.908	88.727	1997	3	15	afy	0.6	1	FALSE	3.18	0.97	-0.45	256.98001	51.06	13.7	4.8	27.1	7.58	8.9	44.18	-0.7078	0.2515	0.1752	0.7727	0.3956	-0.0057	0.9159	0.4015
S99_05302	5302	1999.482	25.858	88.744	1984	15	19	afy	2.7	1	FALSE	3.23	1.04	-1.26	252.119995	72.42	13.7	6.5	26.8	5.61	8.8	42.54	-0.7001	0.2351	0.1924	0.7554	0.356	-0.0554	0.9159	0.4015
S99_05303	5303	1999.482	25.845	88.777	1995	5	21	afy	1	1	FALSE	3.2	1	-1.32	240.029998	70.37	13.7	7.2	27.4	5.65	8.5	43.39	-0.6851	0.204	0.2238	0.7509	0.3459	-0.0677	0.9159	0.4015
S99_05304	5304	1999.482	25.823	88.782	1989	10	18	afy	3.1	1	FALSE	3.23	1.05	-1.65	236.25	83.08	13.4	8.1	28	5.54	8.5	42.99	-0.6828	0.1993	0.2284	0.7434	0.3289	-0.0881	0.9159	0.4015
S99_05308	5308	1999.488	25.765	88.813	1994	6	34	afy	1.5	1	FALSE	3.29	1.26	-2.64	217.369995	113.93	12.2	11.6	30	6.18	8.6	39.66	-0.6687	0.1708	0.2555	0.7234	0.2849	-0.1388	0.9015	0.4328
S99_05309	5309	1999.488	25.771	88.782	1994	6	32	afy	13.4	1	FALSE	3.32	1.28	-2.3	224.789993	114.45	12.4	11.2	29.2	5.81	8.5	39.62	-0.6828	0.1993	0.2284	0.7254	0.2894	-0.1338	0.9015	0.4328
S99_05324	5324	1999.493	25.359	89.125	1986	13	25	rb	0.5	0	TRUE	4.51	0.93	-8.81	190.619995	177.65	13	10.5	51.9	6.33	8	25.17	-0.5269	-0.0835	0.4246	0.5833	0.0104	-0.3788	0.8861	0.4636
S99_05326	5326	1999.493	25.335	89.045	1995	5	30	rb	0.5	0	TRUE	4.68	0.79	-10.82	171.330001	231.11	14.5	11.4	48.4	6.91	7.8	26.02	-0.5633	-0.0241	0.3981	0.575	-0.004	-0.3872	0.8861	0.4636
S99_05330	5330	1999.496	25.271	89.007	1978	21	23	rb	0.5	0	TRUE	5.03	1.02	-12.12	-9.998999	439.82	16.4	12.9	48.2	7.68	7.7	23.9	-0.5805	0.0056	0.3817	0.5529	-0.0414	-0.4068	0.878	0.4787
S99_05334	5334	1999.499	24.887	88.915	1997	3	32	asl	0.5	0	TRUE	6.53	2.17	-13.63	166.339996	227.39	12.5	15.7	39.9	4.44	6.1	16.16	-0.6224	0.081	0.3309	0.4205	-0.2348	-0.4449	0.8696	0.4938
S99_05335	5335	1999.499	24.899	88.885	1992	8	34	rb	1.4	1	FALSE	6.53	2.05	-13.74	164.529998	242.06	13.2	15.5	38	4.77	6.1	15.01	-0.636	0.1067	0.3109	0.4246	-0.2295	-0.4455	0.8696	0.4938
S99_05341	5341	1999.019	24.923	88.903	1976	23	30	rb	0.5	0	TRUE	6.37	2.16	-14.59	173.130004	230.52	13.6	15.9	40.5	4.8	6.1	16.36	-0.6278	0.0912	0.3231	0.4329	-0.2189	-0.4465	0.9927	0.1202
S99_05342	5342	1999.019	24.965	88.899	1982	17	24	asl	0.5	0	TRUE	6.23	2.11	-15.48	180.050003	232.82	14.9	16.1	39.8	5.11	6.2	16.79	-0.6296	0.0947	0.3204	0.4474	-0.1998	-0.4472	0.9927	0.1202
S99_05343	5343	1999.019	24.965	88.903	1992	8	27	asl	14.9	1	FALSE	6.2	2.15	-15.47	180.570007	230.93	14.8	16.2	40	5.07	6.2	16.88	-0.6278	0.0912	0.3231	0.4474	-0.1998	-0.4472	0.9927	0.1202
S99_05350	5350	1999.186	24.909	88.747	1997	3	32	asl	1.6	1	FALSE	6.07	2	-12.56	172.600006	273.76	14	14.9	30.9	4.08	5.5	18.41	-0.6987	0.2323	0.1953	0.4281	-0.2251	-0.446	0.9927	0.1202
S99_05351	5351	1999.186	24.912	88.74	1994	6	27	asl	6.6	1	FALSE	6.07	2.01	-12.75	174.089996	274.49	13.8	15.1	31	4.34	5.4	16.91	-0.7019	0.239	0.1884	0.4291	-0.2238	-0.4461	0.9927	0.1202
S99_05353	5353	1999.186	24.953	88.718	1989	10	27	asl	0.9	1	FALSE	5.96	1.84	-13.4	182.630004	274.26	14.4	15.6	32.9	5.84	5.7	18.49	-0.7119	0.2602	0.1659	0.4433	-0.2053	-0.4472	0.9927	0.1202
S99_05355	5355	1999.186	24.947	88.742	1996	4	23	asl	0.5	0	TRUE	6.03	1.82	-13.42	178.539993	277.75	15.2	15.2	33.3	5.12	5.8	18.14	-0.701	0.2371	0.1904	0.4412	-0.208	-0.4471	0.9927	0.1202
S99_05356	5356	1999.186	24.888	88.738	1999	1	27	asl	0.5	0	TRUE	5.98	2.15	-12.02	170.779998	266.39	11.5	14.9	30.2	4.18	5.4	17.58	-0.7028	0.2409	0.1864	0.4208	-0.2343	-0.4449	0.9927	0.1202
S99_05357	5357	1999.186	24.849	88.736	1998	2	28	asl	0.5	0	TRUE	5.83	2.32	-10.7	165.149993	259.3	8.4	14.6	30.2	4.48	5.6	15.91	-0.7037	0.2428	0.1844	0.4074	-0.2511	-0.4421	0.9927	0.1202
S99_05358	5358	1999.186	24.863	88.842	1996	4	21	rb	0.5	0	TRUE	6.54	1.93	-12.11	152	253.62	12.4	14.7	33.8	4.24	5.8	14.57	-0.6555	0.1446	0.2791	0.4122	-0.2451	-0.4432	0.9927	0.1202
S99_05359	5359	1999.269	24.602	88.932	1998	2	35	asl	1	1	FALSE	6.62	1.12	-9.73	126.43	170.97	14.8	15.5	41	3.71	5.2	13.71	-0.6146	0.0667	0.3415	0.3222	-0.3443	-0.3997	0.9927	0.1202
S99_05365	5365	1999.269	24.589	89.022	1993	7	34	ppc	0.5	0	TRUE	6.45	1.55	-8.68	157.309997	159.82	13	16.4	45.4	5.81	5.4	12.35	-0.5737	-0.0062	0.3885	0.3177	-0.3486	-0.3964	0.9927	0.1202
S99_05366	5366	1999.269	24.607	88.977	1995	5	34	ppc	0.5	0	TRUE	6.56	1.31	-9.39	141.36	164.9	14.6	15.9	43.6	4.68	5.4	11.8	-0.5942	0.0296	0.3668	0.3239	-0.3426	-0.4009	0.9927	0.1202
S99_05369	5369	1999.352	24.803	88.532	1994	6	30	rb	0.5	0	TRUE	5.85	5.53	-26.97	223.229995	214.95	11.6	19.3	25.4	18.25	5.2	26.1	-0.7964	0.4514	-0.0682	0.3915	-0.2701	-0.4372	0.9927	0.1202
S99_05370	5370	1999.352	24.805	88.505	1987	12	34	rb	0.5	0	TRUE	6.01	6.43	-27.58	231.470001	216.08	11.2	19.7	25.2	16.84	5.6	27.02	-0.8087	0.4809	-0.1091	0.3922	-0.2693	-0.4375	0.9927	0.1202
S99_05371	5371	1999.352	24.81	88.47	1978	21	41	rb	0.5	0	TRUE	6.26	7.92	-27.81	241.690002	220.27	10.5	19.6	25.4	13.2	5.8	29.02	-0.8246	0.5199	-0.1648	0.3939	-0.2672	-0.4381	0.9927	0.1202
S99_05372	5372	1999.352	24.855	88.439	1978	21	44	rb	0.5	0	TRUE	6.19	10.04	-27.28	244.899993	240.81	9.7	18.9	27.6	11.67	6	40.42	-0.8387	0.5551	-0.2167	0.4095	-0.2485	-0.4426	0.9927	0.1202
S99_06102	6102	1999.402	24.571	89.857	1997	3	36	asc	11.8	1	FALSE	5.02	1.26	-3.67	289.570007	99.2	5.3	12.3	41.2	4.14	7.8	12.33	-0.1943	-0.4434	0.2731	0.3115	-0.3545	-0.3917	0.9088	0.4172
S99_06103	6103	1999.402	24.589	89.864	1997	3	36	asc	1.8	1	FALSE	5.01	1.31	-3.82	276.470001	108.23	5.6	12.8	39.1	2.85	7.5	12.89	-0.1911	-0.4452	0.2692	0.3177	-0.3486	-0.3964	0.9088	0.4172
S99_06104	6104	1999.402	24.602	89.882	1990	10	27	asc	33.8	1	FALSE	5.01	1.36	-4.09	262.940002	115.75	5.8	13.9	36.8	1.84	7.3	13.17	-0.1829	-0.4498	0.2591	0.3222	-0.3443	-0.3997	0.9088	0.4172
S99_06105	6105	1999.402	24.618	89.89	1992	8	18	asc	2.8	1	FALSE	5.02	1.36	-4.3	253.210006	123.42	6	14.6	35.2	1.34	7.1	13.28	-0.1793	-0.4518	0.2545	0.3277	-0.3389	-0.4036	0.9088	0.4172
S99_06107	6107	1999.402	24.54	89.898	1996	4	33	asc	6.6	1	FALSE	5.08	1.32	-3.99	281.48999	100.11	5.1	13.4	39.5	4.77	7.6	12.24	-0.1756	-0.4537	0.2499	0.3008	-0.3643	-0.3832	0.9088	0.4172
S99_06108	6108	1999.402	24.511	89.89	1999	1	36	asc	4.1	1	FALSE	5.06	1.17	-3.87	299.529998	87.69	4.9	12.9	42.2	6.2	7.8	11.67	-0.1793	-0.4518	0.2545	0.2908	-0.3732	-0.3747	0.9088	0.4172
S99_06115	6115	1999.405	24.407	89.912	1984	15	24	asc	14.7	1	FALSE	4.84	1.02	-3.78	309.190002	60.66	5.2	12.6	45.4	2.97	7.1	12.49	-0.1693	-0.457	0.2418	0.2549	-0.4025	-0.341	0.9015	0.4328
S99_06116	6116	1999.405	24.383	89.868	1982	17	37	asl	7	1	FALSE	4.83	0.83	-3.38	342.700012	36.81	5.4	11.6	51.9	1.94	7.8	11.94	-0.1893	-0.4463	0.267	0.2466	-0.4088	-0.3324	0.9015	0.4328
S99_06126	6126	1999.407	24.324	89.886	1992	8	17	asl	21.8	1	FALSE	4.66	0.86	-3.25	326.720001	31.85	6	11.1	48.7	2.55	7.7	11.73	-0.1811	-0.4508	0.2568	0.2263	-0.4232	-0.3105	0.8939	0.4482
S99_06143	6143	1999.415	24.061	89.882	1998	2	23	asc	149	1	FALSE	5.27	1.02	0.57	383.820007	73.31	4.9	6.4	43.6	1.92	8.1	9.12	-0.1829	-0.4498	0.2591	0.1356	-0.4724	-0.1971	0.8696	0.4938
S99_06144	6144	1999.415	24.087	89.879	1999	1	31	asc	30.3	1	FALSE	5.21	1.15	0.82	376.559997	66.13	4.8	6.8	44.7	2.09	8.1	10	-0.1843	-0.4491	0.2608	0.1445	-0.4687	-0.2093	0.8696	0.4938
S99_06147	6147	1999.016	24.046	90.574	1996	4	37	rm	0.5	0	TRUE	4.58	3.78	-7.64	122.169998	83.77	3.3	26.8	15.8	0.81	3.3	7.56	0.1316	-0.474	-0.1916	0.1304	-0.4745	-0.19	0.9947	0.1031
S99_06169	6169	1999.183	24.008	90.542	1993	7	45	ppc	0.5	0	TRUE	4.56	4.4	-11.81	119.75	101.23	2.2	31.3	15.7	1.02	3.4	6.15	0.117	-0.4795	-0.1715	0.1173	-0.4794	-0.1719	0.9947	0.1031
S99_06171	6171	1999.183	23.978	90.554	1996	4	24	ppc	0.5	0	TRUE	4.5	4.31	-11.38	112.190002	110.52	2	33.4	15.8	0.72	3.2	5.71	0.1225	-0.4775	-0.1791	0.1069	-0.4828	-0.1573	0.9947	0.1031
S99_06174	6174	1999.6	24.939	89.408	1994	6	20	asc	632	1	FALSE	4.65	1.05	-5.34	200.990005	173.93	13.3	12	26.8	6.69	8	16.41	-0.3983	-0.262	0.4395	0.4384	-0.2117	-0.447	0.9947	0.1031
S99_06175	6175	1999.6	24.967	89.436	1994	6	22	asc	20.1	1	FALSE	4.6	0.74	-4.59	201.160003	185.89	13.7	11.2	67.8	6.93	8.2	16.3	-0.3856	-0.277	0.4351	0.4481	-0.1988	-0.4472	0.9947	0.1031
S99_06182	6182	1999.683	24.821	89.044	1978	21	19	rb	0.5	0	TRUE	6.01	2.48	-13.42	224.820007	99.04	9.1	17.5	47.2	4.1	5.8	13.94	-0.5637	-0.0233	0.3977	0.3977	-0.2627	-0.4393	0.9947	0.1031
S99_06183	6183	1999.683	24.822	89.042	1984	15	30	rb	1.4	1	FALSE	6.02	2.47	-13.43	223.100006	101.58	9.1	17.5	47.2	4.06	5.8	13.89	-0.5646	-0.0218	0.3969	0.3981	-0.2623	-0.4394	0.9947	0.1031
S99_06184	6184	1999.683	24.839	89.022	1990	10	25	rb	1.2	1	FALSE	6.07	2.53	-13.7	208.059997	126.35	10	17.4	46.6	3.91	5.8	14.52	-0.5737	-0.0062	0.3885	0.4039	-0.2553	-0.4411	0.9947	0.1031
S99_06186	6186	1999.683	24.831	89.075	1992	8	25	rb	1.4	1	FALSE	5.69	2.91	-13.52	245.130004	67.89	8.4	17.8	50.1	5.07	5.7	14.52	-0.5496	-0.0468	0.4093	0.4012	-0.2586	-0.4403	0.9947	0.1031
S99_06187	6187	1999.683	24.761	89.102	1994	6	25	rb	0.5	0	TRUE	5.84	2.54	-11.8	234.880004	67.48	9.6	17.7	48.3	4.37	5.4	14.09	-0.5374	-0.0668	0.4181	0.377	-0.2868	-0.4316	0.9947	0.1031
S99_06188	6188	1999.683	24.797	89.134	1991	9	25	rb	0.5	0	TRUE	5.45	2.99	-11.99	244.509994	53.62	8.6	17.7	51.5	6.35	6	14.18	-0.5228	-0.09	0.427	0.3894	-0.2725	-0.4365	0.9947	0.1031
S99_06189	6189	1999.766	24.792	89.276	1994	6	25	rb	2	1	FALSE	5.05	2.61	-8.74	227.389999	90.83	10.9	16.9	57.3	5.4	6.5	16.81	-0.4583	-0.1849	0.4468	0.3877	-0.2745	-0.4359	0.9947	0.1031
S99_06190	6190	1999.766	24.763	89.248	1992	8	19	rb	0.5	0	TRUE	5.22	2.7	-9.12	231.570007	83.75	10.6	17.5	55.5	5.08	6.5	15.53	-0.471	-0.1672	0.4453	0.3777	-0.286	-0.4319	0.9947	0.1031
S99_06191	6191	1999.766	24.822	89.209	1992	8	21	rb	0.5	0	TRUE	5.04	3.01	-10.85	226.759994	77.63	9.2	17	54.6	6.75	6.5	15.19	-0.4888	-0.1417	0.4412	0.3981	-0.2623	-0.4394	0.9947	0.1031
S99_06198	6198	1999.85	25.007	89.318	1983	16	27	asl	88	1	FALSE	4.35	1.95	-8.18	177.570007	140.56	12.6	13.8	62.7	7.76	7.5	17.83	-0.4392	-0.2106	0.447	0.4619	-0.18	-0.4465	0.9947	0.1031
S99_06199	6199	1999.85	24.981	89.205	1996	4	25	rb	2	1	FALSE	4.43	3.7	-13.49	177.580001	121.43	9.6	16.3	57.5	9.59	7	18.3	-0.4906	-0.139	0.4407	0.4529	-0.1923	-0.4471	0.9947	0.1031
S99_06200	6200	1999.85	24.974	89.258	1998	2	25	rb	1.4	1	FALSE	4.43	2.57	-10.32	158.639999	146.34	10.8	15.3	58.3	9	7.5	17.89	-0.4665	-0.1736	0.446	0.4505	-0.1956	-0.4472	0.9947	0.1031
S99_06201	6201	1999.85	25.017	89.284	1998	2	37	rb	6.3	1	FALSE	4.34	2.32	-9.89	171.119995	139.21	12	14.4	61.5	8.2	7.4	18.91	-0.4547	-0.1899	0.447	0.4653	-0.1752	-0.4461	0.9947	0.1031
S99_06202	6202	1999.85	25.054	89.268	1998	2	37	rb	1.9	1	FALSE	4.31	2.52	-11.32	180.669998	130.2	12.3	14.3	60.6	8.46	7.6	19.57	-0.4619	-0.1799	0.4465	0.4781	-0.1571	-0.4439	0.9947	0.1031
S99_06204	6204	1999.85	25.023	89.332	1998	2	11	asl	1.7	1	FALSE	4.29	1.84	-7.57	183.990005	134.06	13	13.3	63.7	7.7	7.6	19.14	-0.4329	-0.219	0.4465	0.4674	-0.1723	-0.4458	0.9947	0.1031
S99_06205	6205	1999.85	25.019	89.423	1995	5	17	asl	0.9	1	FALSE	4.36	0.98	-4.47	200.720001	153.9	13.9	11.1	67.2	7.33	8.4	17.71	-0.3915	-0.2701	0.4372	0.466	-0.1742	-0.446	0.9947	0.1031
S99_06206	6206	1999.85	25.017	89.368	1998	2	37	asl	41.5	1	FALSE	4.32	1.46	-6.07	191.350006	138.86	13.4	12.5	64.9	7.73	7.6	18.1	-0.4165	-0.2398	0.4441	0.4653	-0.1752	-0.4461	0.9947	0.1031
S99_06210	6210	1999.933	24.778	89.6	1980	19	18	asl	0.5	0	TRUE	4.71	1.47	-2.51	241.600006	132.49	7	9.6	64.9	5.18	7.8	14.68	-0.3111	-0.3549	0.3914	0.3829	-0.2801	-0.434	0.9947	0.1031
S99_06230	6230	1999.458	25.728	89.652	1996	4	17	afy	6	1	FALSE	4.08	0.78	-4.43	338.459991	78.33	8.5	7.2	35.8	3.49	10.3	25.5	-0.2874	-0.3761	0.3718	0.7106	0.2574	-0.1689	0.9668	0.2554
S99_06231	6231	1999.458	25.737	89.627	1996	4	14	afy	24.4	1	FALSE	3.99	0.74	-4.09	329.109985	79.1	8.9	8.1	34.4	3.37	10.4	26.51	-0.2988	-0.3661	0.3815	0.7137	0.264	-0.1617	0.9668	0.2554
S99_06233	6233	1999.458	25.672	89.553	1998	2	27	afy	17.6	1	FALSE	3.75	0.59	-3.54	339.059997	38.44	9.3	7.6	37	3.19	10.1	26.5	-0.3324	-0.3342	0.4068	0.6913	0.2168	-0.2111	0.9668	0.2554
S99_06234	6234	1999.458	25.702	89.553	1988	11	14	afy	5.7	1	FALSE	3.72	0.61	-3.13	325.760009	51.38	9.4	8.2	35.9	3.34	9.9	26.89	-0.3324	-0.3342	0.4068	0.7016	0.2384	-0.189	0.9668	0.2554
S99_06245	6245	1999.463	25.91	89.573	1996	4	13	afy	0.5	0	TRUE	3.47	0.87	-2.14	199.899993	140.02	11.7	7.3	33.5	5.72	9.9	28.88	-0.3233	-0.3432	0.4005	0.7734	0.3972	-0.0037	0.9575	0.2885
S99_06246	6246	1999.463	25.909	89.624	1974	25	14	afy	0.5	0	TRUE	3.73	0.86	-1.3	224.919998	135.38	10.6	7.3	32.6	4.69	9.9	27.8	-0.3002	-0.3649	0.3826	0.773	0.3964	-0.0047	0.9575	0.2885
S99_06247	6247	1999.463	25.978	89.603	1969	30	15	afy	2.5	1	FALSE	3.53	0.65	-2.78	189.710006	154.63	11.6	7	32.8	6.88	9.4	29.75	-0.3097	-0.3561	0.3903	0.7968	0.4524	0.0696	0.9575	0.2885
S99_06249	6249	1999.463	25.972	89.535	1998	2	13	afy	0.5	0	TRUE	3.2	0.77	-3.4	162.490005	147.75	13	6.3	33.1	7.17	9.3	31.17	-0.3406	-0.326	0.4121	0.7948	0.4475	0.0629	0.9575	0.2885
S99_06250	6250	1999.463	25.949	89.553	1993	7	15	afy	0.5	0	TRUE	3.3	0.79	-2.94	173.880004	148.76	12.4	6.7	32.8	6.62	9.4	30.26	-0.3324	-0.3342	0.4068	0.7868	0.4286	0.0376	0.9575	0.2885
S99_06266	6266	1999.474	25.86	89.505	1989	10	18	afy	4.2	1	FALSE	3.21	0.84	-1.81	204.669998	111.98	12.5	8	36.1	5.81	10	30.7	-0.3542	-0.3118	0.4202	0.7561	0.3576	-0.0535	0.9354	0.3537
S99_06267	6267	1999.474	25.834	89.457	1996	4	18	afy	0.5	0	TRUE	3.08	0.78	-0.88	219.830001	79.85	12.5	8.9	37.8	5.44	9.7	29.97	-0.3761	-0.2879	0.4311	0.7472	0.3374	-0.078	0.9354	0.3537
S99_06285	6285	1999.482	25.896	88.838	1994	6	27	afy	0.6	1	FALSE	2.93	0.7	-0.4	226.630004	37.26	14.2	5.2	27.2	6	8.7	44.25	-0.6574	0.1482	0.2759	0.7685	0.386	-0.018	0.9159	0.4015
S99_06286	6286	1999.482	25.839	88.843	1992	8	27	afy	0.5	0	TRUE	3.09	0.91	-1.57	224.839996	67.38	13.7	7.3	28.2	5.69	8.4	41.12	-0.6551	0.1437	0.2798	0.7489	0.3412	-0.0734	0.9159	0.4015
S99_06290	6290	1999.482	25.98	88.807	1999	1	12	afy	1.5	1	FALSE	2.78	0.58	0.46	217.009994	20.93	13.6	3.4	26.1	8.29	8.3	48.14	-0.6714	0.1762	0.2504	0.7975	0.454	0.0718	0.9159	0.4015
S99_06292	6292	1999.482	25.954	88.914	1991	9	18	afy	3.4	1	FALSE	2.68	0.58	0.79	214.850006	15.81	13.4	3.7	28	4.99	8.6	43.44	-0.6228	0.0818	0.3303	0.7885	0.4327	0.043	0.9159	0.4015
S99_06293	6293	1999.482	25.934	88.848	1989	10	40	afy	14.5	1	FALSE	2.83	0.53	0.06	221.330001	22	14.3	4.2	26.9	6.26	8.5	46.31	-0.6528	0.1392	0.2837	0.7816	0.4165	0.0214	0.9159	0.4015
S99_06295	6295	1999.488	26.024	89.005	1998	2	14	afy	0.5	0	TRUE	2.43	0.52	1.51	202.389999	15.98	11.4	2.7	32	3.6	9	46.63	-0.5815	0.0071	0.3807	0.8127	0.4907	0.1229	0.9015	0.4328
S99_06301	6301	1999.488	25.973	88.969	1999	1	34	afy	0.7	1	FALSE	2.58	0.63	1.62	211.869995	12.49	12.6	3.3	29.3	3.7	9.3	44.87	-0.5978	0.0361	0.3626	0.7951	0.4483	0.064	0.9015	0.4328
S99_06302	6302	1999.488	25.971	89.033	1978	21	8	afy	0.5	0	TRUE	2.51	0.6	2.75	211.399993	5.51	12.4	3.2	32	6.12	9.1	44.57	-0.5687	-0.0148	0.3932	0.7944	0.4466	0.0617	0.9015	0.4328
S99_06304	6304	1999.488	26	89	1990	1	10	afy	0.5	0	TRUE	2.48	0.58	1.76	207.919998	11.02	11.9	3	31.1	3.4	9.4	45.2	-0.5837	0.0111	0.3783	0.8044	0.4706	0.0947	0.9015	0.4328
S99_06307	6307	1999.491	25.877	89.094	1996	4	20	afy	0.5	0	TRUE	2.79	0.69	3.09	204.210006	26.64	13.4	4.3	38.3	9.4	8.8	40.2	-0.541	-0.061	0.4156	0.762	0.3709	-0.0369	0.8939	0.4482
S99_06308	6308	1999.491	25.902	89.09	1975	24	14	afy	1.7	1	FALSE	2.72	0.66	3.26	206.080001	19.33	13.4	4	36.6	8.79	8.7	40.77	-0.5428	-0.058	0.4144	0.7706	0.3908	-0.0119	0.8939	0.4482
S99_06310	6310	1999.491	25.951	89.027	1974	25	24	afy	0.5	0	TRUE	2.57	0.65	2.84	211.699996	9.45	12.7	3.4	31.2	5.71	9.1	44.06	-0.5715	-0.0101	0.3906	0.7875	0.4303	0.0397	0.8939	0.4482
S99_06325	6325	1999.496	26.194	88.551	1990	10	24	afo	0.8	1	FALSE	2.96	0.84	-3.53	229.789993	104.97	9.6	1.6	29.9	8.98	9.4	62.46	-0.7878	0.4309	-0.0406	0.8713	0.6388	0.3468	0.878	0.4787
S99_06348	6348	1999.269	26.069	88.432	1977	22	19	afo	6.5	1	FALSE	3.09	1.32	-4.52	268.790008	138.36	13.4	1.8	33.9	13.15	10.3	55.98	-0.8419	0.5631	-0.2288	0.8282	0.5289	0.1779	0.9927	0.1202
S99_06352	6352	1999.269	26.015	88.335	1993	7	22	afo	1.4	1	FALSE	3.08	1.58	-4.1	256.98999	156.04	15.1	2	34.4	7.27	9.5	51.9	-0.8859	0.6773	-0.4095	0.8096	0.4832	0.1122	0.9927	0.1202
S99_06353	6353	1999.269	26.037	88.424	1999	1	19	afo	0.5	0	TRUE	3.11	1.48	-4.4	272.029998	145.03	14	1.9	33.8	11.83	9.3	53.51	-0.8455	0.5723	-0.2428	0.8172	0.5017	0.1385	0.9927	0.1202
S99_06356	6356	1999.352	25.047	89.207	1997	3	13	rb	3.1	1	FALSE	4.45	3.22	-13.73	181.800003	133.18	11.1	15.4	55.9	9.54	7.3	19.35	-0.4897	-0.1403	0.441	0.4757	-0.1606	-0.4444	0.9927	0.1202
S99_06357	6357	1999.352	25	89.174	1996	4	25	rb	0.8	1	FALSE	4.42	4.28	-15.2	186.300003	114.29	9.3	16.8	54.4	9.86	6.8	18.7	-0.5047	-0.118	0.4357	0.4595	-0.1833	-0.4467	0.9927	0.1202
S99_06358	6358	1999.352	25.04	89.175	1998	2	25	rb	0.5	0	TRUE	4.49	3.68	-14.95	186.649993	130.01	10.3	16.1	55.1	9.81	7.1	19.32	-0.5042	-0.1187	0.4359	0.4733	-0.164	-0.4449	0.9927	0.1202
S99_06360	6360	1999.352	25.051	89.177	1997	3	25	rb	7.7	1	FALSE	4.51	3.49	-14.78	187	134.19	10.7	15.9	55.3	9.74	7.2	19.41	-0.5033	-0.12	0.4362	0.4771	-0.1586	-0.4442	0.9927	0.1202
S99_06365	6365	1999.436	24.922	89.019	1991	9	25	rb	0.5	0	TRUE	5.6	3.37	-15.61	203.399993	141.06	12.2	17.6	48.1	4.91	5.9	16.02	-0.5751	-0.0039	0.3871	0.4326	-0.2193	-0.4465	0.9927	0.1202
S99_06366	6366	1999.436	24.884	89.019	1995	5	25	rb	0.5	0	TRUE	5.84	3.04	-14.72	205.580001	134.27	11	17.6	48.3	4.37	6	16.01	-0.5751	-0.0039	0.3871	0.4195	-0.2361	-0.4447	0.9927	0.1202
S99_06367	6367	1999.436	24.898	89.051	1997	3	18	rb	0.5	0	TRUE	5.45	3.58	-15.47	215.380004	108.97	10.6	17.8	49.3	5.04	6.3	16.36	-0.5606	-0.0287	0.4005	0.4243	-0.23	-0.4455	0.9927	0.1202
S99_06368	6368	1999.436	24.94	89.058	1995	5	25	rb	0.7	1	FALSE	5.16	4.15	-16.48	209.130004	113.86	11.5	18	48.9	5.28	6.3	16.31	-0.5574	-0.034	0.4032	0.4388	-0.2112	-0.447	0.9927	0.1202
S99_06371	6371	1999.519	25.103	89.105	1994	6	25	rb	0.9	1	FALSE	5.02	2.38	-14.36	193.970001	189.61	13.4	15.9	53.4	8.19	7.3	18.89	-0.536	-0.069	0.419	0.495	-0.1325	-0.4393	0.9927	0.1202
S99_07085	7085	1999.402	25.147	89.935	1984	15	24	asc	11.4	1	FALSE	4.31	1.28	-1.49	308.709991	84.02	6	23.2	42.2	1.62	7.8	18.25	-0.1588	-0.4622	0.2282	0.5102	-0.1096	-0.4333	0.9088	0.4172
S99_07086	7086	1999.402	25.106	89.928	1974	25	24	asl	99.5	1	FALSE	4.37	1.29	-1.72	296.420013	99.16	6.2	19.5	41.2	1.62	7.8	18.26	-0.162	-0.4606	0.2324	0.496	-0.1309	-0.4389	0.9088	0.4172
S99_07087	7087	1999.402	25.088	89.965	1962	37	34	asl	168	1	FALSE	4.31	1.29	-1.52	266.910003	126.21	6.6	19.2	37.8	1.43	7.3	17.62	-0.1452	-0.4684	0.2101	0.4898	-0.1401	-0.4409	0.9088	0.4172
S99_07109	7109	1999.413	25.135	89.882	1999	1	23	asl	23.6	1	FALSE	4.41	1.31	-1.89	339.820007	67.72	6.3	18.9	47.1	1.68	8.2	19.07	-0.1829	-0.4498	0.2591	0.506	-0.1159	-0.4351	0.878	0.4787
S99_07110	7110	1999.413	25.182	89.871	1996	4	27	asl	11.4	1	FALSE	4.39	1.29	-1.42	373.299987	34.11	7.4	20.7	51.9	1.57	8	20.19	-0.1879	-0.447	0.2653	0.5222	-0.0909	-0.4273	0.878	0.4787
S99_07111	7111	1999.413	25.19	89.828	1996	4	19	asl	0.6	1	FALSE	4.43	1.29	-1.42	413.799987	2.1	8.5	16.2	58.2	1.4	8.5	18.69	-0.2075	-0.4354	0.2889	0.525	-0.0865	-0.4257	0.878	0.4787
S99_07112	7112	1999.413	25.226	89.862	1997	3	18	asl	0.5	0	TRUE	4.36	1.27	-1.58	399.350006	9.72	8.2	20.7	53.2	1.64	8.6	19.84	-0.192	-0.4447	0.2703	0.5374	-0.0668	-0.4181	0.878	0.4787
S99_07113	7113	1999.413	25.235	89.886	1991	9	27	asl	113	1	FALSE	4.3	1.25	-1.72	378.48001	32.11	7.7	23.2	49.9	1.84	8.6	19.79	-0.1811	-0.4508	0.2568	0.5405	-0.0617	-0.416	0.878	0.4787
S99_07114	7114	1999.413	25.27	89.87	1998	2	23	asl	17.3	1	FALSE	4.3	1.24	-2.04	393.799987	16.77	7.8	18.6	50.9	2.01	8.5	20.24	-0.1884	-0.4468	0.2658	0.5526	-0.0419	-0.407	0.878	0.4787
S99_07116	7116	1999.413	25.224	89.832	1990	10	18	asl	2.2	1	FALSE	4.4	1.27	-1.35	428.209991	-16.68	8.6	16.7	56.7	1.63	8.6	19.46	-0.2056	-0.4366	0.2867	0.5367	-0.0679	-0.4185	0.878	0.4787
S99_07117	7117	1999.413	25.274	89.832	1985	14	15	asl	0.5	0	TRUE	4.37	1.25	-2.23	426.929992	-12.86	7.9	13.8	54.9	2.13	9	20.16	-0.2056	-0.4366	0.2867	0.554	-0.0397	-0.4059	0.878	0.4787
S99_07118	7118	1999.413	25.294	89.793	1998	2	14	asl	0.5	0	TRUE	4.39	1.24	-2.6	442.440002	-31.69	7.6	9.2	57.9	2.22	9.3	20.23	-0.2234	-0.4252	0.3072	0.5609	-0.0281	-0.4002	0.878	0.4787
S99_07119	7119	1999.413	25.256	89.785	1980	19	23	asl	6.5	1	FALSE	4.43	1.25	-1.93	461.48999	-49.65	7.8	10.3	59.1	2.12	9.2	18.76	-0.227	-0.4227	0.3113	0.5478	-0.0499	-0.4108	0.878	0.4787
S99_07122	7122	1999.415	24.922	89.945	1983	16	18	asl	0.5	0	TRUE	4.63	1.38	-3.6	219.800003	172.03	6.9	15.3	32	1.37	6.9	17.42	-0.1543	-0.4643	0.2222	0.4326	-0.2193	-0.4465	0.8696	0.4938
S99_07126	7126	1999.418	23.972	90.725	1983	16	36	asl	17	1	FALSE	4.37	1.74	1.37	100.139999	85.18	5.2	20.2	15.7	0.69	3.1	5.32	0.2002	-0.4399	-0.2802	0.1049	-0.4835	-0.1544	0.861	0.5087
S99_07127	7127	1999.418	24.038	90.718	1979	20	29	asl	71.3	1	FALSE	4.38	2.17	0.5	97.11	81.99	5.6	20.5	16.1	0.67	3	5.85	0.197	-0.4418	-0.2764	0.1276	-0.4756	-0.1862	0.861	0.5087
S99_07128	7128	1999.418	24.038	90.718	1989	10	13	asl	5.1	1	FALSE	4.38	2.17	0.5	97.099998	81.99	5.6	20.5	16.1	0.67	3	5.85	0.197	-0.4418	-0.2764	0.1276	-0.4756	-0.1862	0.861	0.5087
S99_07129	7129	1999.418	24.021	90.673	1991	9	24	asl	43.9	1	FALSE	4.5	2.63	-0.68	103.760002	84.35	4.5	21.8	16.4	0.83	3	7.28	0.1766	-0.4532	-0.2511	0.1218	-0.4778	-0.1781	0.861	0.5087
S99_07132	7132	1999.418	24.04	90.737	1984	15	27	asl	42.2	1	FALSE	4.34	2.03	0.25	94.669998	80.49	5.9	20.5	16.1	0.64	3.2	5.59	0.2056	-0.4366	-0.2867	0.1283	-0.4753	-0.1872	0.861	0.5087
S99_07133	7133	1999.418	24.031	90.75	1992	8	40	asl	1.9	1	FALSE	4.31	1.88	0.51	94.269996	78.05	6	20.5	16.3	0.69	3.1	5.99	0.2115	-0.4329	-0.2936	0.1252	-0.4765	-0.1829	0.861	0.5087
S99_07137	7137	1999.016	23.931	90.737	1997	3	41	asl	20.5	1	FALSE	4.32	1.37	1.79	101.29	77.88	5.4	17.6	15.3	0.59	2.9	5.15	0.2056	-0.4366	-0.2867	0.0907	-0.4877	-0.1342	0.9947	0.1031
S99_07138	7138	1999.016	23.911	90.658	1997	3	23	asl	0.5	0	TRUE	4.29	1.59	-0.62	103.269996	96.19	3.8	24.8	16.6	0.54	3.1	5.82	0.1697	-0.4568	-0.2424	0.0838	-0.4895	-0.1243	0.9947	0.1031
S99_07142	7142	1999.016	23.876	90.667	1985	14	39	asl	1.3	1	FALSE	4.19	1.08	-0.09	102.160003	95.6	4.6	22.1	16.6	0.46	3.1	5.97	0.1738	-0.4547	-0.2476	0.0717	-0.4923	-0.1067	0.9947	0.1031
S99_07144	7144	1999.016	23.889	90.802	1986	13	23	asd	45.9	1	FALSE	4.19	1.16	1.95	101.379997	69.01	5.7	11.8	14.4	0.9	2.9	3.95	0.2352	-0.417	-0.3202	0.0762	-0.4913	-0.1132	0.9947	0.1031
S99_07145	7145	1999.016	23.981	90.728	1994	6	31	asl	52.4	1	FALSE	4.37	1.77	1.27	99.569999	84.73	5.3	20.3	15.8	0.72	3.1	5.97	0.2015	-0.4391	-0.2819	0.108	-0.4825	-0.1588	0.9947	0.1031
S99_07154	7154	1999.35	24.505	89.144	1992	8	32	ppc	2.8	1	FALSE	6.31	1.7	-6.85	197.029998	160.21	8.3	18.1	47	3.12	5.7	11.47	-0.5183	-0.0971	0.4294	0.2887	-0.375	-0.3729	0.9947	0.1031
S99_07155	7155	1999.35	24.486	89.094	1995	5	32	asc	0.6	1	FALSE	6.36	1.47	-5.73	185.440002	157.23	9.5	18.3	46.1	4.65	5.6	11.66	-0.541	-0.061	0.4156	0.2822	-0.3806	-0.3671	0.9947	0.1031
S99_07158	7158	1999.35	24.533	89.178	1987	12	24	asc	0.5	0	TRUE	6.22	1.92	-7.63	202.619995	157.86	6.9	17.8	48.5	2.11	5.7	10.16	-0.5028	-0.1207	0.4364	0.2984	-0.3665	-0.3812	0.9947	0.1031
S99_07159	7159	1999.35	24.55	89.197	1991	9	34	asc	0.5	0	TRUE	6.16	2.05	-7.97	206.009994	150.75	7.5	17.7	47.8	1.38	5.9	10.69	-0.4942	-0.1336	0.4395	0.3042	-0.3612	-0.386	0.9947	0.1031
S99_07172	7172	1999.516	24.51	89.523	1999	1	21	asl	28.7	1	FALSE	5.52	2.08	-4.62	279.260009	65.66	7.8	16.5	54.4	7.33	7.1	12.28	-0.3461	-0.3204	0.4155	0.2904	-0.3735	-0.3744	0.9947	0.1031
S99_07174	7174	1999.516	24.549	89.506	1997	3	30	asl	0.5	0	TRUE	5.4	2.2	-4.35	268.089996	70.17	8.4	18.8	55	5.78	7.3	12.86	-0.3538	-0.3123	0.42	0.3039	-0.3615	-0.3857	0.9947	0.1031
S99_07175	7175	1999.516	24.481	89.463	1995	5	21	asl	13.1	1	FALSE	5.85	1.85	-6.43	279.290008	63.92	9	17.1	50.6	5.68	6.5	12.01	-0.3733	-0.2909	0.4299	0.2804	-0.382	-0.3655	0.9947	0.1031
S99_07177	7177	1999.516	24.448	89.483	1992	8	20	asl	0.5	0	TRUE	5.96	1.67	-6.44	287.510009	65.18	8.8	15.4	51.3	2.34	6.6	11.49	-0.3642	-0.301	0.4255	0.2691	-0.3914	-0.3549	0.9947	0.1031
S99_07180	7180	1999.6	24.15	89.588	1998	2	26	asl	81.8	1	FALSE	6.61	0.87	-2.89	354.119995	-0.5	5.9	4.6	52.3	0.55	7.8	9.95	-0.3165	-0.3497	0.3955	0.1663	-0.4585	-0.2379	0.9947	0.1031
S99_07183	7183	1999.6	24.18	89.592	1996	4	13	asl	39.9	1	FALSE	6.6	0.86	-3.16	352.709991	-0.6	6.4	4.3	53.8	1.88	7.9	9.34	-0.3147	-0.3514	0.3941	0.1766	-0.4532	-0.2511	0.9947	0.1031
S99_07184	7184	1999.6	24.2	89.561	1998	2	23	asl	26.8	1	FALSE	6.7	0.96	-4.24	329.910003	24.2	6.8	5.3	52.7	2.36	7.8	8.54	-0.3288	-0.3378	0.4043	0.1835	-0.4495	-0.2598	0.9947	0.1031
S99_07185	7185	1999.6	24.226	89.577	1997	3	23	asl	50.1	1	FALSE	6.59	0.94	-4.1	339.200012	18.31	7.1	5.2	54.6	3.93	7.8	10.18	-0.3215	-0.3449	0.3992	0.1925	-0.4444	-0.2709	0.9947	0.1031
S99_07186	7186	1999.6	24.22	89.593	1998	2	23	asl	195	1	FALSE	6.55	0.89	-3.63	344.880004	10.07	6.9	4.6	55.4	4.35	7.7	10.72	-0.3142	-0.3519	0.3938	0.1904	-0.4456	-0.2684	0.9947	0.1031
S99_07187	7187	1999.6	24.222	89.621	1997	3	24	asl	51.5	1	FALSE	6.43	0.82	-3.16	358.160003	0.3	6.6	4.1	58	6.48	7.8	10.43	-0.3015	-0.3636	0.3838	0.1911	-0.4452	-0.2692	0.9947	0.1031
S99_07188	7188	1999.6	24.166	89.623	1994	6	24	asl	80.6	1	FALSE	6.48	0.79	-2.22	364.959991	-7.5	6	3.7	55.4	0.81	7.9	10.35	-0.3006	-0.3644	0.383	0.1718	-0.4557	-0.245	0.9947	0.1031
S99_07189	7189	1999.683	24.594	89.664	1993	7	18	asl	1.2	1	FALSE	4.7	1.47	-2.23	202.070007	151.57	6.2	10.5	59.8	1.53	7.9	12.49	-0.282	-0.3807	0.3669	0.3194	-0.347	-0.3977	0.9947	0.1031
S99_07190	7190	1999.683	24.614	89.618	1995	5	24	asl	0.5	0	TRUE	4.81	1.86	-2.13	214.949996	134.68	7	12	58.5	2.67	7.9	13.14	-0.3029	-0.3624	0.3849	0.3263	-0.3403	-0.4026	0.9947	0.1031
S99_07191	7191	1999.683	24.649	89.642	1990	10	17	asl	52.6	1	FALSE	4.7	1.88	-1.99	217.419998	138.01	6.4	9.9	60	3.46	7.7	13.17	-0.292	-0.3721	0.3757	0.3384	-0.3282	-0.4107	0.9947	0.1031
S99_07192	7192	1999.683	24.65	89.642	1990	10	18	asl	63.6	1	FALSE	4.7	1.88	-1.99	217.550003	137.88	6.4	9.9	60	3.48	7.7	13.04	-0.292	-0.3721	0.3757	0.3387	-0.3279	-0.4109	0.9947	0.1031
S99_07193	7193	1999.683	24.657	89.645	1990	10	14	asl	384	1	FALSE	4.69	1.91	-1.94	219.369995	137.19	6.3	9.5	60	3.63	7.7	13.26	-0.2906	-0.3733	0.3746	0.3412	-0.3254	-0.4125	0.9947	0.1031
S99_07194	7194	1999.683	24.69	89.628	1994	6	24	asl	4.4	1	FALSE	4.7	1.94	-1.81	227.380004	131.31	6.6	9.6	60.7	3.91	7.9	14.47	-0.2983	-0.3665	0.3811	0.3525	-0.3136	-0.4193	0.9947	0.1031
S99_07195	7195	1999.683	24.659	89.55	1994	6	19	asc	11.9	1	FALSE	4.89	2	-2.72	239.240005	105.96	8.8	15.3	58	1.89	7.6	13.48	-0.3338	-0.3329	0.4077	0.3418	-0.3247	-0.4129	0.9947	0.1031
S99_07196	7196	1999.683	24.715	89.694	1994	6	20	asd	0.7	1	FALSE	4.7	1.81	-2.39	235.520004	137.83	4.9	7.2	51.8	1.58	8	5	-0.2683	-0.392	0.3542	0.3612	-0.3043	-0.424	0.9947	0.1031
S99_07197	7197	1999.683	24.692	89.703	1996	4	20	asd	0.5	0	TRUE	4.7	1.76	-2.47	233.669998	137.84	5.2	7.4	51.3	1.66	8.1	5	-0.2643	-0.3953	0.3503	0.3532	-0.3128	-0.4197	0.9947	0.1031
S99_07198	7198	1999.683	24.644	89.721	1995	5	18	asd	0.5	0	TRUE	4.7	1.38	-2.99	237.720001	133.58	5.6	8.5	52.5	2.64	8.1	5	-0.2561	-0.4016	0.3421	0.3367	-0.33	-0.4096	0.9947	0.1031
S99_07200	7200	1999.766	24.567	89.637	1998	2	23	asl	39.4	1	FALSE	4.81	1.75	-1.38	218.580001	129.8	6.6	11.7	59.5	2.02	7.8	12.93	-0.2943	-0.3701	0.3777	0.3101	-0.3558	-0.3906	0.9947	0.1031
S99_07201	7201	1999.766	24.59	89.644	1995	5	14	asl	118	1	FALSE	4.76	1.67	-1.85	202.800003	148.53	6.5	11.2	58.9	1.56	7.9	13.66	-0.2911	-0.3729	0.375	0.318	-0.3483	-0.3966	0.9947	0.1031
S99_07226	7226	1999.455	25.314	89.434	1996	4	30	asc	84	1	FALSE	3.76	1.49	2.32	300.119995	-30.7	11.1	10.7	66.8	28.89	10	19.8	-0.3865	-0.2759	0.4354	0.5678	-0.0164	-0.3941	0.9711	0.2387
S99_07229	7229	1999.455	25.255	89.448	1995	5	31	asc	0.5	0	TRUE	3.76	1.15	0.83	293.190002	-8.88	11.6	9.9	68.6	21.39	9.5	19.65	-0.3801	-0.2832	0.4329	0.5474	-0.0505	-0.411	0.9711	0.2387
S99_07231	7231	1999.458	25.129	89.626	1997	3	12	asd	0.5	0	TRUE	4.42	0.87	-2.22	346.559997	57.3	8.5	5.6	72.7	2.65	9.2	5	-0.2993	-0.3657	0.3819	0.504	-0.119	-0.436	0.9668	0.2554
S99_07234	7234	1999.458	25.19	89.59	1992	8	13	asl	0.5	0	TRUE	4.18	0.88	-1.08	350.079986	21.84	8.5	5.8	75.8	2.27	9.5	19.28	-0.3156	-0.3506	0.3948	0.525	-0.0865	-0.4257	0.9668	0.2554
S99_07235	7235	1999.458	25.19	89.59	1998	2	30	asl	26.6	1	FALSE	4.18	0.88	-1.08	350.170013	21.88	8.5	5.8	75.7	2.27	9.5	19.28	-0.3156	-0.3506	0.3948	0.525	-0.0865	-0.4257	0.9668	0.2554
S99_07247	7247	1999.46	25.596	89.454	1997	3	20	afy	708	1	FALSE	3.6	1.01	-1.29	345.529998	-31.13	9.1	7.5	44.7	5.14	9.9	24.88	-0.3774	-0.2863	0.4317	0.6651	0.1635	-0.2622	0.9623	0.272
S99_07249	7249	1999.463	25.767	89.424	1980	19	19	asd	2	1	FALSE	3.14	0.67	-0.07	260.109985	30.5	10.3	9.2	38	4.69	9.6	29.32	-0.391	-0.2706	0.4371	0.724	0.2864	-0.1371	0.9575	0.2885
S99_07250	7250	1999.463	25.775	89.445	1992	8	19	asd	5.8	1	FALSE	3.15	0.68	-0.23	260.140014	40.57	10.6	9.4	37.3	4.68	9.5	29.04	-0.3815	-0.2817	0.4334	0.7268	0.2924	-0.1304	0.9575	0.2885
S99_07251	7251	1999.463	25.76	89.449	1995	5	11	asd	9.5	1	FALSE	3.21	0.69	-0.42	269.670013	35.71	10.3	9.3	36.9	4.57	9.6	28.47	-0.3797	-0.2838	0.4327	0.7216	0.2811	-0.143	0.9575	0.2885
S99_07252	7252	1999.463	25.737	89.44	1962	37	29	afy	4.6	1	FALSE	3.26	0.72	-0.44	280.160003	24.97	9.8	8.9	36.8	4.52	9.7	28.95	-0.3838	-0.2791	0.4344	0.7137	0.264	-0.1617	0.9575	0.2885
S99_07253	7253	1999.463	25.716	89.472	1992	8	13	afy	5.9	1	FALSE	3.39	0.72	-1.28	299.320007	24.52	9.7	8.7	36.5	4.28	9.9	27.45	-0.3692	-0.2955	0.428	0.7065	0.2486	-0.1783	0.9575	0.2885
S99_07254	7254	1999.463	25.771	89.395	1997	3	14	asd	2.1	1	FALSE	3.13	0.73	0.06	252.160003	29.17	10.2	9.2	39.5	5.55	9.5	30.44	-0.4042	-0.2549	0.4412	0.7254	0.2894	-0.1338	0.9575	0.2885
S99_07255	7255	1999.463	25.76	89.372	1998	2	14	afy	5.7	1	FALSE	3.16	0.84	0.15	252.710006	28.17	9.9	8.9	40.1	6.11	9.2	29.94	-0.4147	-0.2421	0.4437	0.7216	0.2811	-0.143	0.9575	0.2885
S99_07256	7256	1999.463	25.765	89.347	1991	9	17	afy	0.5	0	TRUE	3.15	0.94	0.25	245.770004	31.06	10.2	8.8	40.9	6.54	9.1	30.41	-0.426	-0.2277	0.4457	0.7234	0.2849	-0.1388	0.9575	0.2885
S99_07257	7257	1999.463	25.807	89.341	1996	4	23	asd	0.5	0	TRUE	3.05	0.98	-0.16	227.509994	41.88	11.9	8.7	41.3	6.76	9.8	31.35	-0.4288	-0.2242	0.4461	0.7378	0.3166	-0.1025	0.9575	0.2885
S99_07258	7258	1999.463	25.762	89.313	1979	20	20	afy	0.5	0	TRUE	3.16	1.08	0.3	240.779998	34.53	10.3	8.3	42.8	7.24	9.5	30.8	-0.4415	-0.2076	0.4471	0.7223	0.2826	-0.1413	0.9575	0.2885
S99_07259	7259	1999.466	25.832	89.254	1998	2	32	afy	0.5	0	TRUE	3	1.19	0.46	213.5	40.86	13.3	6.1	45	7.73	9.6	34.78	-0.4683	-0.171	0.4457	0.7465	0.3358	-0.0799	0.9524	0.3049
S99_07260	7260	1999.466	25.8	89.309	1998	2	32	afy	5.9	1	FALSE	3.07	1.08	0.09	226.979995	39.68	11.8	8.4	43.9	7.28	9.7	32.22	-0.4433	-0.2052	0.4472	0.7354	0.3113	-0.1087	0.9524	0.3049
S99_07261	7261	1999.466	25.859	89.252	1991	9	23	asd	4.7	1	FALSE	2.95	1.21	0.44	206.580001	41.85	14	5.7	42.4	7.04	9.6	34.32	-0.4692	-0.1698	0.4456	0.7558	0.3568	-0.0544	0.9524	0.3049
S99_07262	7262	1999.466	25.855	89.22	1999	1	9	afy	0.5	0	TRUE	2.95	1.17	1.02	207.240005	36.71	14	5.2	43.8	7.7	9	36	-0.4838	-0.149	0.4426	0.7544	0.3537	-0.0582	0.9524	0.3049
S99_07263	7263	1999.466	25.885	89.2	1991	9	23	asd	1.2	1	FALSE	2.88	1.08	1.31	202.389999	32.26	14.1	4.6	42.2	6.98	9.1	36.6	-0.4928	-0.1357	0.44	0.7647	0.3773	-0.029	0.9524	0.3049
S99_07264	7264	1999.466	25.879	89.16	1997	3	12	afy	0.5	0	TRUE	2.85	0.93	2.16	204.089996	28.72	13.8	4.4	41.2	8.98	9	37.73	-0.511	-0.1083	0.4329	0.7627	0.3725	-0.0349	0.9524	0.3049
S99_07265	7265	1999.466	25.918	89.161	1998	2	23	afy	7.8	1	FALSE	2.76	0.86	2.34	200.850006	22.24	13.8	4	39.4	7.39	9.1	37.71	-0.5106	-0.109	0.4331	0.7761	0.4036	0.0046	0.9524	0.3049
S99_07266	7266	1999.466	25.946	89.132	1997	3	32	afy	0.5	1	FALSE	2.64	0.77	3.26	202.220001	14.34	13.3	3.5	37.2	9.05	9.1	39.36	-0.5237	-0.0885	0.4264	0.7858	0.4262	0.0343	0.9524	0.3049
S99_07267	7267	1999.466	25.867	89.101	1997	3	17	afy	0.6	1	FALSE	2.83	0.75	2.9	203.649993	30.05	13.5	4.5	39.1	10.21	9.2	38.67	-0.5378	-0.0661	0.4178	0.7585	0.3631	-0.0467	0.9524	0.3049
S99_07268	7268	1999.466	25.827	89.115	1993	7	11	afy	0.6	1	FALSE	2.95	1.11	2.04	203.679992	40.95	13.4	5	42	11.49	9.2	37.48	-0.5315	-0.0763	0.4219	0.7447	0.332	-0.0845	0.9524	0.3049
S99_07272	7272	1999.469	25.479	89.364	1998	2	45	afy	36	1	FALSE	3.93	1.23	-0.32	309.23999	-8.37	9.7	9.1	56.9	5.08	9.9	24.62	-0.4183	-0.2375	0.4445	0.6247	0.0854	-0.3276	0.947	0.3213
S99_07273	7273	1999.469	25.479	89.364	1994	6	20	afy	7.7	1	FALSE	3.93	1.23	-0.32	309.23999	-8.37	9.7	9.1	56.9	5.08	9.9	24.62	-0.4183	-0.2375	0.4445	0.6247	0.0854	-0.3276	0.947	0.3213
S99_07274	7274	1999.469	25.484	89.317	1980	19	17	afy	0.5	0	TRUE	3.92	1.25	-0.67	287.119995	14.77	9.6	8.5	55.7	3.95	9.5	25.64	-0.4397	-0.21	0.447	0.6264	0.0886	-0.3251	0.947	0.3213
S99_07275	7275	1999.469	25.497	89.2	1992	8	15	rb	0.5	0	TRUE	3.91	1.43	-2.61	239.570007	81.5	10.3	8.4	52	3.89	8.2	26.6	-0.4928	-0.1357	0.44	0.6309	0.0971	-0.3185	0.947	0.3213
S99_07276	7276	1999.469	25.474	89.22	1996	4	30	rb	1.4	1	FALSE	3.98	1.34	-2.76	244.320007	76.14	10.3	8.6	52.8	3.24	8.4	25.77	-0.4838	-0.149	0.4426	0.623	0.0821	-0.33	0.947	0.3213
S99_07277	7277	1999.469	25.431	89.233	1997	3	30	rb	0.5	0	TRUE	4.12	1.24	-3.28	243.070007	82.18	10.8	9	55.5	2.09	8.7	26.2	-0.4778	-0.1575	0.444	0.6081	0.0548	-0.3499	0.947	0.3213
S99_07279	7279	1999.469	25.409	89.328	1989	10	26	afy	0.5	0	TRUE	4.05	1.12	-0.18	281.100006	12.55	10.6	9.5	59.3	4.9	9.7	22.55	-0.4347	-0.2166	0.4467	0.6006	0.041	-0.3593	0.947	0.3213
S99_07280	7280	1999.471	25.657	89.414	1996	4	18	afy	0.8	1	FALSE	3.45	0.93	-0.46	308.970001	0.82	8.8	7.4	36.8	4.5	10.3	25.97	-0.3956	-0.2653	0.4386	0.6861	0.2061	-0.2217	0.9413	0.3375
S99_07282	7282	1999.471	25.612	89.414	1996	4	23	afy	24.5	1	FALSE	3.57	1.04	-0.48	323.890014	-12.24	8.8	6.7	42.2	4.75	10.1	26.05	-0.3956	-0.2653	0.4386	0.6706	0.1745	-0.252	0.9413	0.3375
S99_07283	7283	1999.471	25.616	89.434	1976	23	14	afy	298	1	FALSE	3.55	0.99	-0.92	331.23999	-16.58	9	6.9	41.6	4.71	10.3	26.02	-0.3865	-0.2759	0.4354	0.672	0.1773	-0.2494	0.9413	0.3375
S99_07284	7284	1999.471	25.597	89.483	1998	2	20	afy	15.6	1	FALSE	3.57	0.95	-2.8	354.670013	-35.3	9.3	7.8	44.4	4.99	10.2	24.42	-0.3642	-0.301	0.4255	0.6654	0.1641	-0.2616	0.9413	0.3375
S99_07285	7285	1999.471	25.643	89.492	1994	6	18	afy	14.2	1	FALSE	3.54	0.8	-2.69	339.48001	-6.26	9.3	7.8	38.8	4.07	10.2	26.43	-0.3601	-0.3054	0.4234	0.6813	0.1962	-0.2314	0.9413	0.3375
S99_07286	7286	1999.471	25.672	89.503	1979	20	20	afy	1.7	1	FALSE	3.55	0.72	-2.56	329.149993	14.67	9.4	8	37.2	3.81	10	26.09	-0.3551	-0.3108	0.4207	0.6913	0.2168	-0.2111	0.9413	0.3375
S99_07287	7287	1999.471	25.702	89.481	1998	2	18	afy	6.9	1	FALSE	3.44	0.72	-1.64	309	21.46	9.6	8.5	36.5	4.17	9.9	27.38	-0.3651	-0.3	0.426	0.7016	0.2384	-0.189	0.9413	0.3375
S99_07288	7288	1999.471	25.7	89.441	1979	20	19	afy	2.2	1	FALSE	3.37	0.79	-0.75	299.179992	13.19	9.3	8.3	36.5	4.49	9.9	28.2	-0.3833	-0.2796	0.4342	0.7009	0.237	-0.1905	0.9413	0.3375
S99_07292	7292	1999.477	25.76	88.489	1994	6	27	afo	0.5	0	TRUE	3.85	1.27	-4.75	305.049987	171.19	14	7	31.3	4.44	8.8	38	-0.816	0.4987	-0.1342	0.7216	0.2811	-0.143	0.9291	0.3697
S99_07293	7293	1999.477	25.725	88.465	1975	24	16	afo	0.5	0	TRUE	3.81	1.3	-5.07	285.839996	186.4	13.8	9.3	33.1	4.67	8.8	37.41	-0.8269	0.5255	-0.173	0.7096	0.2552	-0.1712	0.9291	0.3697
S99_07302	7302	1999.48	25.695	88.487	1997	3	30	afo	9.2	1	FALSE	3.92	1.39	-5.06	261.640014	210.01	13	12.9	33	4.7	8.7	36.62	-0.8169	0.5009	-0.1374	0.6992	0.2333	-0.1942	0.9226	0.3857
S99_07307	7307	1999.482	25.924	88.555	1984	15	19	rb	0.5	0	TRUE	3.37	1.13	-1.69	327.399993	84.02	13.7	3	31.5	15.73	9	46.36	-0.786	0.4266	-0.0348	0.7782	0.4084	0.0109	0.9159	0.4015
S99_07308	7308	1999.482	25.912	88.535	1979	20	24	afo	50.9	1	FALSE	3.34	1.1	-2.16	335.540008	88.06	13.9	3	31.7	13.76	9.2	46.73	-0.795	0.4481	-0.0638	0.7741	0.3988	-0.0016	0.9159	0.4015
S99_07309	7309	1999.482	25.944	88.64	1995	5	30	afo	6.1	1	FALSE	3.3	1.18	0.16	288.040008	59.29	13.3	3.5	29.3	12.52	9.5	46.88	-0.7473	0.3378	0.0775	0.7851	0.4246	0.0321	0.9159	0.4015
S99_07312	7312	1999.482	25.92	88.721	1994	6	35	afy	6	1	FALSE	3.16	0.97	-0.22	257.649993	48.19	13.7	4.5	27.2	8.28	8.9	46.31	-0.7105	0.2573	0.169	0.7768	0.4052	0.0067	0.9159	0.4015
S99_07313	7313	1999.482	25.896	88.695	1993	7	25	afo	0.5	0	TRUE	3.29	1.07	-0.54	272.73999	58.53	13.6	4.9	28.2	6.85	9	44.21	-0.7223	0.2827	0.1413	0.7685	0.386	-0.018	0.9159	0.4015
S99_07314	7314	1999.482	25.856	88.65	1993	7	12	afo	0.5	0	TRUE	3.47	1.18	-1.26	299.100006	75.2	13.4	5.5	29.6	3.81	9.4	41.88	-0.7428	0.3276	0.0896	0.7547	0.3545	-0.0573	0.9159	0.4015
S99_07315	7315	1999.488	25.575	88.941	1995	5	25	rb	0.5	0	TRUE	3.68	1.84	-3.93	192.179992	164.84	12.7	11.1	35.9	6.1	7.7	32.4	-0.6105	0.0591	0.3468	0.6578	0.1491	-0.2751	0.9015	0.4328
S99_07316	7316	1999.488	25.543	88.953	1998	2	28	rb	0.5	0	TRUE	3.75	1.78	-4.48	190.630004	173.77	12.9	11	37	5.4	8.2	31.6	-0.6051	0.0492	0.3538	0.6468	0.1275	-0.2938	0.9015	0.4328
S99_07317	7317	1999.488	25.587	88.967	1995	5	25	rb	0.5	0	TRUE	3.65	1.89	-3.8	196.11	156.88	12.9	10.7	36.9	6.59	7.3	31.43	-0.5987	0.0377	0.3615	0.662	0.1573	-0.2678	0.9015	0.4328
S99_07318	7318	1999.488	25.611	88.978	1994	6	19	rb	0.5	0	TRUE	3.57	1.96	-3.41	199.160003	143.39	12.9	10.5	37	7.04	7.7	32.83	-0.5937	0.0288	0.3673	0.6702	0.1738	-0.2527	0.9015	0.4328
S99_07320	7320	1999.488	25.669	88.918	1989	10	24	rb	1.5	1	FALSE	3.4	1.72	-3.27	199.009994	139.06	11.7	11.7	34.7	7.94	7.6	34.71	-0.621	0.0785	0.3328	0.6902	0.2146	-0.2132	0.9015	0.4328
S99_07321	7321	1999.488	25.663	88.884	1990	1	28	rb	0.5	0	TRUE	3.41	1.68	-3.62	196.190002	148.28	10.4	12.6	33.7	7.32	8	34.16	-0.6364	0.1076	0.3102	0.6882	0.2104	-0.2175	0.9015	0.4328
S99_07322	7322	1999.488	25.66	88.842	1999	1	28	afy	0.5	0	TRUE	3.42	1.67	-3.25	193.740005	154.8	8.6	13.9	33.5	6.87	8.5	35.39	-0.6555	0.1446	0.2791	0.6871	0.2082	-0.2196	0.9015	0.4328
S99_07323	7323	1999.491	25.532	88.949	1997	3	30	rb	0.8	1	FALSE	3.78	1.76	-4.85	189.119995	178.45	12.9	11	37.2	5.14	8	30.94	-0.6069	0.0525	0.3515	0.643	0.1201	-0.2999	0.8939	0.4482
S99_07336	7336	1999.496	25.305	89.009	1978	21	19	rb	0.5	0	TRUE	4.87	0.93	-11.48	164.449996	255.74	15.7	12.3	47.7	7.21	7.7	25.16	-0.5796	0.004	0.3826	0.5647	-0.0217	-0.3969	0.878	0.4787
S99_07337	7337	1999.496	25.277	89.013	1994	6	19	rb	0.5	0	TRUE	5.02	0.96	-12.1	159.679992	267.21	16.1	12.7	48.8	7.85	7.8	23.92	-0.5778	8.00E-04	0.3844	0.555	-0.0379	-0.4051	0.878	0.4787
S99_07338	7338	1999.496	25.279	89.128	1994	6	29	rb	1.3	1	FALSE	4.81	0.97	-11.42	173.839996	208.13	13.9	11.5	52.9	10.05	8.1	22.81	-0.5256	-0.0857	0.4254	0.5557	-0.0368	-0.4045	0.878	0.4787
S99_07339	7339	1999.496	25.28	89.066	1998	2	23	rb	1	1	FALSE	4.99	0.55	-12.73	158.639999	249.7	14.9	12.2	50.2	9.65	7.5	23.56	-0.5537	-0.0401	0.4061	0.5561	-0.0362	-0.4043	0.878	0.4787
S99_07368	7368	1999.269	24.706	89.104	1997	3	20	rb	1.1	1	FALSE	5.97	2.53	-11.41	211.009994	105.52	11.2	17.5	49.8	0.4	5.6	13.36	-0.5365	-0.0683	0.4187	0.3581	-0.3077	-0.4223	0.9927	0.1202
S99_07369	7369	1999.269	24.716	89.087	1993	7	27	rb	0.5	0	TRUE	6.08	2.33	-11.83	208.990005	106.02	11.5	17.4	48.1	2.96	5.9	14.22	-0.5442	-0.0558	0.4134	0.3615	-0.304	-0.4241	0.9927	0.1202
S99_07370	7370	1999.269	24.773	89.052	1993	7	29	rb	0.5	0	TRUE	6.26	1.9	-12.66	218.039993	99.28	9.9	17.4	46.8	4.39	5.7	12.7	-0.5601	-0.0294	0.4009	0.3812	-0.2821	-0.4333	0.9927	0.1202
S99_07372	7372	1999.352	24.743	88.681	1995	5	42	asc	0.5	0	TRUE	6.19	2.7	-17.18	169.699996	210.81	11.2	14.1	27.8	2.71	5.1	14.83	-0.7287	0.2965	0.1257	0.3708	-0.2937	-0.4288	0.9927	0.1202
S99_07374	7374	1999.352	24.683	88.68	1992	8	34	ppc	2.2	1	FALSE	6.54	2.14	-17.66	166.960006	191.97	12.7	14	26.3	3.11	5.1	14.43	-0.7292	0.2975	0.1246	0.3501	-0.3161	-0.4179	0.9927	0.1202
S99_07375	7375	1999.352	24.699	88.712	1996	4	34	asc	244	1	FALSE	6.64	1.96	-16.06	156.410003	202.81	12.4	14.1	27	1.58	5.4	14.16	-0.7146	0.266	0.1596	0.3556	-0.3103	-0.421	0.9927	0.1202
S99_07376	7376	1999.352	24.769	88.708	1996	4	34	asc	164	1	FALSE	6.15	2.58	-14.98	163	224.58	10.4	14.2	28.9	2.12	5.2	16.1	-0.7164	0.2699	0.1553	0.3798	-0.2836	-0.4327	0.9927	0.1202
S99_07377	7377	1999.352	24.76	88.717	1999	1	34	asc	2.4	1	FALSE	6.21	2.41	-14.71	159.410003	222.61	10.6	14.1	28.8	1.7	5.1	15.21	-0.7123	0.2611	0.1649	0.3767	-0.2872	-0.4314	0.9927	0.1202
S99_07378	7378	1999.352	24.812	88.768	1998	2	34	asc	14.2	1	FALSE	6.2	2.11	-10.96	151.130004	251.79	10.1	14.3	30.2	3.37	5.5	15.23	-0.6892	0.2124	0.2155	0.3946	-0.2664	-0.4383	0.9927	0.1202
S99_07379	7379	1999.352	24.773	88.8	1998	2	34	asc	0.9	1	FALSE	6.56	1.87	-11.89	136.130004	242.67	11.2	14.4	31	1.62	5.5	13.2	-0.6746	0.1827	0.2444	0.3812	-0.2821	-0.4333	0.9927	0.1202
S99_07380	7380	1999.352	24.718	88.775	1992	8	34	asc	4.7	1	FALSE	6.72	1.72	-13.66	137.199996	220.76	12.3	14.4	29.7	0.41	5.6	14.4	-0.686	0.2059	0.222	0.3622	-0.3032	-0.4245	0.9927	0.1202
